# Supplementary material for: Membrane curvature initiates Cdc42-FBP17-N-WASP clustering and actin nucleation
Source: EMBO J. 2026 Jan 3;45(3):953–86. doi: 10.1038/s44318-025-00677-w (PMC12864879; doi:10.1038/s44318-025-00677-w)
Supplement: Supplementary file 2 — Table EV2 [file 44318_2025_677_MOESM2_ESM.xlsx]

## Sheet: Sheet1
Table EV2_Plasmid List of Recombinant Proteins Used in This Study
This table summarizes all recombinant protein constructs used in this study, including full-length FBP17, domain-deletion mutants, point mutants, engineered multivalent SH3-domain constructs, N-WASP, and active Cdc42 variants. Each plasmid entry includes the expression vector, protein name, residue range or mutation, source laboratory, and the exact amino-acid sequence of the recombinant protein.…
Plasmid No.	Name	Region	Source	Recombinant protein sequences
pMYS1601	pET-28a-His-FBP17	1-617aa of FBP17(Homo sapiens)	Min Wu Lab	MGSSHHHHHHSSGLVPRGSHMASMTGGQQMGRGSMSWGTELWDQFDNLEKHTQWGIDILEKYIKFVKERTEIELSYAKQLRNLSKKYQPKKNSKEEEEYKYTSCKAFISNLNEMNDYAGQHEVISENMASQIIVDLARYVQELKQERKSNFHDGRKAQQHIETCWKQLESSKRRFERDCKEADRAQQYFEKMDADINVTKADVEKARQQAQIRHQMAEDSKADYSSILQKFNHEQHEYYHTHIPNIFQKIQEMEERRIVRMGESMKTYAEVDRQVIPIIGKCLDGIVKAAESIDQKNDSQLVIEAYKSGFEPPGDIEFEDYTQPMKRTVSDNSLSNSRGEGKPDLKFGGKSKGKLWPFIKKNKLMSLLTSPHQPPPPPPASASPSAVPNGPQSPKQQKE…
pMYS1602	pET-28a-His-FBP17 K166A	K166A point mutation of FBP17(Homo sapiens)	Min Wu Lab	MGSSHHHHHHSSGLVPRGSHMASMTGGQQMGRGSMSWGTELWDQFDNLEKHTQWGIDILEKYIKFVKERTEIELSYAKQLRNLSKKYQPKKNSKEEEEYKYTSCKAFISNLNEMNDYAGQHEVISENMASQIIVDLARYVQELKQERKSNFHDGRKAQQHIETCWKQLESSKRRFERDCKEADRAQQYFEKMDADINVTAADVEKARQQAQIRHQMAEDSKADYSSILQKFNHEQHEYYHTHIPNIFQKIQEMEERRIVRMGESMKTYAEVDRQVIPIIGKCLDGIVKAAESIDQKNDSQLVIEAYKSGFEPPGDIEFEDYTQPMKRTVSDNSLSNSRGEGKPDLKFGGKSKGKLWPFIKKNKLMSLLTSPHQPPPPPPASASPSAVPNGPQSPKQQKE…
pMYS1603	pET-28a-His-FBP17 ∆HR1	HR1 deletion of FBP17(Homo sapiens)	Min Wu Lab	MGSSHHHHHHSSGLVPRGSHMASMTGGQQMGRGSMSWGTELWDQFDNLEKHTQWGIDILEKYIKFVKERTEIELSYAKQLRNLSKKYQPKKNSKEEEEYKYTSCKAFISNLNEMNDYAGQHEVISENMASQIIVDLARYVQELKQERKSNFHDGRKAQQHIETCWKQLESSKRRFERDCKEADRAQQYFEKMDADINVTKADVEKARQQAQIRHQMAEDSKADYSSILQKFNHEQHEYYHTHIPNIFQKIQEMEERRIVRMGESMKTYAEVDRQVIPIIGKCLDGIVKAAESIDQKNDSQLVIEAYKSGFEPPGDIEFEDYTQPMKRTVSDNSLSNSRGEGKPDLKFGGKSKGKLWPFIKKNKLMSLLTSPHQPPPPPPASASPSAVPNGPQSPKQQKE…
pMYS1604	pET-32m-N-WASP FL	1-505aa of N-WASP (Homo sapiens)	Mingjie Zhang lab	MHHHHHHSSGLEVLFQGPGSEFMSSVQQQPPPPRRVTNVGSLLLTPQENESLFTFLGKKCVTMSSAVVQLYAADRNCMWSKKCSGVACLVKDNPQRSYFLRIFDIKDGKLLWEQELYNNFVYNSPRGYFHTFAGDTCQVALNFANEEEAKKFRKAVTDLLGRRQRKSEKRRDPPNGPNLPMATVDIKNPEITTNRFYGPQVNNISHTKEKKKGKAKKKRLTKADIGTPSNFQHIGHVGWDPNTGFDLNNLDPELKNLFDMCGISEAQLKDRETSKVIYDFIEKTGGVEAVKNELRRQAPPPPPPSRGGPPPPPPPPHNSGPPPPPARGRGAPPPPPSRAPTAAPPPPPPSRPSVAVPPPPPNRMYPPPPPALPSSAPSGPPPPPPSVLGVGPVAPPPPP…
pMYS1605	pNIC-Bsa4-His-avi-SH3	SH3 domain of FBP17(Homo sapiens)	This paper	MGSSGGLNDIFEAQKIEWHESMGSSHHHHHHGSSSGSGGSGGSGGSGGSPAIGTCKALYTFEGQNEGTISVVEGETLYVIEEDKGDGWTRIRRNEDEEGYVPTSYVEVCLDKNAKDS*
pMYS1606	pNIC-Bsa4-His-avi-oTri-SH3	SH3 domain of FBP17+Trimer CC	This paper	MGSSGGLNDIFEAQKIEWHESMGSSHHHHHHGSSGSGSNGSEIAAIKKEIAAIKQEIAAIKQEIAAIKKEIAAIKQQSGSGGSGGSGGSGGSPAIGTCKALYTFEGQNEGTISVVEGETLYVIEEDKGDGWTRIRRNEDEEGYVPTSYVEVCLDKNAKDS*
pMYS1607	pNIC-Bsa4-His-avi-oTet-SH3	SH3 domain of FBP17+Tetramer CC	This paper	MGSSGGLNDIFEAQKIEWHESMGSSHHHHHHGSSGSGSNGSSDYSDLQRVKQELLEEVKKELQKVKEEIIEAFVQELRKRSGSGGSGGSGGSGGSPAIGTCKALYTFEGQNEGTISVVEGETLYVIEEDKGDGWTRIRRNEDEEGYVPTSYVEVCLDKNAKDS*
pMYS1608	pGEX-2TK-Cdc42-G12V	GST-tag fused Cdc42 G12V	Min Wu Lab	MSPILGYWKIKGLVQPTRLLLEYLEEKYEEHLYERDEGDKWRNKKFELGLEFPNLPYYIDGDVKLTQSMAIIRYIADKHNMLGGCPKERAEISMLEGAVLDIRYGVSRIAYSKDFETLKVDFLSKLPEMLKMFEDRLCHKTYLNGDHVTHPDFMLYDALDVVLYMDPMCLDAFPKLVCFKKRIEAIPQIDKYLKSSKYIAWPLQGWQATFGGGDHPPKSDLVPRGSRMQTIKCVVVGDVAVGKTCLLISYTTNKFPSEYVPTVFDNYAVTVMIGGEPYTLGLFDTAGQEDYDRLRPLSYPQTDVFLVCFSVVSPSSFENVKEKWVPEITHHCPKTPFLLVGTQIDLRDDPSTIEKLAKNKQKPITPETAEKLARDLKAVKYVECSALTQKGLKNVFDEA…
