# Supplementary material for: Membrane curvature initiates Cdc42-FBP17-N-WASP clustering and actin nucleation
Source: EMBO J. 2026 Jan 3;45(3):953–86. doi: 10.1038/s44318-025-00677-w (PMC12864879; doi:10.1038/s44318-025-00677-w)
Supplement: Supplementary file 3 — Table EV3 [file 44318_2025_677_MOESM3_ESM.xlsx]

## Sheet: Sheet1
Table EV3_Plasmid List of U2OS Cell Expression Used in This Study
This table lists all plasmids used for mammalian expression in U2OS cells, including full-length and mutant forms of FBP17, N-WASP, and fluorescent cytoskeletal markers. Each entry specifies the construct design (full-length, deletion mutant, or point mutant), species origin, source laboratory, and its experimental purpose. These plasmids were used to visualize FBP17 localization, assess HR1- or …
Plasmid No.	Plasmid	Region / Mutation	Species	Source	Purpose
pMYS1609	GFP-FBP17	Full-length	Homo sapiens	Wenting Zhao Lab	Mammalian expression to visualize FBP17 localization
pMYS1610	GFP-FdHR1	HR1 deletion (aa 401–485 removed)	Homo sapiens	This paper	Test Cdc42 binding–deficient mutant in cells
pMYS1611	GFP-FBP17 K166A	K166A point mutation	Homo sapiens	This paper	Test the oligomerization-deficient mutant
pMYS1612	mScarlet-N-WASP	Full-length N-WASP (1–505aa)	Homo sapiens	This paper	Monitor N-WASP localization/dynamics
pMYS1613	Lifeact-mApple	Lifeact peptide	Synthetic	Wenting Zhao Lab	Visualize F-actin in live cells
