# Supplementary material for: Membrane curvature initiates Cdc42-FBP17-N-WASP clustering and actin nucleation
Source: EMBO J. 2026 Jan 3;45(3):953–86. doi: 10.1038/s44318-025-00677-w (PMC12864879; doi:10.1038/s44318-025-00677-w)
Supplement: Supplementary file 5 — Movie EV1 [file 44318_2025_677_MOESM5_ESM.zip › Legend_Movie EV1.txt]

Time-lapse TIRF imaging of actin polymerization on nanobar-patterned supported lipid bilayers.  Time interval: 15 s; scale bar: 10 µm.
