# Supplementary material for: Membrane curvature initiates Cdc42-FBP17-N-WASP clustering and actin nucleation
Source: EMBO J. 2026 Jan 3;45(3):953–86. doi: 10.1038/s44318-025-00677-w (PMC12864879; doi:10.1038/s44318-025-00677-w)
Supplement: Supplementary file 8 — Movie EV4 [file 44318_2025_677_MOESM8_ESM.zip › Legend_Movie EV4.txt]

Time-lapse TIRF imaging of actin polymerization on PEG-coated slides using N-WASP and Arp2/3 with mono-, trimeric-, and tetrameric SH3 constructs, showing SH3 valency–dependent enhancement of N-WASP activation. Time interval: 15 s; scale bar: 5 µm.
