# Supplementary material for: Membrane curvature initiates Cdc42-FBP17-N-WASP clustering and actin nucleation
Source: EMBO J. 2026 Jan 3;45(3):953–86. doi: 10.1038/s44318-025-00677-w (PMC12864879; doi:10.1038/s44318-025-00677-w)
Supplement: Supplementary file 9 — Source data Fig. 1 [file 44318_2025_677_MOESM9_ESM.zip]

Archive with 19 entries (15 files):
- Figure 1/
- Figure 1/1B/
- Figure 1/1B/Figure 1B_SEM image for nanobar.tif
- Figure 1/1B/README.txt
- Figure 1/1D/
- Figure 1/1D/1D_FBP17_16 bit_stack.tif
- Figure 1/1D/1D_FBP17_Montage.tif
- Figure 1/1D/1D_N-WASP_16 bit_stack.tif
- Figure 1/1D/1D_N-WASP_Montage.tif
- Figure 1/1D/1D_SLB_16 bit_stack.tif
- Figure 1/1D/1D_SLB_Montage.tif
- Figure 1/1D/README.txt
- Figure 1/1G/
- Figure 1/1G/1G_N-WASP control Montage.tif
- Figure 1/1G/1G_N-WASP control_16bit stack.tif
- Figure 1/1G/README.txt
- Figure 1/EMBOJ-2025-122516_SourceDataFor Figure 1E.xlsx
- Figure 1/EMBOJ-2025-122516_SourceDataFor Figure 1F.xlsx
- Figure 1/EMBOJ-2025-122516_SourceDataFor Figure 1H.xlsx
