# Supplementary material for: Membrane curvature initiates Cdc42-FBP17-N-WASP clustering and actin nucleation
Source: EMBO J. 2026 Jan 3;45(3):953–86. doi: 10.1038/s44318-025-00677-w (PMC12864879; doi:10.1038/s44318-025-00677-w)
Supplement: Supplementary file 9 — Source data Fig. 1 [file 44318_2025_677_MOESM9_ESM.zip › Figure 1/1D/README.txt]

Microscopy image corresponding to Figure 1D are provided as original 16-bit image stacks and montage files for FBP17, N-WASP, and SLB groups. The image stack and the corresponding montage view used for figure display is deposited in the BioImage Archive. 
