# Supplementary material for: Membrane curvature initiates Cdc42-FBP17-N-WASP clustering and actin nucleation
Source: EMBO J. 2026 Jan 3;45(3):953–86. doi: 10.1038/s44318-025-00677-w (PMC12864879; doi:10.1038/s44318-025-00677-w)
Supplement: Supplementary file 9 — Source data Fig. 1 [file 44318_2025_677_MOESM9_ESM.zip › Figure 1/EMBOJ-2025-122516_SourceDataFor Figure 1E.xlsx]

## Sheet: Sheet1
Figure1E
Normalized N-WASP end density													Normalized FBP17 end density
Bar width/nm	Repeat1	Repeat2	Repeat3	Repeat4	Repeat5	Repeat6	Repeat7	Repeat8	Repeat9	Repeat10	Repeat11		Bar width/nm	Repeat1	Repeat2	Repeat3	Repeat4	Repeat5	Repeat6	Repeat7	Repeat8	Repeat9	Repeat10	Repeat11
200	1.52115	1.60354	1.50663	0.958056	1.36166	1.2076	1.27461	1.45616	2.26696	1.81014	1.69165		200	1.17704	1.23561	0.880052	1.48006	1.12427	1.25909	0.959864	1.51687	1.05924	1.06934	1.12457
300	1.45564	1.36593	1.20393	0.918272	1.06667	1.01097	1.0063	1.23374	1.42089	1.63854	1.43113		300	1.01924	1.03443	0.822032	1.24476	0.889361	1.09456	0.963982	1.07887	0.996827	0.90914	1.11689
400	1.10875	1.12526	1.23912	0.850777	1.23691	0.915599	0.954384	1.27957	1.24084	1.30017	0.965766		400	0.931877	0.991897	0.809422	1.36995	0.956968	1.10412	0.992835	1.11559	0.910594	0.800938	0.886877
500	1.02944	1.26045	1.3384	0.887399	1.12279	0.982903	0.997779	1.10478	1.1556	1.1226	0.938711		500	1.03735	1.27134	0.946557	1.24533	0.961642	1.14403	0.85321	0.964589	0.810029	0.8526	0.855729
600	1.05583	1.03123	1.14713	0.953013	1.10303	1.01715	0.94035	1.06609	1.30729	1.07261	0.925654		600	0.901404	1.16012	0.921683	1.19193	1.06823	1.05196	0.866619	1.14378	0.949373	0.845834	0.950914
700	1.21912	1.12374	1.05803	0.894095	1.05802	0.973349	0.961467	1.0916	1.03017	1.11235	0.940311		700	1.0405	1.10344	0.869773	1.14082	1.06158	1.15008	0.93915	0.968114	0.966962	0.886864	0.981374
800	1.04685	1.07517	1.02451	0.915942	1.09718	1.01776	0.897399	1.0355	0.911327	1.03817	0.925085		800	1.03269	1.1321	0.882923	1.06634	1.0424	1.05055	1.01916	0.844707	0.959114	0.836428	0.952241
900	0.979247	1.02309	0.995181	0.887557	0.965741	0.988213	0.910417	1.03955	1.19658	1.03826	0.850373		900	0.990943	1.02896	0.842744	0.98834	1.02487	1.11486	0.987179	1.06115	0.911403	0.816902	0.975776
1000	1	1	1	1	1	1	1	1	1	1	1		1000	1	1	1	1	1	1	1	1	1	1	1
