# Supplementary material for: Membrane curvature initiates Cdc42-FBP17-N-WASP clustering and actin nucleation
Source: EMBO J. 2026 Jan 3;45(3):953–86. doi: 10.1038/s44318-025-00677-w (PMC12864879; doi:10.1038/s44318-025-00677-w)
Supplement: Supplementary file 9 — Source data Fig. 1 [file 44318_2025_677_MOESM9_ESM.zip › Figure 1/EMBOJ-2025-122516_SourceDataFor Figure 1F.xlsx]

## Sheet: Sheet1
Figure 1F
Normalized N-WASP/FBP17 end density ratio
Bar width/nm	Repeat1	Repeat2	Repeat3	Repeat4	Repeat5	Repeat6	Repeat7	Repeat8	Repeat9	Repeat10	Repeat11
200	1.29236	1.29778	1.71198	0.647309	1.21114	0.959103	1.32791	0.959975	2.14017	1.69276	1.50427
300	1.42817	1.32047	1.46458	0.737709	1.19937	0.923627	1.0439	1.14356	1.42541	1.8023	1.28135
400	1.18981	1.13445	1.53087	0.62103	1.29253	0.829254	0.961271	1.14699	1.36267	1.6233	1.08895
500	0.992375	0.991439	1.41396	0.71258	1.16758	0.859157	1.16944	1.14534	1.42661	1.31668	1.09697
600	1.17132	0.888899	1.2446	0.799555	1.03258	0.966909	1.08508	0.932079	1.37701	1.26811	0.973437
700	1.17167	1.01839	1.21645	0.783731	0.996653	0.84633	1.02376	1.12756	1.06536	1.25425	0.958158
800	1.01371	0.949717	1.16036	0.858957	1.05255	0.968792	0.880531	1.22587	0.950176	1.2412	0.971482
900	0.988196	0.994294	1.18088	0.898027	0.942304	0.886401	0.922242	0.979647	1.3129	1.27098	0.871484
1000	1	1	1	1	1	1	1	1	1	1	1
