# Supplementary material for: Membrane curvature initiates Cdc42-FBP17-N-WASP clustering and actin nucleation
Source: EMBO J. 2026 Jan 3;45(3):953–86. doi: 10.1038/s44318-025-00677-w (PMC12864879; doi:10.1038/s44318-025-00677-w)
Supplement: Supplementary file 9 — Source data Fig. 1 [file 44318_2025_677_MOESM9_ESM.zip › Figure 1/EMBOJ-2025-122516_SourceDataFor Figure 1H.xlsx]

## Sheet: Sheet1
Bar width/nm	normalized N-WASP end density(control)
	Repeat1	Repeat2	Repeat3	Repeat4	Repeat5	Repeat6	Repeat7	Repeat8	Repeat9	Repeat10	Repeat11	Repeat12	Repeat13	Repeat14	Repeat15
200	0.980606	0.971656	1.00301	0.999084	1.03698	1.0312	0.952275	0.964484	0.98395	0.984003	0.958849	0.988163	1.27766	0.98966	0.994526
300	0.987156	1.00344	0.954998	0.976952	0.974185	1.09242	0.960964	0.995897	0.973453	0.97046	0.947312	1.14926	1.1763	1.03887	0.982445
400	0.984565	1.01685	1.01567	1.00616	1.00665	0.992474	0.967165	1.00462	0.998128	0.950586	0.971658	1.15813	1.2499	1.01968	1.00314
500	0.956167	1.0041	0.968726	0.989831	1.00339	1.03556	0.962071	1.00993	0.995818	0.964898	0.946844	1.21971	1.15244	1.02764	0.990591
600	0.946162	1.00899	0.983637	0.966356	1.01115	1.01631	0.94679	1.0336	0.982482	0.953587	0.955787	1.15256	1.24499	0.992904	1.04831
700	0.95732	1.0212	0.976448	0.973073	0.984876	1.01967	0.992328	1.00244	0.968765	0.980645	0.95369	1.18508	1.0704	1.0144	1.03043
800	0.944285	0.995532	1.02864	0.952095	1.00106	1.02986	0.969502	0.972624	0.984365	0.956156	0.97842	1.16735	1.11848	1.06284	1.0793
900	0.940083	1.02738	0.992125	0.973812	1.01999	1.00769	0.982621	0.986677	0.963842	0.970348	0.973063	1.02476	1.15408	1.07138	1.0505
1000	0.958008	1.0444	0.981224	0.994369	1.00636	0.98514	0.971039	0.959751	0.964134	0.982139	0.965173	1.05018	1.12039	1.01564	1.01592
