# Supplementary material for: Membrane curvature initiates Cdc42-FBP17-N-WASP clustering and actin nucleation
Source: EMBO J. 2026 Jan 3;45(3):953–86. doi: 10.1038/s44318-025-00677-w (PMC12864879; doi:10.1038/s44318-025-00677-w)
Supplement: Supplementary file 10 — Source data Fig. 2 [file 44318_2025_677_MOESM10_ESM.zip]

Archive with 49 entries (42 files):
- Figure 2/
- Figure 2/2A/
- Figure 2/2A/2A_FBP17 stack/
- Figure 2/2A/2A_FBP17 stack/1000.tif
- Figure 2/2A/2A_FBP17 stack/200.tif
- Figure 2/2A/2A_FBP17 stack/300.tif
- Figure 2/2A/2A_FBP17 stack/400.tif
- Figure 2/2A/2A_FBP17 stack/500.tif
- Figure 2/2A/2A_FBP17 stack/600.tif
- Figure 2/2A/2A_FBP17 stack/700.tif
- Figure 2/2A/2A_FBP17 stack/800.tif
- Figure 2/2A/2A_FBP17 stack/900.tif
- Figure 2/2A/2A_FBP17 titration.tif
- Figure 2/2A/2A_FBP17 titration_16bit.tif
- Figure 2/2A/README.txt
- Figure 2/2C/
- Figure 2/2C/2C_N-WASP stack/
- Figure 2/2C/2C_N-WASP stack/1000.tif
- Figure 2/2C/2C_N-WASP stack/200.tif
- Figure 2/2C/2C_N-WASP stack/300.tif
- Figure 2/2C/2C_N-WASP stack/400.tif
- Figure 2/2C/2C_N-WASP stack/500.tif
- Figure 2/2C/2C_N-WASP stack/600.tif
- Figure 2/2C/2C_N-WASP stack/700.tif
- Figure 2/2C/2C_N-WASP stack/800.tif
- Figure 2/2C/2C_N-WASP stack/900.tif
- Figure 2/2C/2C_N-WASP_Montage.tif
- Figure 2/2C/2C_N-WASP_Montage_16bit.tif
- Figure 2/2C/README.txt
- Figure 2/2E/
- Figure 2/2E/2E_N-WASP control_16bit_stack/
- Figure 2/2E/2E_N-WASP control_16bit_stack/1000.tif
- Figure 2/2E/2E_N-WASP control_16bit_stack/200.tif
- Figure 2/2E/2E_N-WASP control_16bit_stack/300.tif
- Figure 2/2E/2E_N-WASP control_16bit_stack/400.tif
- Figure 2/2E/2E_N-WASP control_16bit_stack/500.tif
- Figure 2/2E/2E_N-WASP control_16bit_stack/600.tif
- Figure 2/2E/2E_N-WASP control_16bit_stack/700.tif
- Figure 2/2E/2E_N-WASP control_16bit_stack/800.tif
- Figure 2/2E/2E_N-WASP control_16bit_stack/900.tif
- Figure 2/2E/2E_N-WASP_control_Montage.tif
- Figure 2/2E/2E_N-WASP_control_Montage_16bit.tif
- Figure 2/2E/README.txt
- Figure 2/EMBOJ-2025-122516_SourceDataFor Figure 2B.xlsx
- Figure 2/EMBOJ-2025-122516_SourceDataFor Figure 2D.xlsx
- Figure 2/EMBOJ-2025-122516_SourceDataFor Figure 2F.xlsx
- Figure 2/EMBOJ-2025-122516_SourceDataFor Figure 2G.xlsx
- Figure 2/EMBOJ-2025-122516_SourceDataFor Figure 2H.xlsx
- Figure 2/EMBOJ-2025-122516_SourceDataFor Figure 2I.xlsx
