# Supplementary material for: Membrane curvature initiates Cdc42-FBP17-N-WASP clustering and actin nucleation
Source: EMBO J. 2026 Jan 3;45(3):953–86. doi: 10.1038/s44318-025-00677-w (PMC12864879; doi:10.1038/s44318-025-00677-w)
Supplement: Supplementary file 10 — Source data Fig. 2 [file 44318_2025_677_MOESM10_ESM.zip › Figure 2/EMBOJ-2025-122516_SourceDataFor Figure 2B.xlsx]

## Sheet: Sheet1
Figure 2B_ FBP17 curvature plot_conc titration
Bar width / nm	200
Concentration / nM	Repeat1	Repeat2	Repeat3	Repeat4	Repeat5	Repeat6	Repeat7	Repeat8	Repeat9	Repeat10	Repeat11	Repeat12	Repeat13	Repeat14	Repeat15	Repeat16	Repeat17
4	0.134718	0.056787	0.084973	0.069708	0.094864	0.153895	0.095374	0.063647	0.207359	0.157312	0.073394	0.332062	0.077994	0.353484	0.067666	0.06201
8	0.172176	0.12459	0.054403	0.106583	0.180296	0.168327	0.068641	0.18706	0.246898	0.126834	0.11924	0.119716	0.118799	0.071481	0.06899	0.131548	0.12396
20	0.318486	0.366559	0.274932	0.264091	0.326665	0.310194	0.292989	0.356431	0.340373	0.279504	0.31958	0.352116	0.32254	0.238836
40	0.656699	0.723818	1.44498	0.60564	1.49532	0.600264	1.50155	1.71711	1.36289	0.861723
80	2.29788	1.657	2.27208	2.2227	2.32038	2.6366	2.23408	2.51289	1.83555	2.24178	1.80631
400	2.67655	2.74899	2.65115	2.28797	1.98729	2.48844	1.95097	2.06366	2.76464	2.39245	1.69474
800	1.60477	2.86918	2.08118	2.12669	2.01659	2.154	2.55708	1.92496	2.90888	2.45083
Bar width / nm	300
Concentration / nM	Repeat1	Repeat2	Repeat3	Repeat4	Repeat5	Repeat6	Repeat7	Repeat8	Repeat9	Repeat10	Repeat11	Repeat12	Repeat13	Repeat14	Repeat15	Repeat16	Repeat17
4	0.186563	0.097741	0.08402	0.105102	0.164671	0.243493	0.12903	0.097408	0.117417	0.098056	0.388503	0.241166	0.115018	0.207466	0.152413	0.102981
8	0.186378	0.143742	0.130828	0.101212	0.1894	0.156243	0.268057	0.143972	0.189401	0.171922	0.188264	0.192422	0.179174	0.113902	0.142581	0.140412	0.113008
20	0.241275	0.269438	0.230419	0.247314	0.306227	0.271979	0.2106	0.233102	0.204848	0.323227	0.228586	0.284124	0.260424	0.191065
40	0.764575	0.607725	1.38657	0.529286	0.588616	0.550659	1.47548	0.557616	1.38166	0.863908
80	2.1166	1.78092	1.83921	2.00084	2.07243	1.75713	2.1881	2.02538	2.42883	2.23486	1.52526
400	2.3875	1.72766	2.46522	1.96126	2.11147	2.82857	2.18076	2.08012	2.31118	2.40979	1.9183
800	2.40531	2.55911	2.05095	2.89428	2.12496	2.4421	2.09416	2.39566	1.87075	2.07206
Bar width / nm	400
Concentration / nM	Repeat1	Repeat2	Repeat3	Repeat4	Repeat5	Repeat6	Repeat7	Repeat8	Repeat9	Repeat10	Repeat11	Repeat12	Repeat13	Repeat14	Repeat15	Repeat16	Repeat17
4	0.036337	0.089935	0.130618	0.110936	0.128928	0.033569	0.049475	0.141161	0.059899	0.142033	0.017762	0.328085	0.074422	0.136518	0.031442	0.124211
8	0.170987	0.145001	0.097124	0.106757	0.140834	0.106709	0.187617	0.096472	0.276842	0.116882	0.099475	0.082166	0.089375	0.061682	0.128328	0.100661	0.088048
20	0.252939	0.2763	0.213855	0.174728	0.268419	0.271912	0.243534	0.384789	0.222737	0.311787	0.243029	0.35384	0.225692	0.241263
40	0.813122	1.4628	0.521477	0.518475	0.613306	1.37872	0.516235	0.667747	1.36031	0.733063
80	1.99994	1.85347	2.10498	1.42681	1.69588	1.64222	2.42973	1.45453	2.25538	2.35254	1.51531
400	2.42087	1.96216	2.24735	1.85745	1.8274	2.01544	2.42961	2.47043	2.23374	1.46393	1.95444
800	1.96257	2.75175	2.69311	1.88631	2.26234	2.25732	1.69712	1.91885	1.97222	2.70875
Bar width / nm	500
Concentration / nM	Repeat1	Repeat2	Repeat3	Repeat4	Repeat5	Repeat6	Repeat7	Repeat8	Repeat9	Repeat10	Repeat11	Repeat12	Repeat13	Repeat14	Repeat15	Repeat16	Repeat17
4	0.049927	0.055266	0.136464	0.081229	0.093081	0.046793	0.098385	0.077669	0.055693	0.053657	0.13073	0.148335	0.158737	0.083999	0.158746	0.146579
8	0.214621	0.173858	0.157018	0.208822	0.274143	0.18032	0.18607	0.128092	0.185728	0.136112	0.123358	0.194969	0.172525	0.200763	0.132832	0.193516	0.155735
20	0.239678	0.320984	0.274463	0.271345	0.290576	0.276869	0.220817	0.249473	0.258476	0.286516	0.269704	0.365656	0.241046	0.18567
40	0.549311	0.680617	0.424327	0.47199	0.422769	1.24606	1.38199	0.579996	0.314846	0.386088
80	1.48411	1.39522	1.69103	1.536	1.83919	1.55825	1.42495	2.10481	2.09338	1.35521	1.62159
400	1.55541	1.89629	1.67457	1.75951	1.71119	1.73256	1.93233	2.25835	2.2486	2.26391	2.41307
800	1.85325	1.8474	2.12817	2.20901	2.42441	1.76153	1.9749	2.415	2.38379	2.04256
Bar width / nm	600
Concentration / nM	Repeat1	Repeat2	Repeat3	Repeat4	Repeat5	Repeat6	Repeat7	Repeat8	Repeat9	Repeat10	Repeat11	Repeat12	Repeat13	Repeat14	Repeat15	Repeat16	Repeat17
4	0.091722	0.037064	0.109757	0.196379	0.013524	0.046816	0.118195	0.12966	0.025177	0.123097	0.064067	0.044514	0.14895	0.099341	0.151847	0.186596
8	0.272671	0.14683	0.194482	0.142059	0.127594	0.103294	0.208936	0.221685	0.291812	0.170785	0.093306	0.226096	0.152915	0.169785	0.230537	0.17032	0.131371
20	0.237999	0.281543	0.293428	0.249493	0.292018	0.217778	0.262355	0.368005	0.262766	0.381412	0.251836	0.357715	0.248839	0.255683
40	0.453203	0.672461	0.40472	0.554069	0.498468	0.440038	1.2675	0.567087	1.30705	0.489744
80	1.33716	1.30397	1.70312	1.7892	1.98573	1.76059	1.8429	1.31015	1.90742	1.23636	1.56296
400	2.17852	1.8613	1.82166	1.62469	1.52665	2.20424	1.79332	1.41192	2.11923	2.16471	2.4048
800	2.47898	1.00574	2.25588	2.57679	1.70189	2.62211	1.87882	2.15018	2.10665	2.07965
Bar width / nm	700
Concentration / nM	Repeat1	Repeat2	Repeat3	Repeat4	Repeat5	Repeat6	Repeat7	Repeat8	Repeat9	Repeat10	Repeat11	Repeat12	Repeat13	Repeat14	Repeat15	Repeat16	Repeat17
4	0.073981	0.059509	0.116078	0.036383	0.166904	0.084014	0.166062	0.121047	0.224009	0.080423	0.047814	0.137424	0.138748	0.066591	0.09246	0.140145
8	0.096959	0.17698	0.119906	0.151157	0.231124	0.134773	0.174809	0.155009	0.232076	0.134914	0.118518	0.134483	0.143721	0.093149	0.163462	0.114175	0.097737
20	0.252599	0.280594	0.203104	0.155199	0.243216	0.179497	0.176422	0.288582	0.159446	0.201973	0.155654	0.294861	0.149176	0.157884
40	0.623516	0.535578	0.400215	1.26745	0.366427	0.394663	0.378791	0.654667	1.22386	0.673831
80	1.70786	0.993524	1.83778	1.41836	1.8378	1.89449	1.74753	1.03072	1.25047	1.08855	1.85322
400	2.07047	1.55631	2.44844	1.69972	2.38867	1.81948	2.15528	2.16184	1.90503	2.03233	1.51851
800	2.4371	2.04469	1.83373	2.25738	1.438	2.47433	1.84449	1.51677	1.97491	1.71137
Bar width / nm	800
Concentration / nM	Repeat1	Repeat2	Repeat3	Repeat4	Repeat5	Repeat6	Repeat7	Repeat8	Repeat9	Repeat10	Repeat11	Repeat12	Repeat13	Repeat14	Repeat15	Repeat16	Repeat17
4	0.045835	0.146947	0.040472	0.072036	0.196048	0.034197	0.073362	0.141094	0.09907	0.096325	0.0417082	0.053231	0.064108	0.132359	0.086963	0.151372
8	0.141078	0.187482	0.126666	0.126085	0.180136	0.162661	0.183756	0.142219	0.178972	0.121069	0.146441	0.137292	0.137209	0.117228	0.142853	0.12095	0.106863
20	0.296178	0.21664	0.276945	0.281504	0.327537	0.318304	0.28497	0.232273	0.278936	0.277212	0.324558	0.268428	0.320548	0.258194
40	0.485984	0.474976	0.295632	0.388349	0.457268	0.393747	0.308955	0.339128	1.20531	0.628527
80	1.59404	1.17523	1.40704	1.41959	1.14327	1.8483	1.8425	1.99414	1.44084	1.83588	1.77867
400	1.55241	2.20649	1.6737	1.92321	2.25821	1.65182	1.83764	1.65722	2.63933	1.87327	2.35452
800	2.42855	2.3856	1.91183	2.82781	1.78414	1.53616	1.79768	1.53739	1.79756	2.07148
Bar width / nm	900
Concentration / nM	Repeat1	Repeat2	Repeat3	Repeat4	Repeat5	Repeat6	Repeat7	Repeat8	Repeat9	Repeat10	Repeat11	Repeat12	Repeat13	Repeat14	Repeat15	Repeat16	Repeat17
4	0.09881	0.081918	0.073251	0.087962	0.125813	0.126108	0.08544	0.073194	0.124067	0.113279	0.143386	0.133882	0.112815	0.066381	0.031365	0.073236
8	0.13022	0.159618	0.111653	0.17236	0.134354	0.088446	0.190381	0.161594	0.196127	0.13071	0.139102	0.13705	0.133943	0.125296	0.16458	0.13704	0.150506
20	0.264211	0.261227	0.197177	0.199892	0.185235	0.212862	0.171446	0.293197	0.17294	0.271299	0.283413	0.361097	0.159854	0.124097
40	0.463974	0.443286	0.198269	1.23372	0.264807	0.31042	0.236839	0.455706	0.241677	1.23697
80	1.62643	1.34238	1.00906	1.17084	1.61542	1.8337	1.57266	1.85637	1.12175	1.5598	1.18122
400	1.27303	1.73803	2.45122	1.60427	2.02156	2.38144	1.96159	1.99331	1.95164	1.98202	1.5317
800	2.37837	1.83551	2.4686	2.42035	1.55804	1.48856	1.88428	2.09241	2.06213	1.87076
Bar width / nm	1000
Concentration / nM	Repeat1	Repeat2	Repeat3	Repeat4	Repeat5	Repeat6	Repeat7	Repeat8	Repeat9	Repeat10	Repeat11	Repeat12	Repeat13	Repeat14	Repeat15	Repeat16	Repeat17
4	0.176408	0.165549	0.059251	0.088522	0.06693	0.102358	0.056725	0.143683	0.087935	0.101837	0.02362	0.13536	0.095495	0.063387	0.078361	0.085276
8	0.114444	0.081046	0.099931	0.149276	0.273444	0.125667	0.127118	0.151647	0.19776	0.142409	0.166215	0.149975	0.150246	0.116179	0.091172	0.115472	0.110375
20	0.3008	0.238288	0.22749	0.158929	0.214625	0.247599	0.189948	0.372423	0.186859	0.282837	0.19786	0.414745	0.19338	0.130607
40	0.299982	0.206035	0.224113	0.235183	0.19927	1.1423	1.18707	0.236325	1.04882	0.276409
80	1.72659	1.45837	1.13633	1.52639	1.43166	0.905537	1.7006	1.57776	1.67637	1.73347	0.856576
400	1.41103	1.06611	1.95024	0.944754	1.81655	1.7059	1.70967	1.81472	1.41051	1.36483	1.0356
800	1.27926	1.80891	1.38185	1.11404	1.10634	2.03014	1.6921	1.99209	1.60285	1.7719
Nonlinear fit of Specific binding with Hill slope
Curve	Concentration / nM	0	0.800801	1.6016	2.4024	3.2032	4.004	4.8048	5.60561	6.40641	7.20721	8.00801	8.80881	9.60961	10.4104	11.2112	12.012	12.8128	13.6136	14.4144	15.2152	16.016	16.8168	17.6176	18.4184	19.2192	20.02	20.8208	21.6216	22.4224	23.2232	24.024	24.8248	25.6256	26.4264	27.2272	28.028	28.8288	29.6296	30.4304	31.2312	32.032	32.8328	33.6336	34.4344	35.2352	36.036	36.8368	37.6376
Bar width / nm	200	0	1.159e-05	0.000100791	0.000357162	0.000876268	0.00175743	0.0031025	0.00501489	0.00759874	0.0109581	0.0151959	0.0204133	0.0267085	0.0341756	0.0429038	0.0529764	0.0644691	0.0774497	0.0919764	0.108097	0.125849	0.145257	0.166334	0.189078	0.213476	0.239502	0.267115	0.296262	0.326879	0.35889	0.392209	0.426739	0.462378	0.499015	0.536536	0.574822	0.613752	0.653204	0.693058	0.733193	0.773493	0.813847	0.854147	0.89429	0.934183	0.973735	1.01286	1.0515
	300	0	9.92026e-06	8.27739e-05	0.000286305	0.000690496	0.00136663	0.00238678	0.00382336	0.0057488	0.00823506	0.0113533	0.0151733	0.0197633	0.025189	0.0315135	0.0387966	0.0470942	0.0564578	0.0669338	0.0785634	0.0913816	0.105417	0.120692	0.13722	0.15501	0.17406	0.194362	0.215901	0.238653	0.262587	0.287665	0.313841	0.341063	0.369275	0.398413	0.42841	0.459195	0.490692	0.522826	0.555516	0.588683	0.622247	0.656127	0.690245	0.724525	0.758889	0.793267	0.827589
	400	0	2.13506e-05	0.00015589	0.000498684	0.00113777	0.00215682	0.00363605	0.00565256	0.00828042	0.0115906	0.0156505	0.0205243	0.0262718	0.0329488	0.040606	0.0492894	0.0590393	0.0698901	0.0818701	0.0950011	0.109298	0.124769	0.141416	0.159231	0.178203	0.198311	0.219529	0.241823	0.265153	0.289476	0.31474	0.340889	0.367866	0.395606	0.424045	0.453113	0.48274	0.512857	0.543391	0.574271	0.605427	0.636789	0.66829	0.699864	0.731448	0.762982	0.794409	0.825674
	500	0	4.69241e-05	0.000281198	0.000801323	0.00168415	0.0029954	0.0047932	0.00712977	0.0100523	0.0136036	0.0178221	0.0227425	0.0283952	0.034807	0.0420006	0.049995	0.0588051	0.068442	0.0789127	0.0902204	0.102365	0.115341	0.12914	0.143752	0.15916	0.175346	0.192287	0.20996	0.228336	0.247384	0.267074	0.28737	0.308235	0.329632	0.351523	0.373866	0.396622	0.41975	0.443207	0.466953	0.490948	0.51515	0.53952	0.564019	0.58861	0.613256	0.637922	0.662574
	600	0	0.000108043	0.000564431	0.00148416	0.00294584	0.00501125	0.00773124	0.0111485	0.0152989	0.0202126	0.0259145	0.0324242	0.0397571	0.0479238	0.0569307	0.0667801	0.0774702	0.0889953	0.101346	0.11451	0.12847	0.143206	0.158698	0.174919	0.191841	0.209435	0.227668	0.246507	0.265917	0.285861	0.3063	0.327198	0.348514	0.370211	0.392248	0.414586	0.437188	0.460015	0.483029	0.506195	0.529476	0.552838	0.576248	0.599674	0.623087	0.646456	0.669754	0.692956
	700	0	6.97348e-05	0.000384919	0.00104535	0.00212313	0.00367707	0.00575723	0.00840703	0.0116645	0.0155627	0.0201307	0.0253932	0.031371	0.0380814	0.0455377	0.0537498	0.0627241	0.0724633	0.0829669	0.0942311	0.106249	0.11901	0.132501	0.146707	0.161608	0.177184	0.19341	0.210262	0.227712	0.24573	0.264287	0.283349	0.302883	0.322856	0.343234	0.36398	0.385059	0.406437	0.428079	0.449948	0.472012	0.494235	0.516586	0.539032	0.561542	0.584086	0.606635	0.629161
	800	0	8.06148e-06	6.24744e-05	0.000206956	0.000484072	0.000935627	0.00160278	0.00252608	0.00374543	0.00530002	0.00722828	0.00956769	0.0123548	0.0156248	0.0194118	0.0237482	0.0286651	0.0341914	0.0403542	0.0471784	0.0546867	0.0628991	0.0718331	0.0815033	0.0919216	0.103097	0.115034	0.127737	0.141203	0.15543	0.17041	0.186132	0.202584	0.219748	0.237604	0.256131	0.275304	0.295095	0.315474	0.336409	0.357868	0.379813	0.40221	0.42502	0.448205	0.471725	0.495541	0.519613
	900	0	4.07585e-05	0.000236595	0.000661796	0.00137273	0.00241687	0.00383578	0.00566656	0.00794262	0.0106942	0.0139486	0.0177304	0.0220617	0.0269618	0.0324478	0.0385342	0.0452332	0.0525543	0.0605048	0.0690896	0.0783111	0.0881696	0.0986627	0.109786	0.121533	0.133895	0.14686	0.160417	0.17455	0.189243	0.204477	0.220233	0.23649	0.253226	0.270416	0.288036	0.306061	0.324466	0.343222	0.362303	0.381682	0.401332	0.421223	0.441331	0.461626	0.482082	0.502673	0.523372
	1000	0	8.47095e-07	9.93188e-06	4.19186e-05	0.00011644	0.000257181	0.000491341	0.000849265	0.00136413	0.00207169	0.00301001	0.00421924	0.00574133	0.00761976	0.00989926	0.0126255	0.0158446	0.0196031	0.023947	0.0289219	0.0345721	0.0409404	0.0480673	0.0559907	0.0647454	0.0743624	0.0848685	0.0962858	0.108631	0.121916	0.136146	0.15132	0.167432	0.184468	0.202408	0.221226	0.24089	0.26136	0.282595	0.304543	0.327153	0.350365	0.374121	0.398355	0.423003	0.447998	0.473273	0.498759
[truncated: 952 more columns]
