# Supplementary material for: Membrane curvature initiates Cdc42-FBP17-N-WASP clustering and actin nucleation
Source: EMBO J. 2026 Jan 3;45(3):953–86. doi: 10.1038/s44318-025-00677-w (PMC12864879; doi:10.1038/s44318-025-00677-w)
Supplement: Supplementary file 10 — Source data Fig. 2 [file 44318_2025_677_MOESM10_ESM.zip › Figure 2/EMBOJ-2025-122516_SourceDataFor Figure 2D.xlsx]

## Sheet: Sheet1
Figure 2D_ N-WASP (with F) curvature plot_conc titration
Bar width / nm	200
Concentration / nM	Repeat1	Repeat2	Repeat3	Repeat4	Repeat5	Repeat6	Repeat7	Repeat8	Repeat9	Repeat10	Repeat11	Repeat12	Repeat13	Repeat14	Repeat15	Repeat16	Repeat17
1	0.56809	0.107606	0.115956	0.178735	0.476359	0.0245678	0.145342	0.142867	0.49646	0.185429	0.0986373	0.400944	0.53687	0.544482	0.501567	0.202154
2	0.635671	0.167486	0.167474	0.215968	0.219974	0.361968	0.470068	0.18715	0.206508	0.479907	0.408627	0.0809772	0.129079	0.0888731	0.188876	0.454549	0.279513
5	0.458915	0.424943	0.302441	0.362065	0.28162	0.247811	0.37091	0.420087	0.660211	0.491272	0.273006	0.54185	0.0891335	0.857477
10	1.20827	1.43529	0.592474	0.565999	1.03614	2.41772	0.295213	0.517875	0.339112	0.162084
20	1.92865	1.23209	1.23461	1.88964	1.47182	1.13882	3.23246	1.67554	1.44509	1.99955	1.98515
100	2.50631	1.44155	3.59115	4.79358	2.1638	2.45318	2.17496	1.3541	1.5176	2.43897	1.63377
200	1.4818	2.04397	1.81665	1.49278	0.725949	1.21445	1.09288	3.28872	1.91653	3.98494
Bar width / nm	300
Concentration / nM	Repeat1	Repeat2	Repeat3	Repeat4	Repeat5	Repeat6	Repeat7	Repeat8	Repeat9	Repeat10	Repeat11	Repeat12	Repeat13	Repeat14	Repeat15	Repeat16	Repeat17
1	0.173182	0.424751	0.0634501	0.14378	0.138698	0.0702079	0.412284	0.199309	0.328123	0.567873	0.197523	0.551731	0.172816	0.433642	0.279616	0.0943776
2	0.170593	0.495955	0.228704	0.2458	0.285803	0.0521543	0.186557	0.456659	0.0659652	0.638092	0.443092	0.585243	0.389771	0.298606	0.364733	0.196525	0.187782
5	0.787738	0.345393	0.278232	0.295213	0.0179319	0.208987	0.477167	0.619211	0.159613	0.206061	0.189123	0.173275	0.393502	0.471271
10	1.44075	0.525249	0.304129	1.37374	0.897502	1.68701	0.773283	0.0906175	0.0908481	0.234192
20	1.02661	2.02622	1.56197	1.86594	2.10502	1.12379	1.56722	1.69726	1.83528	1.31778	1.33955
100	1.7308	2.24366	1.51994	2.37781	2.31917	1.73156	4.73419	1.98412	2.01854	3.14922	1.37805
200	1.90419	1.75648	1.34059	1.89023	3.82792	1.22483	1.09204	1.62368	2.01612	1.1832
Bar width / nm	400
Concentration / nM	Repeat1	Repeat2	Repeat3	Repeat4	Repeat5	Repeat6	Repeat7	Repeat8	Repeat9	Repeat10	Repeat11	Repeat12	Repeat13	Repeat14	Repeat15	Repeat16	Repeat17
1	0.0836992	0.587495	0.899262	0.113754	0.168749	0.164925	0.371835	0.367041	0.18574	0.225429	0.289152	0.0682661	0.0911285	0.642138	0.150072	0.186354
2	0.564803	0.619336	0.0163905	0.592236	0.370235	0.155734	0.450998	0.464979	0.260475	0.23311	0.260372	0.157726	0.185137	0.359181	0.256719	0.121192	0.502008
5	0.435433	0.227822	0.235507	0.315962	0.166756	0.494896	0.445747	0.545026	0.548667	0.144072	0.458501	0.480354	0.49012	0.130625
10	0.421976	0.69563	0.555767	0.533804	0.572178	0.39544	0.61462	0.496572	0.80713	0.261227
20	1.99548	1.92492	1.87958	2.1445	1.7041	1.14529	1.43158	0.987673	1.28641	1.59543	1.34866
100	1.26228	3.5036	1.81863	1.7223	1.30877	1.86036	1.23263	1.44077	2.13283	1.31534	3.32277
200	1.56563	1.92016	2.11498	1.66107	3.85314	1.40675	1.24094	1.17181	2.79007	2.14537
Bar width / nm	500
Concentration / nM	Repeat1	Repeat2	Repeat3	Repeat4	Repeat5	Repeat6	Repeat7	Repeat8	Repeat9	Repeat10	Repeat11	Repeat12	Repeat13	Repeat14	Repeat15	Repeat16	Repeat17
1	0.184992	0.0346687	0.150178	0.419822	0.131967	0.361757	0.311781	0.0451073	0.128072	0.0687098	0.27249	0.27782	0.250665	0.170907	0.161892	0.387032
2	0.038899	0.0980508	0.0931014	0.270167	0.199418	0.481064	0.175385	0.249145	0.243046	0.496876	0.275209	0.290681	0.10639	0.193829	0.46277	0.0827043	0.15575
5	0.362696	0.437438	0.195928	0.179696	0.255452	0.258559	0.170485	0.448676	0.0834337	0.271071	0.489847	0.274722	0.278955	0.279957
10	0.485211	0.584197	0.595683	1.29396	1.18577	0.260631	0.196129	0.572197	0.593175	0.580979
20	1.6296	0.780522	1.60597	1.2222	0.82261	1.9453	1.64523	1.01012	2.09566	0.72255	1.24339
100	2.22861	1.66038	3.03819	1.5421	1.40527	2.07594	1.61757	1.9449	1.57329	1.44598	1.3454
200	2.48154	3.38233	1.28067	2.0494	1.88923	1.4361	1.26619	1.53826	2.50022	1.25514
Bar width / nm	600
Concentration / nM	Repeat1	Repeat2	Repeat3	Repeat4	Repeat5	Repeat6	Repeat7	Repeat8	Repeat9	Repeat10	Repeat11	Repeat12	Repeat13	Repeat14	Repeat15	Repeat16	Repeat17
1	0.248009	0.0993789	0.582236	0.0958701	0.204022	0.364505	0.293875	0.548516	0.377494	0.0802414	0.18833	0.171146	0.56533	0.499229	0.127227	0.313507
2	0.59037	0.122251	0.195443	0.255094	0.214535	0.14997	0.275288	0.13216	0.110288	0.0219392	0.189241	0.36424	0.219192	0.418174	0.180463	0.362849	0.29166
5	0.295147	0.271632	0.228686	0.298735	0.24241	0.269102	0.558529	0.0910266	0.16862	0.213839	0.37602	0.12241	0.147648	0.268302
10	0.496892	0.58352	0.86522	0.734228	0.68169	0.70572	0.52136	0.0319562	0.616131	0.77138
20	1.36987	1.41788	1.30573	1.02417	0.918976	1.03864	1.62349	0.73356	1.70694	1.84859	1.07181
100	1.42425	1.85617	1.84082	1.69984	1.50469	1.65168	1.58871	1.45498	2.16018	1.39057	1.31528
200	1.6286	2.53018	1.16791	1.55567	1.58091	1.37559	2.19488	1.86281	2.37351	2.30319
Bar width / nm	700
Concentration / nM	Repeat1	Repeat2	Repeat3	Repeat4	Repeat5	Repeat6	Repeat7	Repeat8	Repeat9	Repeat10	Repeat11	Repeat12	Repeat13	Repeat14	Repeat15	Repeat16	Repeat17
1	0.0832645	0.378135	0.0687876	0.085885	0.199601	0.156695	0.163317	0.256484	0.242468	0.0999094	0.0228137	0.179278	0.247386	0.159573	0.286868	0.281837
2	0.145439	0.134989	0.0994172	0.284796	0.27711	0.348576	0.112237	0.0607102	0.188857	0.168383	0.0900907	0.380475	0.168495	0.1903	0.209348	0.0784372	0.17666
5	0.339669	0.356963	0.175261	0.580546	0.5272	0.214952	0.441728	0.588915	0.156663	0.0951256	0.733537	0.492917	0.385615	0.0681394
10	0.597346	0.630006	0.392315	0.531267	0.588047	0.419222	0.689583	0.674821	0.513189	0.512358
20	1.3479	0.935282	0.769162	1.12162	1.32571	1.00199	0.685005	1.25279	0.697305	0.806713	1.29997
100	1.34801	0.852706	1.42779	1.50694	1.64327	1.79566	0.985484	1.52178	1.16703	1.55702	1.53726
200	1.56344	2.56593	1.32698	1.7472	1.02369	1.7193	1.48481	1.86765	2.36079	1.32505
Bar width / nm	800
Concentration / nM	Repeat1	Repeat2	Repeat3	Repeat4	Repeat5	Repeat6	Repeat7	Repeat8	Repeat9	Repeat10	Repeat11	Repeat12	Repeat13	Repeat14	Repeat15	Repeat16	Repeat17
1	0.323246	0.116592	0.318587	0.151507	0.267111	0.200618	0.0914158	0.0940875	0.146373	0.224369	0.394885	0.120538	0.289921	0.170306	0.0442229	0.38623
2	0.116166	0.313374	0.447787	0.702731	0.392725	0.98116	0.231073	0.223879	0.230193	0.214233	0.334692	0.195731	0.64767	0.0770371	0.16501	0.253649	0.15619
5	0.291947	0.154008	0.225074	0.114123	0.392934	0.468277	0.160354	0.272788	0.326114	0.474261	0.19159	0.154871	0.156045	0.153962
10	0.50793	0.2206	0.109509	0.41523	0.431803	0.481028	0.285021	0.12221	0.77004	0.336905
20	1.09204	0.277136	1.69039	1.15442	0.877755	0.461636	0.927786	0.936345	0.616074	0.5069	0.525571
100	0.717235	1.47415	1.13798	1.65481	1.80937	1.20952	1.78771	2.09044	1.99774	1.48034	1.49356
200	1.34817	1.76856	1.32156	1.05965	1.39484	1.7064	1.43661	0.819798	1.38287	1.61829
Bar width / nm	900
Concentration / nM	Repeat1	Repeat2	Repeat3	Repeat4	Repeat5	Repeat6	Repeat7	Repeat8	Repeat9	Repeat10	Repeat11	Repeat12	Repeat13	Repeat14	Repeat15	Repeat16	Repeat17
1	0.0983028	0.276658	0.0806289	0.386642	0.264854	0.278597	0.0771151	0.0967647	0.255867	0.25896	0.099311	0.183385	0.0996535	0.0891108	0.130302	0.138183
2	0.24533	0.416887	0.174078	0.246975	0.200885	0.285834	0.156149	0.143205	0.166419	0.241662	0.354994	0.0950614	0.26669	0.182511	0.257291	0.180583	0.366194
5	0.28859	0.196034	0.518931	0.47858	0.637399	0.12486	0.0628316	0.167973	0.388472	0.28467	0.108873	0.372717	0.756349	0.67007
10	0.283204	0.461477	0.35001	0.324482	0.173553	0.269853	0.141906	0.385578	0.167737	0.37875
20	0.822321	0.729041	0.923755	0.25224	0.661204	0.829649	0.423875	0.210194	0.479554	1.50311	0.858281
100	0.998485	1.36681	1.33101	1.037	1.4949	1.19471	1.59428	0.710328	1.05013	1.28638	1.32497
200	1.7699	0.581444	0.950655	1.29535	1.05666	1.70076	1.41579	1.5568	2.14839	1.37764
Bar width / nm	1000
Concentration / nM	Repeat1	Repeat2	Repeat3	Repeat4	Repeat5	Repeat6	Repeat7	Repeat8	Repeat9	Repeat10	Repeat11	Repeat12	Repeat13	Repeat14	Repeat15	Repeat16	Repeat17
1	0.150025	0.138841	0.11634	0.195737	0.366474	0.269549	0.142539	0.255469	0.0908268	0.0966519	0.00544587	0.165257	0.0759954	0.283256	0.18687	0.0795205
2	0.0716661	0.221353	0.179776	0.0850045	0.317954	0.18354	0.14591	0.253964	0.0620282	0.271442	0.16916	0.274227	0.294079	0.159743	0.0910431	0.275907	0.341521
5	0.0144456	0.236887	0.400862	0.196721	0.236489	0.0801696	0.26427	0.114957	0.277446	0.190713	0.159514	0.46083	0.295065	0.280881
10	0.469757	0.263528	0.188756	0.386616	0.128856	0.183634	0.283756	0.0904827	0.487638	0.341174
20	0.322764	0.161262	0.782025	0.898686	0.926701	0.242669	0.481164	0.562685	0.15729	0.429463	0.204993
100	0.607648	1.25601	0.529107	1.16234	1.34636	1.22684	0.526977	0.794615	0.736956	1.41406	1.11975
200	1.52694	0.58369	1.16367	1.14258	0.894435	0.750686	1.25057	0.753514	1.66375	1.21377
Nonlinear fit of Specific binding with Hill slope
Curve
	Concentration / nM	0	0.2002	0.4004	0.600601	0.800801	1.001	1.2012	1.4014	1.6016	1.8018	2.002	2.2022	2.4024	2.6026	2.8028	3.003	3.2032	3.4034	3.6036	3.8038	4.004	4.2042	4.4044	4.6046	4.8048	5.00501	5.20521	5.40541	5.60561	5.80581	6.00601	6.20621	6.40641	6.60661	6.80681	7.00701	7.20721	7.40741	7.60761	7.80781	8.00801	8.20821	8.40841	8.60861	8.80881	9.00901	9.20921	9.40941
Bar width / nm	200	0	0.00332802	0.0102178	0.0196454	0.0311692	0.0444969	0.0594053	0.0757114	0.0932576	0.111905	0.131529	0.152016	0.173261	0.195169	0.217652	0.240627	0.264019	0.287756	0.311775	0.336015	0.360419	0.384938	0.409524	0.434132	0.458725	0.483265	0.507719	0.532057	0.556252	0.580279	0.604116	0.627744	0.651143	0.6743	0.697199	0.719829	0.742179	0.76424	0.786004	0.807466	0.828619	0.849459	0.869984	0.89019	0.910077	0.929643	0.948888	0.967812
	300	0	0.00275251	0.00845381	0.0162625	0.0258193	0.0368883	0.0492911	0.062882	0.0775365	0.0931447	0.109608	0.126837	0.14475	0.163269	0.182326	0.201854	0.221793	0.242084	0.262676	0.283519	0.304567	0.325777	0.347109	0.368527	0.389995	0.411483	0.43296	0.454401	0.47578	0.497075	0.518264	0.539329	0.560253	0.58102	0.601615	0.622027	0.642244	0.662255	0.682052	0.701626	0.720972	0.740082	0.758952	0.777578	0.795956	0.814083	0.831957	0.849577
	400	0	0.0106276	0.0251756	0.041534	0.0590725	0.0774457	0.0964278	0.115857	0.135612	0.155596	0.175732	0.195956	0.216216	0.236468	0.256675	0.276805	0.296831	0.31673	0.336483	0.356072	0.375484	0.394707	0.41373	0.432545	0.451144	0.469523	0.487675	0.505599	0.523289	0.540746	0.557966	0.57495	0.591697	0.608207	0.624481	0.640519	0.656324	0.671896	0.687238	0.702351	0.717238	0.731901	0.746342	0.760564	0.774571	0.788364	0.801947	0.815322
	500	0	0.00535564	0.0139456	0.024342	0.0360589	0.0488135	0.0624114	0.0767071	0.0915852	0.106951	0.122727	0.138843	0.155241	0.17187	0.188684	0.205643	0.22271	0.239855	0.257048	0.274263	0.291477	0.308669	0.32582	0.342913	0.359933	0.376867	0.393701	0.410426	0.42703	0.443506	0.459846	0.476043	0.49209	0.507982	0.523715	0.539285	0.554689	0.569923	0.584984	0.599872	0.614584	0.62912	0.643478	0.657658	0.671659	0.685482	0.699127	0.712594
	600	0	0.0154428	0.0328132	0.0507819	0.0690202	0.0873641	0.105715	0.124007	0.142195	0.160245	0.178132	0.195838	0.213349	0.230653	0.247745	0.264616	0.281264	0.297686	0.313879	0.329844	0.345579	0.361087	0.376367	0.391422	0.406253	0.420862	0.435252	0.449426	0.463386	0.477135	0.490676	0.504012	0.517147	0.530083	0.542824	0.555373	0.567733	0.579907	0.591899	0.603712	0.615349	0.626812	0.638106	0.649234	0.660197	0.671	0.681645	0.692135
	700	0	0.0293476	0.0534779	0.0756208	0.0964089	0.116144	0.135006	0.153117	0.170566	0.187421	0.203736	0.219555	0.234917	0.249851	0.264387	0.278548	0.292356	0.305829	0.318985	0.33184	0.344407	0.3567	0.36873	0.380509	0.392047	0.403354	0.414438	0.425307	0.43597	0.446434	0.456706	0.466791	0.476697	0.486429	0.495993	0.505394	0.514636	0.523725	0.532665	0.541461	0.550116	0.558634	0.56702	0.575277	0.583407	0.591416	0.599305	0.607077
	800	0	0.0351732	0.0598452	0.0813411	0.100877	0.118997	0.13601	0.152116	0.167454	0.182127	0.196214	0.209779	0.222871	0.235533	0.247801	0.259706	0.271273	0.282526	0.293484	0.304167	0.31459	0.324766	0.334711	0.344434	0.353948	0.363261	0.372384	0.381325	0.39009	0.398688	0.407126	0.415409	0.423543	0.431534	0.439388	0.447108	0.454699	0.462167	0.469514	0.476745	0.483863	0.490872	0.497775	0.504575	0.511276	0.517879	0.524389	0.530806
	900	0	0.0586011	0.086612	0.108588	0.127309	0.143892	0.158925	0.172765	0.185646	0.197734	0.209153	0.219995	0.230333	0.240226	0.249722	0.258861	0.267676	0.276196	0.284445	0.292445	0.300213	0.307767	0.315121	0.322288	0.329279	0.336105	0.342775	0.349298	0.355682	0.361933	0.368059	0.374065	0.379957	0.38574	0.391419	0.396998	0.402482	0.407873	0.413176	0.418395	0.423532	0.42859	0.433572	0.438481	0.443319	0.448089	0.452792	0.457432
	1000	0	0.0533737	0.0756419	0.092619	0.10684	0.119292	0.130484	0.14072	0.150196	0.159052	0.167388	0.17528	0.182786	0.189954	0.196822	0.203422	0.209779	0.215918	0.221855	0.227608	0.233192	0.238618	0.243899	0.249043	0.254059	0.258956	0.263741	0.26842	0.272999	0.277483	0.281877	0.286185	0.290413	0.294563	0.298638	0.302644	0.306581	0.310454	0.314264	0.318015	0.321708	0.325346	0.328931	0.332464	0.335948	0.339384	0.342774	0.346119
[truncated: 952 more columns]
