# Supplementary material for: Membrane curvature initiates Cdc42-FBP17-N-WASP clustering and actin nucleation
Source: EMBO J. 2026 Jan 3;45(3):953–86. doi: 10.1038/s44318-025-00677-w (PMC12864879; doi:10.1038/s44318-025-00677-w)
Supplement: Supplementary file 10 — Source data Fig. 2 [file 44318_2025_677_MOESM10_ESM.zip › Figure 2/EMBOJ-2025-122516_SourceDataFor Figure 2F.xlsx]

## Sheet: Sheet1
Figure 2F_ N-WASP only control (without F) curvature plot_conc titration
Bar width / nm	200
Concentration / nM	Repeat1	Repeat2	Repeat3	Repeat4	Repeat5	Repeat6	Repeat7	Repeat8	Repeat9	Repeat10	Repeat11	Repeat12	Repeat13	Repeat14	Repeat15	Repeat16	Repeat17	Repeat18
1	0.023472	0.063293	0.05992	0.067384	0.046301	0.085424	0.141084	0.069985	0.038182	0.023129	0.046796	0.0402
2	0.182869	0.118643	0.12825	0.143049	0.101811	0.02952	0.090055	0.279458	0.194418	0.137431	0.365202	0.26339	0.1867	0.249231
5	0.354475	0.065815	0.231991	0.084722	0.150754	0.136366	0.218754	0.028813	0.166347	0.113711	0.300363	0.279067	0.145922	0.267342	0.115165	0.369687	0.130515	0.28084
10	0.216501	0.109481	0.080406	0.032748	0.459333	0.115597	0.132119	0.165248	0.605658	0.232366	0.482407	0.291456	0.327808	0.371643	0.237055	0.211344
20	0.559122	0.446598	0.197725	0.214977	0.224309	0.385603	0.426615	0.269861	0.425018	0.285894	0.655278	0.241278	0.227735	0.361642	0.25096	0.443468	0.575916	0.453261
100	1.75576	0.746419	2.64584	0.572017	0.574566	0.992651	0.618635	0.875637	0.949612	0.849239	0.681799	0.494513	1.24331
200	0.727269	0.619872	0.996127	0.949005	1.40373	1.33438	0.387303	0.533813	0.767401	0.768031	0.466185	0.817956	4.29192	0.835914	0.89431
Bar width / nm	300
Concentration / nM	Repeat1	Repeat2	Repeat3	Repeat4	Repeat5	Repeat6	Repeat7	Repeat8	Repeat9	Repeat10	Repeat11	Repeat12	Repeat13	Repeat14	Repeat15	Repeat16	Repeat17	Repeat18
1	0.02919	0.046093	0.062149	0.106419	0.03035	0.059853	0.294089	0.059084	0.041093	0.0566	0.05853	0.030753
2	0.138427	0.073026	0.100476	0.1231	0.053295	0.083217	0.279066	0.15924	0.102797	0.309985	0.228943	0.346233	0.138444	0.346434
5	0.241272	0.065714	0.21972	0.069676	0.085898	0.131224	0.234107	0.030494	0.162192	0.081337	0.432547	0.213577	0.130226	0.157827	0.09122	0.34811	0.129815	0.186919
10	0.223606	0.114043	0.098785	0.058294	0.41249	0.146019	0.153209	0.246048	0.499711	0.2215	0.445064	0.301236	0.321971	0.509265	0.208513	0.28149
20	0.568462	0.436644	0.286915	0.142842	0.287322	0.328433	0.32987	0.249571	0.450745	0.384661	1.02757	0.166731	0.204789	0.278617	0.406141	0.510578	0.545114	0.446666
100	1.43151	0.546741	1.76861	0.470822	0.387746	1.07935	0.879368	1.00847	1.7796	1.29224	0.510259	1.39617	0.898889
200	0.805874	1.0013	0.419976	0.683428	0.650216	2.06901	0.491565	0.910762	0.641431	0.605514	0.327746	2.75113	3.07555	1.42644	0.749335
Bar width / nm	400
Concentration / nM	Repeat1	Repeat2	Repeat3	Repeat4	Repeat5	Repeat6	Repeat7	Repeat8	Repeat9	Repeat10	Repeat11	Repeat12	Repeat13	Repeat14	Repeat15	Repeat16	Repeat17	Repeat18
1	0.022974	0.076082	0.043168	0.082918	0.05225	0.086212	0.193568	0.054799	0.045481	0.047901	0.058983	0.049134
2	0.112096	0.087386	0.1047	0.111954	0.042909	0.073236	0.261106	0.191179	0.091638	0.347758	0.145081	0.369946	0.120771	0.218654
5	0.192496	0.083497	0.274596	0.087892	0.130781	0.154777	0.255497	0.066957	0.11319	0.076423	0.210381	0.253221	0.10766	0.291781	0.111266	0.288813	0.24141	0.338514
10	0.518704	0.078925	0.089534	0.054607	0.46845	0.173756	0.167165	0.236105	0.585452	0.166171	0.606843	0.433281	0.499488	0.375703	0.309957	0.193101
20	0.685423	0.675918	0.19971	0.205115	0.246802	0.25737	0.455722	0.374234	0.372761	0.286657	0.883543	0.263063	0.246857	0.380659	0.297194	0.598279	1.28682	0.545554
100	1.50434	0.828372	1.89192	0.791943	0.65345	0.941406	0.978388	1.13329	1.26136	1.75327	0.821921	1.31717	1.0921
200	0.774783	1.16214	1.14804	1.03394	1.03974	0.869684	0.565982	1.01542	0.937535	0.367034	0.619893	2.85759	3.95884	1.19619	0.997624
Bar width / nm	500
Concentration / nM	Repeat1	Repeat2	Repeat3	Repeat4	Repeat5	Repeat6	Repeat7	Repeat8	Repeat9	Repeat10	Repeat11	Repeat12	Repeat13	Repeat14	Repeat15	Repeat16	Repeat17	Repeat18
1	0.025976	0.057991	0.098686	0.049979	0.040118	0.078921	0.275818	0.055215	0.050595	0.05081	0.065998	0.049425
2	0.143183	0.085652	0.157686	0.130862	0.04728	0.080568	0.269642	0.166564	0.104637	0.34346	0.15039	0.334999	0.207325	0.384197
5	0.26485	0.050818	0.123433	0.05373	0.145917	0.112615	0.214748	0.063604	0.195985	0.072064	0.302688	0.266515	0.125249	0.097049	0.080262	0.561525	0.157407	0.189949
10	0.218305	0.074819	0.108893	0.028762	0.402323	0.134607	0.075419	0.26992	0.592636	0.155097	0.66161	0.281056	0.432167	0.453351	0.206055	0.352876
20	0.738223	0.62289	0.250822	0.167315	0.186282	0.34664	0.369226	0.405542	0.313855	0.425549	1.1041	0.141291	0.188904	0.317002	0.41808	0.620444	1.02049	0.401189
100	1.09695	0.741147	1.36091	0.528315	0.393139	0.760383	0.857599	0.931354	1.5558	2.19077	0.640547	1.68604	0.914169
200	0.43401	1.00921	0.584708	0.837974	1.00073	1.3867	0.504855	1.07922	0.909815	0.53878	0.322126	3.59655	2.78928	1.29167	0.847086
Bar width / nm	600
Concentration / nM	Repeat1	Repeat2	Repeat3	Repeat4	Repeat5	Repeat6	Repeat7	Repeat8	Repeat9	Repeat10	Repeat11	Repeat12	Repeat13	Repeat14	Repeat15	Repeat16	Repeat17	Repeat18
1	0.040662	0.054025	0.044619	0.085237	0.049974	0.089265	0.054335	0.210395	0.11379	0.035663	0.029426	0.044339
2	0.083707	0.070347	0.133201	0.162383	0.096841	0.041609	0.078637	0.306072	0.147525	0.451819	0.236795	0.260804	0.205708	0.296193
5	0.201102	0.032979	0.20597	0.078402	0.13871	0.098393	0.30159	0.061134	0.174101	0.081915	0.197655	0.186401	0.215307	0.133339	0.085612	0.430784	0.179698	0.274597
10	0.279074	0.165623	0.104344	0.046271	0.384567	0.164101	0.16611	0.188399	0.496817	0.268775	0.81741	0.341072	0.521349	0.498945	0.182817	0.26136
20	0.664854	0.860778	0.320085	0.199109	0.229669	0.299316	0.393049	0.257314	0.195145	0.456946	0.526531	0.188805	0.242859	0.240929	0.494796	0.622517	0.977642	0.545087
100	1.38845	0.543383	1.55308	0.55689	0.35847	0.522115	0.988748	0.952822	1.20405	2.41864	0.512775	1.29232	1.41669
200	0.31394	1.06782	0.763646	0.556272	1.09378	1.1557	0.321475	1.36318	0.749783	0.403045	0.429445	2.79071	3.8999	0.874853	1.53973
Bar width / nm	700
Concentration / nM	Repeat1	Repeat2	Repeat3	Repeat4	Repeat5	Repeat6	Repeat7	Repeat8	Repeat9	Repeat10	Repeat11	Repeat12	Repeat13	Repeat14	Repeat15	Repeat16	Repeat17	Repeat18
1	0.028681	0.04332	0.108957	0.055771	0.047507	0.11686	0.405105	0.075583	0.043846	0.05686	0.077468	0.065657
2	0.22554	0.079414	0.181866	0.158224	0.054235	0.108944	0.060817	0.224067	0.122105	0.161916	0.293086	0.352213	0.197102	0.182585
5	0.305312	0.079322	0.168258	0.111631	0.185558	0.169494	0.29279	0.103315	0.156201	0.091214	0.286512	0.342609	0.096894	0.154388	0.167301	0.344588	0.116962	0.401563
10	0.435016	0.113464	0.084567	0.042252	0.482181	0.123485	0.109619	0.165891	0.515876	0.269162	0.563982	0.264693	0.424601	0.575913	0.207032	0.254283
20	0.809578	0.517961	0.167848	0.145636	0.223591	0.289887	0.271335	0.353184	0.261358	0.37073	0.706783	0.131201	0.193234	0.481866	0.525255	0.577963	0.943097	0.512807
100	1.51502	0.59271	2.27054	0.476296	0.419311	0.585597	0.980899	0.785677	1.44707	1.6229	0.572803	1.66371	0.964574
200	0.447844	1.21438	0.677371	0.636876	0.778507	1.19603	0.867939	0.989279	0.585177	0.727742	0.404277	3.18097	1.80476	1.13276	1.32512
Bar width / nm	800
Concentration / nM	Repeat1	Repeat2	Repeat3	Repeat4	Repeat5	Repeat6	Repeat7	Repeat8	Repeat9	Repeat10	Repeat11	Repeat12	Repeat13	Repeat14	Repeat15	Repeat16	Repeat17	Repeat18
1	0.054364	0.074757	0.055646	0.138287	0.038573	0.083454	0.051282	0.300881	0.037247	0.065617	0.112752	0.07235
2	0.245062	0.079697	0.244628	0.203061	0.065088	0.052902	0.047747	0.234644	0.205076	0.233974	0.048823	0.228311	0.015603
5	0.310492	0.069895	0.260618	0.130795	0.249063	0.129934	0.344776	0.071929	0.23678	0.175855	0.169122	0.109798	0.154683	0.327853	0.18261	0.138861
10	0.258221	0.186181	0.08842	0.049224	0.357209	0.249094	0.148372	0.218003	0.553171	0.219071	0.634722	0.457332	0.435424	0.628185	0.145773	0.17084
20	0.481309	0.472853	0.207831	0.193989	0.336764	0.165646	0.489242	0.413709	0.284359	0.315052	0.974259	0.170534	0.218641	0.227077	0.590752	0.578336	1.12874	0.555242
100	1.10192	0.77484	1.39677	0.661678	0.657606	0.464343	0.792779	1.13122	1.982	1.32757	0.715349	1.63709	0.98443
200	0.291426	0.906385	1.30366	0.385142	0.972678	1.31835	0.594029	0.63149	0.772385	0.433878	0.701041	2.96823	2.38172	1.71404	1.91157
Bar width / nm	900
Concentration / nM	Repeat1	Repeat2	Repeat3	Repeat4	Repeat5	Repeat6	Repeat7	Repeat8	Repeat9	Repeat10	Repeat11	Repeat12	Repeat13	Repeat14	Repeat15	Repeat16	Repeat17	Repeat18
1	0.076014	0.122822	0.075033	0.00966	0.135303	0.142982	0.0681	0.156991	0.066965	0.114126	0.140861	0.068064
2	0.098326	0.083232	0.214177	0.292759	0.263123	0.094623	0.150861	0.020399	0.075797	0.216024	0.041558	0.150325	0.084324	0.057166
5	0.13675	0.116776	0.310692	0.114836	0.234937	0.177135	0.281225	0.107162	0.360464	0.208176	0.61128	0.374876	0.098522	0.321844	0.217311	0.264057	0.119727
10	0.365249	0.13783	0.073361	0.081046	0.300368	0.199618	0.26987	0.226124	0.663272	0.322317	0.61732	0.48355	0.50533	0.649349	0.141144	0.334632
20	0.894009	0.577645	0.215103	0.162736	0.197717	0.279186	0.310234	0.276585	0.250153	0.375527	0.9289	0.310386	0.157513	0.313198	0.620689	0.727933	0.857656	0.444497
100	1.6903	0.730776	1.97763	0.58712	0.463733	0.455796	1.01118	0.737863	1.95931	2.00843	0.710545	0.827048	0.764895
200	0.24099	1.2886	0.865501	0.645744	1.19991	1.05228	0.751446	0.800125	0.526105	0.60418	0.636752	1.25716	2.80891	1.81656	1.56598
Bar width / nm	1000
Concentration / nM	Repeat1	Repeat2	Repeat3	Repeat4	Repeat5	Repeat6	Repeat7	Repeat8	Repeat9	Repeat10	Repeat11	Repeat12	Repeat13	Repeat14	Repeat15	Repeat16	Repeat17	Repeat18
1	0.122556	0.055512	0.036096	0.04154	0.036205	0.008956	0.031466	0.025969	0.142338	0.182058	0.19217
2	0.001312	0.160027	0.018403	0.030752	0.125884	0.294222	0.159441	0.255114	0.038877	0.382087	0.148686	0.344411	0.220863
5	0.297172	0.160902	0.285007	0.150347	0.291803	0.248049	0.358571	0.14267	0.192358	0.19545	0.072605	0.017597	0.297153	0.096791	0.215886	0.09817	0.151506	0.297455
10	0.56426	0.38407	0.254127	0.114134	0.280134	0.456375	0.368788	0.228622	0.415658	0.224145	0.541052	0.41411	0.405845	0.631525	0.256377	0.299377
20	0.71339	0.51738	0.26318	0.264396	0.217645	0.36002	0.294061	0.237214	0.302687	0.342226	1.05999	0.305724	0.22369	0.313578	0.556876	0.58816	1.31677	0.571148
100	1.33655	0.94984	1.6062	0.612425	0.592121	0.573854	1.10715	0.785184	1.4783	1.20618	0.603087	0.661376	0.964624
200	0.456099	1.49282	0.734692	0.892424	1.03631	0.781678	0.612468	0.477018	0.529605	0.745663	0.542074	1.56219	2.40473	1.14773	1.15103
Nonlin fit of Specific binding with Hill slope (N-WASP (control) titration)
Curve
	Concentration / nM	0	0.2002	0.4004	0.600601	0.800801	1.001	1.2012	1.4014	1.6016	1.8018	2.002	2.2022	2.4024	2.6026	2.8028	3.003	3.2032	3.4034	3.6036	3.8038	4.004	4.2042	4.4044	4.6046	4.8048	5.00501	5.20521	5.40541	5.60561	5.80581	6.00601	6.20621	6.40641	6.60661	6.80681	7.00701	7.20721	7.40741	7.60761	7.80781	8.00801	8.20821	8.40841	8.60861	8.80881	9.00901	9.20921	9.40941
Bar width / nm	200	0	0.0168304	0.0278035	0.0372309	0.045754	0.0536484	0.061066	0.0681023	0.0748225	0.0812737	0.0874916	0.0935037	0.0993323	0.104995	0.110508	0.115883	0.121131	0.126262	0.131283	0.136202	0.141025	0.145757	0.150405	0.154972	0.159462	0.163879	0.168227	0.172509	0.176727	0.180884	0.184984	0.189027	0.193016	0.196954	0.200842	0.204681	0.208474	0.212221	0.215925	0.219587	0.223207	0.226788	0.23033	0.233835	0.237303	0.240735	0.244133	0.247497
	300	0	0.0242184	0.0375849	0.0485434	0.0581637	0.0668867	0.0749485	0.0824939	0.0896199	0.0963954	0.102872	0.109088	0.115076	0.12086	0.126461	0.131896	0.13718	0.142325	0.147343	0.152241	0.157029	0.161714	0.166303	0.1708	0.175212	0.179544	0.183798	0.18798	0.192092	0.196139	0.200123	0.204046	0.207912	0.211723	0.215481	0.219188	0.222846	0.226456	0.230021	0.233543	0.237022	0.24046	0.243858	0.247218	0.25054	0.253827	0.257078	0.260295
	400	0	0.0204763	0.0336838	0.0449916	0.0551911	0.0646216	0.07347	0.0818533	0.0898516	0.0975226	0.10491	0.112047	0.118962	0.125676	0.132208	0.138573	0.144785	0.150854	0.156791	0.162605	0.168302	0.173891	0.179377	0.184765	0.190062	0.19527	0.200395	0.205441	0.21041	0.215306	0.220132	0.224891	0.229585	0.234217	0.238788	0.243302	0.24776	0.252164	0.256516	0.260817	0.265068	0.269272	0.27343	0.277543	0.281612	0.285638	0.289623	0.293568
	500	0	0.0196466	0.0326475	0.0438426	0.0539692	0.0633469	0.0721528	0.0804988	0.0884617	0.0960974	0.103448	0.110547	0.11742	0.124089	0.130573	0.136886	0.143042	0.149052	0.154926	0.160673	0.1663	0.171814	0.177222	0.182529	0.18774	0.19286	0.197893	0.202843	0.207713	0.212508	0.217229	0.221879	0.226463	0.230981	0.235436	0.23983	0.244166	0.248445	0.252669	0.25684	0.260959	0.265028	0.269049	0.273022	0.27695	0.280833	0.284672	0.288469
	600	0	0.0218157	0.0354753	0.0470572	0.057436	0.0669845	0.0759069	0.084331	0.0923438	0.100008	0.10737	0.114468	0.12133	0.12798	0.134438	0.14072	0.146841	0.152813	0.158647	0.164351	0.169935	0.175405	0.180768	0.186029	0.191195	0.19627	0.201258	0.206164	0.210991	0.215743	0.220423	0.225033	0.229576	0.234056	0.238474	0.242833	0.247134	0.25138	0.255572	0.259712	0.263803	0.267844	0.271839	0.275787	0.279691	0.283552	0.287371	0.291149
	700	0	0.0248559	0.0394323	0.0515518	0.0622757	0.072049	0.0811133	0.0896183	0.0976651	0.105326	0.112656	0.119695	0.126479	0.133033	0.13938	0.145539	0.151525	0.157352	0.163033	0.168576	0.173993	0.17929	0.184474	0.189553	0.194532	0.199416	0.204211	0.20892	0.213548	0.218098	0.222574	0.226979	0.231316	0.235587	0.239796	0.243944	0.248034	0.252067	0.256047	0.259974	0.26385	0.267677	0.271457	0.275191	0.27888	0.282526	0.286129	0.289692
	800	0	0.0257059	0.0403822	0.0525087	0.0632011	0.072924	0.0819275	0.0903663	0.0983442	0.105935	0.113195	0.120167	0.126883	0.133372	0.139656	0.145754	0.151682	0.157453	0.16308	0.168573	0.173941	0.179192	0.184333	0.18937	0.19431	0.199158	0.203919	0.208596	0.213194	0.217717	0.222167	0.226549	0.230864	0.235116	0.239307	0.24344	0.247516	0.251537	0.255507	0.259425	0.263295	0.267117	0.270893	0.274625	0.278314	0.281961	0.285567	0.289134
	900	0	0.0238596	0.0390766	0.0520135	0.0636132	0.0742814	0.0842422	0.0936365	0.102561	0.111085	0.119262	0.127133	0.134731	0.142083	0.149211	0.156134	0.162869	0.16943	0.175828	0.182074	0.188178	0.194149	0.199994	0.20572	0.211332	0.216838	0.222241	0.227547	0.23276	0.237883	0.242922	0.247879	0.252757	0.257559	0.262289	0.266948	0.27154	0.276066	0.280529	0.28493	0.289273	0.293557	0.297787	0.301962	0.306084	0.310156	0.314178	0.318152
	1000	0	0.0400218	0.0591302	0.0741318	0.0869209	0.0982579	0.108543	0.118017	0.126841	0.135128	0.14296	0.1504	0.1575	0.164297	0.170825	0.177111	0.183177	0.189043	0.194725	0.200238	0.205594	0.210805	0.215879	0.220827	0.225656	0.230372	0.234983	0.239494	0.24391	0.248237	0.252478	0.256638	0.26072	0.264728	0.268666	0.272536	0.27634	0.280082	0.283764	0.287389	0.290958	0.294473	0.297937	0.301351	0.304716	0.308035	0.311309	0.31454
[truncated: 952 more columns]
