# Supplementary material for: Membrane curvature initiates Cdc42-FBP17-N-WASP clustering and actin nucleation
Source: EMBO J. 2026 Jan 3;45(3):953–86. doi: 10.1038/s44318-025-00677-w (PMC12864879; doi:10.1038/s44318-025-00677-w)
Supplement: Supplementary file 10 — Source data Fig. 2 [file 44318_2025_677_MOESM10_ESM.zip › Figure 2/EMBOJ-2025-122516_SourceDataFor Figure 2G.xlsx]

## Sheet: Sheet1
Figure 2G_ normalized N/F nanobar density
Concentration of N	1nM																				2nM																				5nM
Bar width / nm	Repeat 1	Repeat 2	Repeat 3	Repeat 4	Repeat 5	Repeat 6	Repeat 7	Repeat 8	Repeat 9	Repeat 10	Repeat 11	Repeat 12	Repeat 13	Repeat 14	Repeat 15	Repeat 16					Repeat 1	Repeat 2	Repeat 3	Repeat 4	Repeat 5	Repeat 6	Repeat 7	Repeat 8	Repeat 9	Repeat 10	Repeat 11	Repeat 12	Repeat 13	Repeat 14	Repeat 15	Repeat 16	Repeat 17				Repeat 1	Repeat 2	Repeat 3	Repeat 4	Repeat 5	Repeat 6	Repeat 7	Repeat 8	Repeat 9
200	0.157616	3.88165	0.198254	0.722891	0.445079	0.152364	0.631606	1.08122	0.419841	3.06028	5.0245	0.152063	0.0805924	2.16136	0.969448	0.484279					3.0617	0.224665	2.00878	1.97478	0.143606	1.40321	1.20603	0.652853	0.54579	2.46904	2.23621	0.441385	0.709006	0.81131	1.78648	2.25478	1.47139				3.14835	0.145732	0.100699	1.25441	0.788802	3.47587	0.243337	3.82329	0.85977
300	2.22831	1.00132	0.721098	1.35491	2.65349	0.0843579	0.805277	1.18615	1.26516	0.622873	0.710174	0.63804	3.63741	0.81395	3.9169	1.72268					3.85997	0.29385	0.488181	4.19489	0.103747	0.21782	0.454142	2.06976	3.59437	0.477345	0.230718	1.98467	0.114441	1.7107	1.66925	0.260777	1.08431				3.31667	0.257932	0.116661	2.00715	0.0535788	3.44797	0.243152	3.34549	0.161748
400	1.21718	3.45191	0.467483	0.541851	0.691637	1.01089	1.32932	1.37399	1.63859	0.838698	1.73285	6.45106	0.647049	0.371847	2.52216	0.792799					2.808	0.177002	0.110121	1.66235	0.410366	0.952335	0.263509	0.534972	2.57158	1.30143	1.05546	1.25261	1.35171	1.18965	1.3054	0.785631	0.457772				3.03907	0.227412	0.101786	1.65455	0.568427	3.49524	0.167466	3.12593	0.423903
500	3.0148	0.331485	0.581529	1.14583	0.749184	4.08526	1.67458	0.306891	1.21517	0.676669	1.10144	0.989703	0.834449	1.07515	0.538897	1.39527					2.53267	0.368013	0.386914	2.80185	2.74551	1.74087	0.615068	0.0946489	3.8047	2.38209	1.4558	0.972878	0.402398	0.630002	2.27336	0.27888	0.652604				3.21453	0.289391	0.159077	0.605933	0.804372	1.40344	0.706418	2.56054	0.295344
600	3.54253	2.98628	0.16105	0.0783069	0.0982661	0.098237	0.257004	0.12176	3.16718	0.0344454	3.45569	0.182183	2.00561	0.277638	0.0442747	1.41625					2.83929	0.185063	0.675341	1.8243	0.966667	1.59995	0.859766	1.04156	2.43915	0.0838259	0.0183879	1.05124	0.282826	0.302101	0.510805	0.0850892	0.143642				1.86665	0.882761	0.890596	1.09556	0.759536	1.40509	1.94788	2.05626	0.0587146
700	0.594735	3.35775	0.313144	1.24739	0.631947	0.985572	0.51969	1.11967	0.571971	0.656462	0.25213	0.689363	0.942177	1.26627	1.6395	1.06268					0.978813	0.497717	0.541038	1.88199	0.782375	1.68772	0.418968	0.255571	2.48864	0.814418	0.496024	1.84614	0.112483	1.33311	1.48826	0.110083	1.17947				2.78581	0.116723	1.4261	3.42259	1.98331	2.92564	0.68972	2.78217	0.0898995
800	1.61296	0.41927	2.04595	1.11139	0.719968	0.986328	0.658467	0.352377	0.780733	1.23086	1.30405	1.19658	1.33289	0.679925	0.268718	1.34829					0.537311	1.09071	1.00176	1.02675	1.42264	0.673375	0.820568	1.02722	0.839295	1.15468	0.838845	0.930298	1.12258	0.42882	0.753752	1.36847	0.953745				2.54885	0.650448	0.743599	0.370933	0.182686	1.34607	0.514857	2.63002	1.06973
900	0.525714	1.78463	0.581649	2.32273	1.11241	1.1674	0.476938	0.698595	1.08979	1.208	0.365995	0.723811	0.466777	0.709367	2.19528	0.997041					1.22936	1.70429	1.01737	0.935026	0.975673	2.10883	0.535208	0.578281	1.20624	1.20644	1.66531	0.452618	1.29925	0.950517	1.02013	0.859878	1.58768				3.20447	0.0690208	0.125171	0.360676	0.0375403	3.28161	0.335318	4.18407	1.14031
1000	0.449397	0.443174	1.03757	1.16844	2.89339	1.39156	1.32783	0.939542	0.545804	0.501521	0.121835	0.645138	0.420524	2.36136	1.26015	0.492761					0.408627	1.78222	1.17392	0.371585	0.758757	0.95305	0.749005	1.09281	0.204672	1.24379	0.6641	1.19316	1.27723	0.897222	0.651617	1.55917	2.01908				0.0439405	0.90959	1.61228	1.13254	1.00818	0.296256	1.27298	0.282426	1.35854
Linear fit of N/F
Curve
Bar width/ nm	200	204	208	212	216	220	224	228	232	236	240	244	248	252	256	260	264	268	272	276	280	284	288	292	296	300	304	308	312	316	320	324	328	332	336	340	344	348	352	356	360	364	368	372	376	380	384	388	392
1nM	1.42405	1.42193	1.41981	1.41769	1.41557	1.41345	1.41133	1.40921	1.40709	1.40497	1.40285	1.40073	1.3986	1.39648	1.39436	1.39224	1.39012	1.388	1.38588	1.38376	1.38164	1.37952	1.3774	1.37528	1.37316	1.37104	1.36892	1.3668	1.36468	1.36256	1.36044	1.35832	1.3562	1.35408	1.35196	1.34984	1.34772	1.3456	1.34348	1.34136	1.33924	1.33712	1.335	1.33288	1.33076	1.32864	1.32652	1.3244	1.32228
2nM	1.31659	1.31501	1.31342	1.31184	1.31026	1.30867	1.30709	1.30551	1.30393	1.30234	1.30076	1.29918	1.29759	1.29601	1.29443	1.29285	1.29126	1.28968	1.2881	1.28651	1.28493	1.28335	1.28176	1.28018	1.2786	1.27702	1.27543	1.27385	1.27227	1.27068	1.2691	1.26752	1.26594	1.26435	1.26277	1.26119	1.2596	1.25802	1.25644	1.25485	1.25327	1.25169	1.25011	1.24852	1.24694	1.24536	1.24377	1.24219	1.24061
5nM	1.34514	1.34341	1.34169	1.33996	1.33823	1.33651	1.33478	1.33306	1.33133	1.32961	1.32788	1.32615	1.32443	1.3227	1.32098	1.31925	1.31753	1.3158	1.31407	1.31235	1.31062	1.3089	1.30717	1.30545	1.30372	1.30199	1.30027	1.29854	1.29682	1.29509	1.29337	1.29164	1.28991	1.28819	1.28646	1.28474	1.28301	1.28129	1.27956	1.27784	1.27611	1.27438	1.27266	1.27093	1.26921	1.26748	1.26576	1.26403	1.2623
10nM	2.3956	2.38862	2.38164	2.37467	2.36769	2.36071	2.35373	2.34675	2.33978	2.3328	2.32582	2.31884	2.31186	2.30489	2.29791	2.29093	2.28395	2.27697	2.27	2.26302	2.25604	2.24906	2.24208	2.23511	2.22813	2.22115	2.21417	2.20719	2.20022	2.19324	2.18626	2.17928	2.1723	2.16533	2.15835	2.15137	2.14439	2.13741	2.13044	2.12346	2.11648	2.1095	2.10252	2.09555	2.08857	2.08159	2.07461	2.06763	2.06066
20nM	2.90507	2.89554	2.88602	2.87649	2.86696	2.85744	2.84791	2.83839	2.82886	2.81934	2.80981	2.80029	2.79076	2.78124	2.77171	2.76219	2.75266	2.74314	2.73361	2.72408	2.71456	2.70503	2.69551	2.68598	2.67646	2.66693	2.65741	2.64788	2.63836	2.62883	2.61931	2.60978	2.60026	2.59073	2.5812	2.57168	2.56215	2.55263	2.5431	2.53358	2.52405	2.51453	2.505	2.49548	2.48595	2.47643	2.4669	2.45738	2.44785
100nM	1.55736	1.55457	1.55179	1.549	1.54621	1.54343	1.54064	1.53785	1.53507	1.53228	1.52949	1.52671	1.52392	1.52113	1.51834	1.51556	1.51277	1.50998	1.5072	1.50441	1.50162	1.49884	1.49605	1.49326	1.49048	1.48769	1.4849	1.48212	1.47933	1.47654	1.47376	1.47097	1.46818	1.4654	1.46261	1.45982	1.45704	1.45425	1.45146	1.44867	1.44589	1.4431	1.44031	1.43753	1.43474	1.43195	1.42917	1.42638	1.42359
200nM	1.30397	1.30245	1.30093	1.29941	1.29789	1.29637	1.29485	1.29334	1.29182	1.2903	1.28878	1.28726	1.28574	1.28422	1.2827	1.28118	1.27966	1.27814	1.27662	1.2751	1.27358	1.27206	1.27054	1.26902	1.2675	1.26598	1.26446	1.26294	1.26142	1.2599	1.25838	1.25686	1.25534	1.25382	1.2523	1.25078	1.24926	1.24774	1.24622	1.2447	1.24318	1.24166	1.24014	1.23862	1.2371	1.23558	1.23406	1.23254	1.23102
[truncated: 152 more columns]
