# Supplementary material for: Membrane curvature initiates Cdc42-FBP17-N-WASP clustering and actin nucleation
Source: EMBO J. 2026 Jan 3;45(3):953–86. doi: 10.1038/s44318-025-00677-w (PMC12864879; doi:10.1038/s44318-025-00677-w)
Supplement: Supplementary file 10 — Source data Fig. 2 [file 44318_2025_677_MOESM10_ESM.zip › Figure 2/EMBOJ-2025-122516_SourceDataFor Figure 2H.xlsx]

## Sheet: Sheet1
Figure 2H_ Curvature sensing coefficient
Concentration of N	1nM	2nM	5nM	10nM	20nM	100nM	200nM
Coefficient=Abs(Slope_2G)	-0.0005301	-0.0003957	-0.0004314	-0.001745	-0.002381	-0.0006967	-0.00038
Nonlin fit of N/F (Gaussian)
Curve
Conc.	0	0.0025025	0.00500501	0.00750751	0.01001	0.0125125	0.015015	0.0175175	0.02002	0.0225225	0.025025	0.0275275	0.03003	0.0325325	0.035035	0.0375375	0.04004	0.0425425	0.045045	0.0475475	0.0500501	0.0525526	0.0550551
Coefficient	1.26526e-05	1.28967e-05	1.3145e-05	1.33976e-05	1.36546e-05	1.3916e-05	1.4182e-05	1.44525e-05	1.47277e-05	1.50075e-05	1.52922e-05	1.55817e-05	1.58761e-05	1.61755e-05	1.648e-05	1.67896e-05	1.71044e-05	1.74246e-05	1.77501e-05	1.8081e-05	1.84175e-05	1.87595e-05	1.91073e-05
