# Supplementary material for: Membrane curvature initiates Cdc42-FBP17-N-WASP clustering and actin nucleation
Source: EMBO J. 2026 Jan 3;45(3):953–86. doi: 10.1038/s44318-025-00677-w (PMC12864879; doi:10.1038/s44318-025-00677-w)
Supplement: Supplementary file 10 — Source data Fig. 2 [file 44318_2025_677_MOESM10_ESM.zip › Figure 2/EMBOJ-2025-122516_SourceDataFor Figure 2I.xlsx]

## Sheet: Sheet1
Figure 2I_ Flat SLB_ FBP17 (with N-WASP) cluster total intensity
FBP17 cluster total intensity (A.U.)									N1 F4	N2 F8	N5 F20	N10 F40	N50 F200
N1 F4	N2 F8	N5 F20	N10 F40	N50 F200				Number of values	7447	22777	28608	25589	13419
343533	756135	5004818	5190779	5414081
333655	735383	4688281	5155069	5294742				Minimum	6155	5645	22346	30857	39447
285266	650958	4560534	4982780	5250111				Maximum	343533	756135	5004818	5190779	5414081
241051	566547	3992138	4976012	5206885				Range	337378	750490	4982472	5159922	5374634
229935	526868	3718018	4968488	5137905
175420	491301	2681821	4888372	5128471				Mean	14483	14964	61440	88448	128539
169093	488756	2271422	4742737	4993121				Std. Deviation	12974	15548	74732	123895	235760
129781	432194	2253939	4688087	4960128				Std. Error of Mean	150.3	103	441.8	774.5	2035
128503	398843	1853280	4656090	4881941
124304	350066	1806592	4421168	4857362
124270	341056	1797477	3582713	4809091
123274	298451	1495677	3506654	4779640				Nonlin fit of FBP17 total intensity
114654	251513	1423482	3194472	4700273				Curve
113479	250494	1384594	2962313	4666599				FBP17 concentration (nM)	FBP17 cluster total intensity (A.U.)
109333	249531	1347354	2891487	4562438				0	0
108698	238512	1305663	2756067	4524290				0.2002	169.729
107397	238163	1273645	2163050	4503427				0.4004	438.196
106845	236978	1045783	2156580	4479544				0.600601	762.225
106697	221484	1033794	2072938	4461187				0.800801	1127.77
105424	217743	1013537	2040626	4300131				1.001	1526.91
105106	199817	953882	1903171	4296674				1.2012	1954.35
103671	194023	879608	1855087	4273740				1.4014	2406.19
102039	188749	803962	1766037	4091247				1.6016	2879.41
101711	188011	787621	1734841	4016254				1.8018	3371.56
101345	183723	775873	1725420	3757749				2.002	3880.6
99182	180111	733366	1676994	3695036				2.2022	4404.8
99131	179718	639369	1587608	3179674				2.4024	4942.64
96010	178557	638362	1556264	3097837				2.6026	5492.79
95868	173601	615097	1498619	3082271				2.8028	6054.08
95497	166212	538042	1402042	3010056				3.003	6625.44
95295	165981	532296	1341257	2950068				3.2032	7205.92
94944	163429	517383	1231447	2717181				3.4034	7794.66
94902	160199	501435	1219904	2636603				3.6036	8390.84
91660	157365	498181	1214750	2551393				3.8038	8993.75
90398	155019	497120	1208849	2410524				4.004	9602.69
89275	150335	484676	1194442	2326634				4.2042	10217.1
86933	145272	482609	1189872	2303030				4.4044	10836.3
86837	143974	476091	1169765	2262046				4.6046	11459.8
86512	143877	472220	1158527	2126398				4.8048	12087.1
84919	141909	471346	1149329	1956649				5.00501	12717.7
84023	138161	469506	1145172	1815789				5.20521	13351.3
83444	136687	466782	1133941	1740611				5.40541	13987.3
83269	134908	463304	1068456	1628188				5.60561	14625.3
83057	132232	459080	1066411	1607788				5.80581	15265.2
82976	131138	448172	993988	1568738				6.00601	15906.4
82901	130433	446435	992864	1538349				6.20621	16548.6
80186	129457	418414	957611	1518932				6.40641	17191.6
80130	127196	409380	932104	1518836				6.60661	17835.1
79913	125296	388220	924946	1512010				6.80681	18478.8
77693	124759	387948	916474	1488400				7.00701	19122.5
77556	121063	381616	902897	1481567				7.20721	19765.9
77378	118293	375222	884275	1405598				7.40741	20408.8
75244	118049	365841	877856	1377428				7.60761	21050.9
75131	118004	365302	837183	1368237				7.80781	21692.2
74354	115963	362104	828909	1311727				8.00801	22332.3
73345	112106	360234	823280	1277001				8.20821	22971.2
72316	110764	357841	765811	1246600				8.40841	23608.6
72290	110555	357423	753272	1205539				8.60861	24244.4
72070	108844	354390	738900	1166643				8.80881	24878.4
72044	108042	352693	720977	1161368				9.00901	25510.6
71708	108008	351725	716314	1160214				9.20921	26140.7
71683	107499	349085	700646	1155626				9.40941	26768.7
71673	105854	347951	697577	1155476				9.60961	27394.4
70687	103202	344409	685516	1154105				9.80981	28017.7
70390	102640	343237	673396	1134433				10.01	28638.6
69944	101335	339886	665350	1129312				10.2102	29256.9
69586	100883	338438	652237	1109253				10.4104	29872.5
68865	100615	335693	635718	1106691				10.6106	30485.4
68530	98204	332847	625471	1095723				10.8108	31095.4
68391	98165	331029	625018	1085327				11.011	31702.5
67999	98048	326847	607391	1078435				11.2112	32306.7
67706	97981	319885	598473	1048152				11.4114	32907.8
67374	97245	317926	595008	980894				11.6116	33505.9
67065	96580	317295	592989	967256				11.8118	34100.8
67044	95748	312399	585906	963532				12.012	34692.5
66270	95577	311350	575905	930115				12.2122	35280.9
66160	95141	308535	553535	887109				12.4124	35866.1
66118	94744	308364	531674	885587				12.6126	36447.9
65288	94312	305678	527549	868504				12.8128	37026.4
64765	93274	303576	527169	847594				13.013	37601.5
64723	93099	299157	526753	841193				13.2132	38173.1
64619	92999	298416	521361	837717				13.4134	38741.3
64345	92923	298187	515819	836372				13.6136	39306
64253	92168	296231	515078	832028				13.8138	39867.2
64157	92038	286973	514693	826926				14.014	40424.8
64130	91962	286957	514458	821976				14.2142	40979
63968	91143	283043	510238	811333				14.4144	41529.5
63616	90625	281671	507276	798937				14.6146	42076.5
62265	90491	281419	506872	793786				14.8148	42619.9
62262	90225	280465	489564	792013				15.015	43159.8
61922	89279	280416	486867	788833				15.2152	43696
61486	88260	279200	483376	787457				15.4154	44228.6
61310	87435	278712	480546	786941				15.6156	44757.7
61193	87382	275853	478085	777955				15.8158	45283.1
60127	87325	274986	477559	750727				16.016	45804.9
59989	86946	274711	469262	746881				16.2162	46323.1
59925	86415	274317	468953	732098				16.4164	46837.7
59903	85017	273476	468899	724397				16.6166	47348.7
59770	84852	272261	468225	721705				16.8168	47856.1
59432	84717	272061	468134	715937				17.017	48359.9
58461	84012	272035	467872	714122				17.2172	48860.2
58436	83071	268825	467757	713277				17.4174	49356.8
57981	82796	268446	462173	703215				17.6176	49849.9
57944	81677	265095	457715	700518				17.8178	50339.5
57925	80413	263421	453848	691713				18.018	50825.5
57575	79789	263091	453670	677195				18.2182	51308
57386	79700	262505	452722	669022				18.4184	51786.9
57366	79328	262492	450985	663798				18.6186	52262.4
57339	79285	261868	445892	658820				18.8188	52734.3
56975	78986	261783	445471	658585				19.019	53202.8
56911	78031	261383	443869	657039				19.2192	53667.8
56804	77625	260940	443798	654663				19.4194	54129.4
56253	77541	260326	439805	653353				19.6196	54587.6
56189	77486	258987	439544	644977				19.8198	55042.3
55297	76623	258757	433905	637790				20.02	55493.7
55197	76038	258065	433767	637357				20.2202	55941.6
54651	75974	257619	430176	636835				20.4204	56386.2
54572	75962	256648	430008	633617				20.6206	56827.5
54559	75319	256547	427313	630371				20.8208	57265.5
54533	75187	256390	426441	623442				21.021	57700.1
54406	75024	256185	423389	622570				21.2212	58131.5
54350	74672	254580	421735	621290				21.4214	58559.6
53813	74424	254010	419930	620944				21.6216	58984.5
53430	74298	253121	419731	620203				21.8218	59406.2
53260	74290	251697	418616	617857				22.022	59824.6
53036	74245	251363	417527	617419				22.2222	60239.9
52952	74146	248671	415819	606011				22.4224	60652.1
52758	73610	248336	415294	604869				22.6226	61061.1
52429	73413	246071	414321	597373				22.8228	61467
52404	73334	245589	410571	594584				23.023	61869.7
52341	73167	245170	409759	594562				23.2232	62269.5
52051	72877	243969	407413	594103				23.4234	62666.2
51695	72498	242764	398108	582177				23.6236	63059.8
51334	72080	242377	397124	580953				23.8238	63450.5
51178	71822	242284	394675	580623				24.024	63838.1
51146	71686	241890	394548	579061				24.2242	64222.8
51023	71253	241191	388862	574649				24.4244	64604.6
51003	71004	240359	387052	568934				24.6246	64983.5
50842	70222	240088	385776	567803				24.8248	65359.5
50701	70201	238962	384222	566368				25.025	65732.6
50609	70051	238413	376014	559546				25.2252	66102.8
50412	70051	237980	370803	558944				25.4254	66470.2
50402	69967	235230	369763	556234				25.6256	66834.9
50102	69631	235196	368430	555048				25.8258	67196.7
50023	68980	234494	368172	551856				26.026	67555.8
49784	68965	234324	366632	549193				26.2262	67912.1
49164	67883	234295	366014	543488				26.4264	68265.8
49039	67777	233664	365366	542301				26.6266	68616.7
49022	67688	232834	364934	540208				26.8268	68965
48918	67478	232113	359877	536008				27.027	69310.6
48688	67038	231562	357983	533241				27.2272	69653.6
48523	66958	230371	357433	522616				27.4274	69994
48404	66582	229933	352640	522232				27.6276	70331.8
48186	65865	228738	352126	518032				27.8278	70667.1
48110	65792	228637	350919	517698				28.028	70999.8
48093	65500	228253	349167	517225				28.2282	71330
48077	65162	226221	346739	517099				28.4284	71657.6
47981	64730	226056	345983	514698				28.6286	71982.9
47807	64616	225716	344249	510571				28.8288	72305.6
47669	64509	223842	342315	510024				29.029	72625.9
47635	64375	223423	337591	508761				29.2292	72943.8
47417	64283	222803	337589	503866				29.4294	73259.4
47327	64167	222591	337092	502874				29.6296	73572.5
47203	63890	222064	335863	501116				29.8298	73883.3
47177	63535	221057	335689	499399				30.03	74191.7
47055	63352	220334	335124	499074				30.2302	74497.9
47033	63239	218282	334485	498712				30.4304	74801.7
46965	63132	217541	334387	497319				30.6306	75103.3
46770	63076	217374	331701	496420				30.8308	75402.6
46607	62875	217360	330774	495532				31.031	75699.7
46545	62793	217349	330502	494995				31.2312	75994.6
46447	62756	216338	329579	494163				31.4314	76287.3
46303	62547	216136	327359	493189				31.6316	76577.8
45960	62536	216132	324274	492693				31.8318	76866.2
45874	62512	215871	322254	491582				32.032	77152.4
45551	62400	215378	321617	488451				32.2322	77436.5
45378	62180	214620	320293	487912				32.4324	77718.5
45209	62120	214073	320233	481035				32.6326	77998.4
45192	62094	213953	319720	480321				32.8328	78276.3
45068	61966	212492	318798	479496				33.033	78552.1
44934	61767	212166	317362	478849				33.2332	78825.9
44897	61737	211936	316976	478699				33.4334	79097.6
44638	61661	211845	313807	478597				33.6336	79367.4
44590	61627	211381	312986	470369				33.8338	79635.2
44512	61476	210494	312851	469593				34.034	79901.1
44442	61113	210216	311319	468470				34.2342	80165
44346	61070	210166	308226	466136				34.4344	80427
44297	60962	208826	307793	463978				34.6346	80687.1
43847	60591	208820	306979	462476				34.8348	80945.3
43818	60188	208732	305785	461803				35.035	81201.6
43619	59970	208723	304359	461513				35.2352	81456.1
43600	59834	207925	303769	457385				35.4354	81708.8
43545	59702	207830	301216	455195				35.6356	81959.6
43426	59555	207822	300938	453062				35.8358	82208.6
43363	59296	207071	300105	452672				36.036	82455.8
43334	59274	206962	300019	451090				36.2362	82701.3
43316	58865	206761	299978	449241				36.4364	82945
43283	58748	206513	299201	447980				36.6366	83186.9
43072	58605	206442	299198	445990				36.8368	83427.2
43033	58549	205915	298082	445139				37.037	83665.7
42825	58372	205724	296865	444564				37.2372	83902.5
42722	58294	204850	294837	444106				37.4374	84137.7
42605	58157	203797	293743	443857				37.6376	84371.1
42488	58091	201633	293471	443127				37.8378	84603
42450	57824	200411	293174	442528				38.038	84833.1
42415	57693	200216	292598	442022				38.2382	85061.7
42327	57510	200115	292272	441991				38.4384	85288.7
42308	57231	199929	292019	441840				38.6386	85514
42231	57115	198572	291425	440760				38.8388	85737.8
42199	57015	198492	290593	438941				39.039	85960
42197	56848	197896	290520	438113				39.2392	86180.7
41943	56726	197883	290125	436863				39.4394	86399.8
41919	56568	197355	289804	436152				39.6396	86617.4
41812	56527	197135	289447	434938				39.8398	86833.5
41717	56443	197016	289346	433427				40.04	87048.1
41715	56325	196833	289052	431831				40.2402	87261.2
41662	56200	196256	287957	430906				40.4404	87472.9
41508	56132	195858	287715	430751				40.6406	87683
41204	56106	195737	287537	430633				40.8408	87891.8
41175	56098	195116	287291	430198				41.041	88099.1
41121	56010	194748	286247	429655				41.2412	88305
41109	55974	194436	285386	429570				41.4414	88509.4
40950	55881	194305	285349	426216				41.6416	88712.5
40944	55879	193229	284668	425683				41.8418	88914.2
40774	55701	192639	283004	424181				42.042	89114.5
40630	55663	192534	282320	422893				42.2422	89313.5
40244	55522	191421	281970	422208				42.4424	89511.1
40132	55504	190956	281934	422036				42.6426	89707.4
40059	55198	190544	281560	420194				42.8428	89902.3
39991	55009	190479	281365	418709				43.043	90095.9
39725	54948	190351	281245	417580				43.2432	90288.3
39679	54890	190260	281124	417187				43.4434	90479.3
39631	54864	190205	280835	416783				43.6436	90669.1
39322	54755	190163	280406	416726				43.8438	90857.6
39119	54644	189496	280143	415779				44.044	91044.8
39108	54553	189410	279937	412451				44.2442	91230.8
39103	54421	189322	279894	409693				44.4444	91415.6
38996	54284	188726	279437	407265				44.6446	91599.1
38877	54230	188568	278441	406858				44.8448	91781.4
38626	54091	188484	278015	406669				45.045	91962.6
38518	53932	187919	275166	404753				45.2452	92142.5
38451	53809	187701	274083	404380				45.4454	92321.2
38430	53748	187501	273001	402245				45.6456	92498.8
38224	53652	187399	272107	401902				45.8458	92675.2
38154	53258	187230	271830	401289				46.046	92850.4
38110	53248	186364	271599	400421				46.2462	93024.5
38090	53236	186360	271531	397932				46.4464	93197.5
38047	53090	185468	271379	397535				46.6466	93369.4
37991	52923	185419	271373	397436				46.8468	93540.1
37982	52840	185417	270954	396673				47.047	93709.7
37868	52563	185290	270450	394736				47.2472	93878.3
37849	52431	184997	269762	394646				47.4474	94045.7
37637	52356	183821	268713	394580				47.6476	94212.1
37084	51972	183233	268574	394395				47.8478	94377.4
37082	51938	183089	268248	392710				48.048	94541.6
37069	51897	183074	267686	391654				48.2482	94704.8
37038	51815	182831	267585	391136				48.4484	94866.9
36953	51791	182632	267545	390965				48.6486	95028.1
36900	51750	181460	267402	388140				48.8488	95188.1
36882	51703	181196	266621	386220				49.049	95347.2
36662	51679	181088	266579	385716				49.2492	95505.3
36661	51679	180847	266332	384653				49.4494	95662.3
36563	51664	180603	266083	384185				49.6496	95818.4
36506	51633	180361	266030	383598				49.8498	95973.5
36466	51433	180227	265814	383369				50.0501	96127.6
36403	51431	179986	265561	383231				50.2503	96280.8
36300	51374	179804	265413	383078				50.4505	96433
36298	51240	179769	263409	382967				50.6507	96584.2
36294	51027	179720	263368	382569				50.8509	96734.5
36251	50742	179686	262653	381716				51.0511	96883.9
36034	50563	179074	261807	381236				51.2513	97032.4
36027	50422	178708	261320	380750				51.4515	97179.9
36011	50389	178371	260748	380605				51.6517	97326.5
35994	50350	178093	260494	379894				51.8519	97472.2
35948	50220	177999	260094	378683				52.0521	97617
35947	50125	177875	259929	377737				52.2523	97760.9
35883	49898	177772	259335	376711				52.4525	97904
35811	49850	177190	259261	376656				52.6527	98046.1
35759	49809	176779	258761	376098				52.8529	98187.4
35736	49781	176479	258710	375861				53.0531	98327.9
35697	49577	176286	258451	375500				53.2533	98467.4
35655	49439	176153	256823	375048				53.4535	98606.2
35600	49400	176108	256508	374152				53.6537	98744.1
35586	49372	176096	256462	374066				53.8539	98881.1
35528	49240	175999	256318	373504				54.0541	99017.3
35389	49018	175793	255941	373005				54.2543	99152.8
35381	49003	175290	255681	372819				54.4545	99287.4
35343	48833	175264	255237	372307				54.6547	99421.1
35331	48770	175114	254617	372085				54.8549	99554.1
35288	48678	175049	253888	371890				55.0551	99686.3
35284	48575	174128	253657	371675				55.2553	99817.7
35200	48366	173131	253634	371329				55.4555	99948.4
35078	48237	173095	253589	371170				55.6557	100078
34943	48231	172984	253485	370997				55.8559	100207
34922	48137	172972	253447	370230				56.0561	100336
34920	47987	172786	252794	369016				56.2563	100463
34755	47942	172320	252304	368658				56.4565	100590
34599	47927	172203	252121	365742				56.6567	100716
34492	47911	171869	252079	365635				56.8569	100841
34346	47890	171811	251777	365465				57.0571	100966
34237	47881	171397	250370	365048				57.2573	101090
34230	47880	171393	250301	363829				57.4575	101213
34080	47850	171387	248779	363435				57.6577	101335
34032	47697	171327	248711	362029				57.8579	101457
33994	47659	170814	248701	358985				58.0581	101578
33991	47497	170671	248581	358877				58.2583	101698
33890	47425	170660	248416	358686				58.4585	101818
33766	47369	170483	248116	358437				58.6587	101937
33473	47366	170300	247473	357228				58.8589	102055
33454	47354	169748	246959	356384				59.0591	102173
33431	47342	169727	246871	355589				59.2593	102290
33423	47253	169607	246589	354429				59.4595	102406
33291	47177	168689	246265	354064				59.6597	102521
33281	46792	168506	244963	353516				59.8599	102636
33251	46638	167448	244518	353164				60.0601	102751
33241	46590	167393	243796	352561				60.2603	102864
33162	46522	167124	243463	352353				60.4605	102977
32906	46200	166632	243151	351980				60.6607	103089
32899	46167	166586	242566	351466				60.8609	103201
32843	45921	166573	241658	350977				61.0611	103312
32751	45822	166558	241554	349229				61.2613	103423
32735	45770	166548	241388	348836				61.4615	103532
32701	45736	166236	241387	348804				61.6617	103642
32643	45695	166164	241217	347374				61.8619	103750
32475	45668	166003	241094	346330				62.0621	103858
32410	45608	165984	241093	346005				62.2623	103966
32400	45574	165859	240890	345302				62.4625	104072
32297	45535	165730	240833	345033				62.6627	104179
32294	45370	165568	240664	342081				62.8629	104284
32281	45364	165561	240581	342042				63.0631	104389
32230	45336	165153	240460	341452				63.2633	104494
32209	45107	164849	239549	340917				63.4635	104598
32159	45041	164464	239277	339376				63.6637	104701
32142	45015	164409	238885	339309				63.8639	104804
32115	44958	163574	238706	339177				64.0641	104906
32076	44895	163524	238646	339095				64.2643	105007
32015	44778	163461	238436	338731				64.4645	105108
31944	44745	163349	238225	338594				64.6647	105209
31823	44720	163071	238115	338469				64.8649	105309
31733	44294	162837	237906	337453				65.0651	105408
31690	44133	162526	237071	336563				65.2653	105507
31682	44122	162429	236606	336275				65.4655	105606
31485	44109	162008	235806	335222				65.6657	105704
31376	43961	161959	235569	333851				65.8659	105801
31360	43828	161934	235565	333813				66.0661	105898
31349	43802	161540	235527	333804				66.2663	105994
31309	43713	161532	235375	333567				66.4665	106090
31304	43601	160172	235067	333299				66.6667	106185
31287	43576	159884	234843	332412				66.8669	106280
31284	43464	159506	234793	331934				67.0671	106374
31199	43418	159347	234335	330569				67.2673	106468
31168	43349	159326	234301	330453				67.4675	106561
31051	43185	159277	234236	330410				67.6677	106654
31006	43175	159272	233688	329771				67.8679	106746
30963	43159	159084	233055	329034				68.0681	106838
30949	42794	159040	232984	328828				68.2683	106929
30940	42770	158814	232964	327775				68.4685	107020
30886	42500	158434	232960	327473				68.6687	107110
30847	42440	158357	232508	327385				68.8689	107200
30775	42421	158126	232395	326968				69.0691	107289
30768	42215	157689	231593	326505				69.2693	107378
30738	42198	157287	231589	326285				69.4695	107467
30726	41985	157255	231587	324981				69.6697	107555
30722	41965	157215	231282	324513				69.8699	107642
30716	41963	156448	231176	324084				70.0701	107730
30659	41773	156140	230947	323107				70.2703	107816
30632	41751	155950	230819	322013				70.4705	107902
30631	41688	155156	230705	321535				70.6707	107988
30619	41680	154840	230521	321226				70.8709	108074
30585	41571	154747	230517	321192				71.0711	108158
30548	41517	154738	230421	320465				71.2713	108243
30503	41428	154279	229911	319093				71.4715	108327
30460	41403	154271	229770	318996				71.6717	108411
30433	41369	154259	229686	317368				71.8719	108494
30427	41319	153942	229422	317308				72.0721	108577
30407	41299	153705	229383	316693				72.2723	108659
30375	41194	153287	229224	316057				72.4725	108741
30351	41040	153228	229185	315871				72.6727	108822
30210	41021	153192	228874	315073				72.8729	108903
30202	40968	153117	228509	314900				73.0731	108984
30156	40910	152907	228483	314545				73.2733	109064
30117	40888	152367	228255	314530				73.4735	109144
30114	40860	152293	227699	314464				73.6737	109224
30066	40824	152274	227568	314202				73.8739	109303
30062	40690	151868	226930	314110				74.0741	109382
29945	40684	151702	226800	312479				74.2743	109460
29811	40670	151492	226258	312411				74.4745	109538
29810	40611	151394	226078	311998				74.6747	109615
29755	40605	151336	225571	311960				74.8749	109693
29752	40594	151238	225548	310465				75.0751	109769
29740	40569	150663	225266	310100				75.2753	109846
29722	40533	150601	225095	309974				75.4755	109922
29713	40513	150461	224549	309512				75.6757	109998
29544	40341	150416	224031	309424				75.8759	110073
29527	40226	150150	223802	308031				76.0761	110148
29462	39885	149977	223798	306725				76.2763	110222
29348	39884	149791	223775	306535				76.4765	110296
29294	39839	149722	223774	305711				76.6767	110370
29250	39772	149560	223610	305084				76.8769	110444
29184	39713	149344	223260	304923				77.0771	110517
29114	39679	149261	223112	304917				77.2773	110590
29065	39650	149032	222868	304716				77.4775	110662
28968	39611	149025	222274	304501				77.6777	110734
28955	39589	148999	222094	304065				77.8779	110806
28883	39534	148977	221822	303173				78.0781	110877
28874	39461	148727	221821	302735				78.2783	110948
28865	39428	148716	221723	300288				78.4785	111019
28829	39379	148595	221161	300073				78.6787	111089
28796	39326	148589	221101	299455				78.8789	111159
28748	39283	148552	220744	299221				79.0791	111229
28729	39107	148374	220159	298924				79.2793	111298
28650	39077	148327	220037	298823				79.4795	111368
28628	39036	148023	219355	298418				79.6797	111436
28608	39018	147804	218658	298378				79.8799	111505
28552	38997	147771	218286	298127				80.0801	111573
28535	38844	146965	218282	297776				80.2803	111640
28518	38735	146879	218168	297594				80.4805	111708
28505	38695	146543	217956	297548				80.6807	111775
28410	38673	146538	217748	297285				80.8809	111842
28406	38666	146506	217719	297229				81.0811	111908
28371	38654	146489	217616	296531				81.2813	111974
28347	38648	146210	217479	296196				81.4815	112040
28341	38627	145840	217468	296131				81.6817	112106
28288	38462	145728	217376	295527				81.8819	112171
28254	38424	145490	217363	295367				82.0821	112236
28252	38383	145367	217320	295141				82.2823	112301
28251	38370	145239	217297	294064				82.4825	112365
28247	38348	145171	217200	293621				82.6827	112429
28221	38343	145063	217034	293539				82.8829	112493
28183	38314	144259	216984	293411				83.0831	112556
28153	38271	144257	216956	293178				83.2833	112620
28151	38270	144221	216163	292972				83.4835	112682
28129	38264	144014	215640	292824				83.6837	112745
28118	38195	143981	215557	292642				83.8839	112807
28070	38180	143933	215515	292639				84.0841	112869
28057	38177	143795	215163	292289				84.2843	112931
28026	38149	143700	215129	292042				84.4845	112993
27994	38129	143608	214794	292019				84.6847	113054
27965	38024	143589	214404	291952				84.8849	113115
27917	38010	143539	214403	291825				85.0851	113175
27908	38004	143466	214256	291751				85.2853	113236
27906	37995	143427	213725	290989				85.4855	113296
27768	37972	143399	213723	290831				85.6857	113356
27761	37837	142824	213603	290771				85.8859	113415
27756	37735	142619	213054	290151				86.0861	113475
27748	37706	142566	212963	290067				86.2863	113534
27746	37648	142535	212803	288697				86.4865	113593
27728	37556	142202	212445	288693				86.6867	113651
27715	37490	142128	212414	288356				86.8869	113709
27708	37461	142123	211819	287109				87.0871	113767
27704	37455	142069	211743	287075				87.2873	113825
27679	37453	142047	211679	287068				87.4875	113882
27654	37424	142013	211464	287033				87.6877	113940
27626	37328	141995	211229	286770				87.8879	113997
27492	37296	141976	210999	286576				88.0881	114053
27435	37221	141947	210941	285850				88.2883	114110
27417	37213	141916	210533	285754				88.4885	114166
27412	37185	141833	210047	285404				88.6887	114222
27352	37163	141688	209743	285136				88.8889	114278
27349	37161	141619	209609	284923				89.0891	114333
27319	37141	141536	209181	284805				89.2893	114389
27306	37134	141334	208853	284754				89.4895	114444
27292	37079	141312	208756	284581				89.6897	114498
27242	37001	141083	208508	284576				89.8899	114553
27242	36991	140981	208237	284495				90.0901	114607
27193	36985	140935	207831	283486				90.2903	114661
27152	36940	140788	206846	283302				90.4905	114715
27068	36913	140360	206663	283163				90.6907	114769
27066	36909	140050	206551	282244				90.8909	114822
27051	36892	139967	206233	281835				91.0911	114875
27022	36867	139720	205759	281211				91.2913	114928
26954	36862	139544	205756	280796				91.4915	114981
26849	36858	139531	205634	280718				91.6917	115033
26813	36790	139445	205017	280576				91.8919	115086
26792	36699	139191	204971	280542				92.0921	115138
26776	36691	139091	204923	280428				92.2923	115190
26763	36658	138882	204817	280174				92.4925	115241
26683	36636	138745	204258	279723				92.6927	115292
26672	36610	138736	204017	279238				92.8929	115344
26667	36577	138735	203932	279171				93.0931	115395
26645	36574	138623	203898	278990				93.2933	115445
26635	36553	138479	203385	278777				93.4935	115496
26628	36537	138387	202803	278605				93.6937	115546
26613	36310	138363	202778	278431				93.8939	115596
26598	36297	138255	202639	278328				94.0941	115646
26587	36295	138245	202517	278120				94.2943	115696
26522	36252	138108	202426	277927				94.4945	115745
26483	36210	138004	202211	277771				94.6947	115794
26481	36184	137740	202135	277529				94.8949	115843
26455	36132	137732	201844	277392				95.0951	115892
26383	36056	137580	201690	276554				95.2953	115941
26370	36054	137527	201355	276492				95.4955	115989
26347	36040	137481	201127	276201				95.6957	116038
26346	36030	137214	201081	276010				95.8959	116086
26329	35975	137191	200720	275741				96.0961	116134
26319	35922	136986	200624	275630				96.2963	116181
26314	35871	136902	200457	275017				96.4965	116229
26259	35855	136857	200125	274561				96.6967	116276
26259	35826	136662	200051	274106				96.8969	116323
26217	35809	136599	199783	273160				97.0971	116370
26140	35741	136535	199491	272576				97.2973	116416
26140	35705	136531	199210	272047				97.4975	116463
26108	35663	136436	198988	271814				97.6977	116509
26096	35513	136423	198751	271786				97.8979	116555
26094	35492	136399	198421	270772				98.0981	116601
26075	35432	136303	198136	270705				98.2983	116647
26017	35403	136272	198059	270582				98.4985	116693
25960	35337	136220	197915	270515				98.6987	116738
25918	35247	135982	197864	270437				98.8989	116783
25891	35212	135931	197481	270262				99.0991	116828
25874	35188	135801	197333	269424				99.2993	116873
25860	35167	135793	197116	269403				99.4995	116918
25856	35085	135746	196934	268805				99.6997	116962
25853	35050	135626	196759	268010				99.8999	117006
25842	35034	135621	196540	267875				100.1	117051
25841	35024	135602	195902	267648				100.3	117095
25837	35019	135539	195717	266981				100.501	117138
25780	35017	135525	195673	266768				100.701	117182
25746	34999	135513	195543	266499				100.901	117225
25737	34985	135381	195409	266490				101.101	117269
25726	34958	135348	195408	266406				101.301	117312
25714	34911	135224	194777	266249				101.502	117355
25660	34910	135164	194408	266020				101.702	117397
25642	34894	134799	194201	265623				101.902	117440
25627	34854	134773	194164	265537				102.102	117482
25602	34843	134598	193745	265494				102.302	117524
25576	34832	134571	193221	265217				102.503	117567
25568	34795	134409	193166	265216				102.703	117608
25557	34789	134388	193122	265121				102.903	117650
25548	34780	134381	193111	265089				103.103	117692
25541	34755	134379	193089	264901				103.303	117733
25432	34748	134185	192865	264604				103.504	117774
25353	34713	134179	192863	264551				103.704	117816
25351	34679	134158	192778	264392				103.904	117857
25336	34677	134123	192580	263998				104.104	117897
25284	34675	134020	192522	263821				104.304	117938
25269	34646	133944	192127	263807				104.505	117978
25268	34554	133799	192021	263262				104.705	118019
25246	34490	133724	191960	263182				104.905	118059
25198	34404	133639	191643	263062				105.105	118099
25198	34390	133612	191570	263057				105.305	118139
25191	34385	133503	191559	262869				105.506	118178
25184	34345	133397	191526	261387				105.706	118218
25120	34335	133308	191383	261215				105.906	118257
25095	34320	133279	191365	261176				106.106	118297
25084	34275	133270	191312	261109				106.306	118336
25045	34235	132962	190802	260643				106.507	118375
25038	34223	132765	190716	260633				106.707	118413
25012	34181	132610	190651	260602				106.907	118452
25008	34162	132122	189831	260560				107.107	118491
24932	34160	132118	189413	260550				107.307	118529
24927	34149	132115	189166	260381				107.508	118567
24906	34114	131901	188998	260352				107.708	118605
24870	34099	131884	188104	260266				107.908	118643
24847	34071	131828	187811	259786				108.108	118681
24841	34065	131761	187692	259619				108.308	118719
24829	34040	131667	187560	259565				108.509	118756
24781	33983	131617	187417	259438				108.709	118793
24768	33965	131540	187138	258720				108.909	118831
24763	33928	131491	187077	258283				109.109	118868
24757	33916	131485	186891	258259				109.309	118905
24750	33909	131476	186867	258018				109.51	118941
24744	33842	131348	186107	257982				109.71	118978
24731	33805	131201	185509	257809				109.91	119015
24728	33758	131192	185500	257602				110.11	119051
24719	33725	131080	185381	257323				110.31	119087
24701	33717	131024	184968	257210				110.511	119123
24697	33698	131000	184940	257162				110.711	119159
24691	33691	130886	184909	257055				110.911	119195
24683	33676	130880	184359	256845				111.111	119231
24594	33647	130766	184315	256751				111.311	119267
24586	33616	130708	184255	256747				111.512	119302
24577	33530	130672	184177	256600				111.712	119338
24573	33521	130605	183942	256172				111.912	119373
24521	33482	130591	183699	255878				112.112	119408
24514	33476	130573	183690	255508				112.312	119443
24491	33441	130440	183435	255417				112.513	119478
24483	33414	130215	183280	255343				112.713	119512
24465	33411	130112	183255	254813				112.913	119547
24456	33411	129954	183078	254678				113.113	119581
24453	33384	129833	182995	254617				113.313	119616
24444	33336	129819	182946	254283				113.514	119650
24442	33333	129733	182661	254277				113.714	119684
24410	33330	129681	182603	254014				113.914	119718
24376	33329	129570	182534	254006				114.114	119752
24370	33325	129525	182395	253963				114.314	119785
24359	33324	129474	182139	253757				114.515	119819
24344	33294	129439	181851	253517				114.715	119853
24328	33293	129277	181800	253338				114.915	119886
24328	33287	129241	181680	253141				115.115	119919
24302	33267	129164	181665	252975				115.315	119952
24274	33248	129161	181582	252849				115.516	119985
24267	33214	129092	181405	252794				115.716	120018
24257	33165	128997	181368	252414				115.916	120051
24253	33128	128985	181360	252133				116.116	120084
24235	33092	128888	181328	251625				116.316	120116
24233	33056	128781	181001	250722				116.517	120149
24233	33047	128722	180959	250643				116.717	120181
24226	33028	128577	180951	250599				116.917	120213
24193	32924	128499	180747	250279				117.117	120245
24176	32891	128496	180405	250270				117.317	120277
24173	32889	128488	180234	250201				117.518	120309
24153	32863	128442	180114	250123				117.718	120341
24125	32844	128252	179925	250001				117.918	120372
24078	32838	128174	179877	249992				118.118	120404
24069	32769	128055	179843	249532				118.318	120435
24024	32748	128039	179760	249279				118.519	120467
23999	32728	128024	179716	248900				118.719	120498
23972	32707	127910	179278	248815				118.919	120529
23936	32688	127885	179137	248557				119.119	120560
23930	32668	127797	179013	247946				119.319	120591
23927	32623	127777	178626	247903				119.52	120621
23852	32611	127642	178511	247754				119.72	120652
23823	32609	127597	178277	247586				119.92	120683
23821	32586	127453	177904	247410				120.12	120713
23755	32573	127323	177562	247079				120.32	120743
23754	32561	127281	176929	247056				120.521	120774
23746	32506	127243	176788	246880				120.721	120804
23733	32472	127021	176712	246375				120.921	120834
23724	32459	126957	176181	246214				121.121	120864
23718	32453	126895	176160	246162				121.321	120894
23659	32449	126752	175972	245910				121.522	120923
23646	32410	126691	175966	245873				121.722	120953
23645	32402	126632	175878	245603				121.922	120982
23639	32397	126577	175731	245566				122.122	121012
23632	32386	126496	175696	245061				122.322	121041
23579	32380	126489	175637	244829				122.523	121070
23545	32377	126485	175545	244727				122.723	121099
23528	32368	126393	175337	244405				122.923	121128
23441	32306	126350	175216	244220				123.123	121157
23435	32288	126298	175094	243999				123.323	121186
23415	32270	126261	175067	243978				123.524	121215
23399	32257	126231	174886	243757				123.724	121244
23395	32237	126140	174777	243733				123.924	121272
23390	32186	126098	174643	243556				124.124	121301
23388	32104	126046	174504	242944				124.324	121329
23376	32100	126024	174380	242887				124.525	121357
23371	32072	125785	174351	242712				124.725	121385
23324	32052	125744	174294	242383				124.925	121413
23295	32048	125729	174084	242218				125.125	121441
23279	32012	125698	174073	242204				125.325	121469
23270	31998	125647	174007	242032				125.526	121497
23260	31994	125455	173881	242030				125.726	121525
23239	31968	125339	173678	241633				125.926	121552
23237	31935	125263	173500	241538				126.126	121580
23236	31934	125082	173453	241131				126.326	121607
23224	31931	125056	173453	241041				126.527	121635
23184	31915	124934	173371	240931				126.727	121662
23184	31908	124905	173333	240865				126.927	121689
23137	31901	124805	173295	240172				127.127	121716
23137	31874	124789	173245	240125				127.327	121743
23134	31834	124582	173148	239965				127.528	121770
23125	31769	124569	172825	239673				127.728	121797
23114	31764	124426	172729	239123				127.928	121823
23108	31715	124359	172414	238731				128.128	121850
23108	31620	124208	172396	238650				128.328	121876
23060	31611	124202	172377	238580				128.529	121903
23028	31556	124065	172200	238467				128.729	121929
23006	31550	124030	172159	238295				128.929	121956
23006	31538	124018	172135	238226				129.129	121982
22964	31509	123993	171917	237994				129.329	122008
22960	31477	123975	171716	237926				129.53	122034
22960	31442	123887	171659	237923				129.73	122060
22866	31429	123877	171288	237663				129.93	122086
22857	31385	123797	171118	237423				130.13	122111
22850	31314	123712	170915	237313				130.33	122137
22849	31256	123699	170781	237033				130.531	122163
22832	31254	123676	170723	236951				130.731	122188
22817	31248	123589	170714	236600				130.931	122214
22815	31206	123553	170533	236473				131.131	122239
22804	31205	123526	170518	236003				131.331	122264
22783	31203	123455	170452	235934				131.532	122289
22775	31197	123429	170285	235686				131.732	122315
22774	31153	123408	170068	235677				131.932	122340
22761	31084	123373	169984	235674				132.132	122364
22720	31072	123332	169860	235208				132.332	122389
22720	31070	123269	169850	235156				132.533	122414
22716	31069	123048	169630	235137				132.733	122439
22710	30999	122872	169571	235135				132.933	122464
22699	30991	122846	169558	235068				133.133	122488
22692	30945	122828	169423	235065				133.333	122513
22688	30936	122779	169398	234509				133.534	122537
22677	30934	122757	169173	234472				133.734	122561
22668	30893	122640	169060	234375				133.934	122586
22645	30892	122589	168852	234009				134.134	122610
22628	30890	122586	168626	233952				134.334	122634
22612	30885	122579	168584	233637				134.535	122658
22561	30848	122566	168580	233439				134.735	122682
22561	30845	122522	168517	233345				134.935	122706
22550	30835	122481	168417	233243				135.135	122729
22544	30816	122413	168329	233154				135.335	122753
22445	30811	122326	168301	233048				135.536	122777
22435	30793	122275	168291	232913				135.736	122800
22432	30784	122226	168207	232860				135.936	122824
22418	30778	122151	167973	232600				136.136	122847
22394	30738	122137	167902	232463				136.336	122871
22390	30731	121981	167847	232343				136.537	122894
22387	30722	121823	167833	232269				136.737	122917
22355	30712	121729	167787	231716				136.937	122940
22340	30704	121698	167764	231703				137.137	122963
22339	30657	121697	167673	231696				137.337	122986
22319	30641	121613	167423	231546				137.538	123009
22269	30633	121598	167376	231442				137.738	123032
22268	30615	121597	167315	231264				137.938	123055
22266	30595	121595	167213	231261				138.138	123078
22253	30594	121513	167008	231161				138.338	123100
22249	30559	121512	166767	231092				138.539	123123
22244	30512	121465	166655	230865				138.739	123145
22221	30493	121447	166609	230857				138.939	123168
22209	30442	121446	166572	230765				139.139	123190
22197	30439	121398	166570	230466				139.339	123213
22185	30413	121285	166490	230465				139.54	123235
22184	30402	121264	166429	230248				139.74	123257
22158	30395	121243	166294	230218				139.94	123279
22146	30350	121134	166158	230151				140.14	123301
22124	30311	121134	166130	229982				140.34	123323
22106	30276	120990	165702	229813				140.541	123345
22044	30275	120941	165658	229640				140.741	123367
22034	30273	120931	165606	229436				140.941	123389
22027	30262	120882	165583	229432				141.141	123410
22013	30258	120869	165550	229279				141.341	123432
22004	30254	120832	165418	228557				141.542	123453
21979	30244	120761	165399	228507				141.742	123475
21967	30243	120642	165324	228438				141.942	123496
21957	30238	120586	165076	228047				142.142	123518
21945	30221	120576	164966	227949				142.342	123539
21944	30215	120540	164813	227782				142.543	123560
21930	30201	120522	164543	227757				142.743	123582
21924	30194	120475	164536	227199				142.943	123603
21919	30189	120430	164290	227174				143.143	123624
21887	30160	120416	164139	227113				143.343	123645
21798	30138	120110	164094	227001				143.544	123666
21791	30122	120103	163994	226919				143.744	123687
21788	30109	119932	163943	226892				143.944	123707
21781	30094	119851	163940	226792				144.144	123728
21753	30090	119830	163934	226556				144.344	123749
21752	30086	119813	163908	226324				144.545	123769
21749	30074	119789	163831	225717				144.745	123790
21738	30050	119725	163824	225690				144.945	123810
21736	30019	119707	163813	225669				145.145	123831
21729	30010	119650	163786	225590				145.345	123851
21714	29992	119597	163694	225544				145.546	123872
21712	29991	119388	163595	225452				145.746	123892
21704	29977	119379	163536	224791				145.946	123912
21663	29968	119340	163521	224538				146.146	123932
21642	29959	119253	163447	224535				146.346	123952
21627	29951	119228	163378	224354				146.547	123972
21627	29935	119113	163351	224323				146.747	123992
21590	29932	119029	163142	224145				146.947	124012
21573	29929	118964	163135	223593				147.147	124032
21572	29903	118908	163120	223489				147.347	124052
21558	29897	118700	163120	223392				147.548	124072
21550	29851	118644	162845	223075				147.748	124091
21529	29795	118591	162828	222981				147.948	124111
21507	29748	118523	162752	222551				148.148	124131
21499	29737	118443	162699	222501				148.348	124150
21497	29671	118436	162683	222401				148.549	124170
21495	29630	118292	162633	222345				148.749	124189
21466	29616	118202	162506	222167				148.949	124208
21459	29585	118128	162494	221962				149.149	124228
21459	29539	118110	162447	221717				149.349	124247
21441	29525	118041	162399	221452				149.55	124266
21438	29520	117956	162161	221352				149.75	124285
21417	29512	117901	162132	221304				149.95	124304
21408	29487	117897	161931	220924				150.15	124323
21407	29485	117894	161726	220896				150.35	124342
21379	29484	117880	161686	220493				150.551	124361
21374	29456	117850	161498	220272				150.751	124380
21368	29453	117821	161485	220189				150.951	124399
21362	29442	117799	161467	220128				151.151	124418
21353	29435	117731	161454	220070				151.351	124436
21348	29410	117668	161308	220041				151.552	124455
21326	29361	117607	161165	220040				151.752	124473
21317	29357	117484	161143	219646				151.952	124492
21252	29320	117483	161079	219505				152.152	124510
21228	29315	117353	161074	219469				152.352	124529
21222	29308	117262	161045	219121				152.553	124547
21219	29295	117158	161026	219043				152.753	124566
21209	29273	117124	160963	218937				152.953	124584
21186	29256	117085	160869	218903				153.153	124602
21154	29243	117045	160774	218801				153.353	124620
21144	29243	116994	160693	218798				153.554	124638
21131	29242	116994	160583	218722				153.754	124656
21118	29221	116991	160445	218616				153.954	124675
21107	29210	116977	160363	218157				154.154	124692
21042	29204	116952	160334	218133				154.354	124710
21042	29194	116944	160178	218015				154.555	124728
21038	29183	116896	160114	217737				154.755	124746
21013	29178	116877	159972	217096				154.955	124764
20977	29177	116875	159920	217071				155.155	124782
20933	29167	116804	159617	216909				155.355	124799
20912	29162	116780	159572	216881				155.556	124817
20888	29141	116704	159551	216822				155.756	124834
20853	29124	116703	159513	216604				155.956	124852
20823	29112	116694	159426	216562				156.156	124870
20820	29112	116590	159371	216537				156.356	124887
20796	29103	116566	159271	216424				156.557	124904
20778	29088	116559	159268	216413				156.757	124922
20777	29084	116507	159091	216316				156.957	124939
20767	29041	116504	159090	216215				157.157	124956
20763	29038	116460	159010	216201				157.357	124973
20750	29026	116344	158954	216168				157.558	124991
20740	29004	116333	158800	216053				157.758	125008
20703	28974	116315	158675	215982				157.958	125025
20701	28973	116250	158564	215880				158.158	125042
20695	28972	116155	158505	215788				158.358	125059
20688	28964	116112	158287	215638				158.559	125076
20669	28954	116073	158267	215556				158.759	125092
20647	28946	116018	158266	215534				158.959	125109
20637	28929	115986	158254	214897				159.159	125126
20636	28922	115973	158223	214841				159.359	125143
20634	28920	115864	158198	214797				159.56	125159
20616	28915	115746	158161	214727				159.76	125176
20592	28915	115712	158147	214710				159.96	125193
20578	28911	115671	158101	214388				160.16	125209
20574	28878	115664	158061	214291				160.36	125226
20557	28872	115527	158027	213989				160.561	125242
20538	28871	115437	158019	213902				160.761	125259
20530	28865	115401	157858	213856				160.961	125275
20520	28859	115397	157718	213778				161.161	125291
20513	28855	115385	157696	213750				161.361	125308
20509	28850	115323	157654	213700				161.562	125324
20493	28847	115312	157649	213650				161.762	125340
20465	28795	115289	157606	213642				161.962	125356
20460	28791	115248	157559	213572				162.162	125372
20458	28779	115223	157392	213417				162.362	125388
20451	28768	115188	157364	213383				162.563	125404
20405	28725	115168	157269	213078				162.763	125420
20404	28724	115130	157209	213031				162.963	125436
20397	28719	114982	157194	213023				163.163	125452
20393	28715	114946	157149	212887				163.363	125468
20389	28703	114916	157079	212816				163.564	125484
20379	28694	114836	156939	212662				163.764	125500
20346	28681	114784	156698	212407				163.964	125515
20342	28676	114756	156664	212169				164.164	125531
20341	28676	114735	156534	212145				164.364	125547
20338	28655	114731	156388	211995				164.565	125562
20337	28650	114714	156272	211921				164.765	125578
20331	28647	114707	156131	211840				164.965	125593
20305	28603	114705	156092	211655				165.165	125609
20292	28570	114629	155954	211537				165.365	125624
20282	28558	114540	155941	211536				165.566	125640
20279	28553	114525	155804	211480				165.766	125655
20276	28552	114524	155763	211405				165.966	125670
20275	28513	114408	155688	211152				166.166	125686
20272	28496	114401	155653	211074				166.366	125701
20270	28474	114336	155596	211017				166.567	125716
20269	28466	114326	155485	210741				166.767	125731
20258	28461	114271	155480	210707				166.967	125747
20230	28419	114270	155355	210579				167.167	125762
20227	28383	114213	155280	210484				167.367	125777
20193	28372	114204	155265	210265				167.568	125792
20186	28355	114191	155222	210198				167.768	125807
20176	28334	114189	155213	210054				167.968	125822
20173	28331	114143	155189	209957				168.168	125836
20166	28330	113934	154979	209921				168.368	125851
20158	28328	113930	154970	209799				168.569	125866
20140	28328	113921	154948	209754				168.769	125881
20139	28328	113838	154948	209610				168.969	125896
20138	28307	113834	154792	209501				169.169	125910
20128	28305	113804	154689	209427				169.369	125925
20119	28285	113726	154684	209081				169.57	125940
20118	28280	113717	154644	208941				169.77	125954
20114	28279	113668	154568	208912				169.97	125969
20110	28272	113663	154538	208780				170.17	125983
20101	28226	113594	154443	208610				170.37	125998
20094	28221	113523	154442	208597				170.571	126012
20089	28180	113367	154370	208551				170.771	126027
20083	28176	113291	154347	208508				170.971	126041
20075	28166	113283	154248	208290				171.171	126055
20073	28128	113253	154238	208115				171.371	126070
20072	28115	113245	154217	208053				171.572	126084
20065	28110	113243	154214	208021				171.772	126098
20065	28097	113113	154106	207839				171.972	126112
20064	28095	113112	153998	207730				172.172	126126
20049	28083	113103	153909	207704				172.372	126140
20047	28013	113084	153828	207577				172.573	126155
20040	28011	113044	153816	207571				172.773	126169
20030	28000	112982	153749	207529				172.973	126183
20024	27988	112973	153709	207447				173.173	126197
19997	27986	112966	153700	207388				173.373	126210
19992	27965	112940	153677	207378				173.574	126224
19992	27963	112911	153536	207068				173.774	126238
19991	27959	112875	153529	207028				173.974	126252
19982	27951	112856	153421	206960				174.174	126266
19980	27941	112849	153417	206918				174.374	126280
19958	27928	112828	153373	206876				174.575	126293
19953	27917	112805	153246	206706				174.775	126307
19940	27912	112683	153225	206604				174.975	126321
19931	27911	112656	153198	206585				175.175	126334
19895	27908	112654	153139	206515				175.375	126348
19870	27902	112517	153056	206510				175.576	126361
19859	27893	112502	153040	206508				175.776	126375
19836	27867	112417	153002	206425				175.976	126388
19834	27865	112309	152971	206115				176.176	126402
19832	27854	112276	152832	206104				176.376	126415
19824	27853	112240	152707	206051				176.577	126429
19811	27851	112227	152657	205954				176.777	126442
19792	27781	112159	152547	205818				176.977	126455
19786	27759	112109	152500	205774				177.177	126469
19785	27757	112060	152429	205767				177.377	126482
19775	27745	112045	152280	205499				177.578	126495
19773	27738	112019	152262	205406				177.778	126508
19754	27735	111957	152053	205312				177.978	126522
19754	27720	111870	152027	205283				178.178	126535
19753	27716	111814	151876	205226				178.378	126548
19752	27697	111797	151769	205162				178.579	126561
19743	27661	111786	151741	205155				178.779	126574
19739	27660	111592	151645	205016				178.979	126587
19728	27642	111573	151486	205007				179.179	126600
19725	27633	111557	151216	204949				179.379	126613
19715	27630	111492	151166	204864				179.58	126626
19715	27618	111347	151144	204718				179.78	126639
19715	27598	111323	151075	204560				179.98	126651
19710	27564	111318	150985	204498				180.18	126664
19664	27561	111298	150937	204461				180.38	126677
19644	27558	111184	150921	204389				180.581	126690
19631	27545	111130	150895	204344				180.781	126702
19623	27540	111090	150859	204262				180.981	126715
19617	27538	111089	150780	204221				181.181	126728
19611	27529	111059	150763	204191				181.381	126740
19586	27524	111028	150754	204177				181.582	126753
19569	27515	111020	150721	203928				181.782	126766
19568	27514	111016	150710	203886				181.982	126778
19552	27488	110945	150645	203809				182.182	126791
19541	27475	110857	150636	203785				182.382	126803
19531	27469	110848	150453	203631				182.583	126816
19525	27454	110784	150370	203610				182.783	126828
19525	27442	110778	150163	203504				182.983	126840
19516	27426	110762	150115	203282				183.183	126853
19513	27422	110747	149948	203034				183.383	126865
19509	27401	110679	149946	202541				183.584	126877
19506	27385	110661	149919	202528				183.784	126890
19505	27382	110632	149905	202427				183.984	126902
19504	27378	110622	149778	202382				184.184	126914
19504	27373	110593	149741	202299				184.384	126926
19501	27373	110435	149722	202268				184.585	126938
19489	27365	110420	149714	202042				184.785	126950
19487	27364	110343	149405	201672				184.985	126963
19478	27353	110259	149377	201654				185.185	126975
19475	27327	110233	149369	201651				185.385	126987
19451	27273	110208	149322	201606				185.586	126999
19415	27271	110198	149256	201584				185.786	127011
19408	27260	110196	149210	201504				185.986	127023
19386	27230	110192	149121	201465				186.186	127034
19382	27228	110145	149073	201449				186.386	127046
19380	27226	110111	148909	201356				186.587	127058
19379	27208	110035	148898	201256				186.787	127070
19363	27188	110001	148884	201192				186.987	127082
19361	27180	109981	148877	201092				187.187	127094
19348	27178	109961	148803	201054				187.387	127105
19344	27177	109956	148772	200858				187.588	127117
19342	27127	109845	148717	200803				187.788	127129
19339	27126	109831	148669	200710				187.988	127140
19333	27121	109807	148497	200646				188.188	127152
19331	27111	109799	148488	200617				188.388	127164
19328	27093	109797	148402	200563				188.589	127175
19318	27075	109797	148378	200505				188.789	127187
19316	27069	109781	148353	200467				188.989	127198
19296	27067	109765	148293	200376				189.189	127210
19284	27047	109764	148167	200158				189.389	127221
19261	27026	109756	148147	200151				189.59	127233
19241	27014	109754	148147	200110				189.79	127244
19239	27007	109711	148026	199998				189.99	127256
19229	27006	109570	147989	199956				190.19	127267
19213	26997	109544	147920	199683				190.39	127278
19199	26964	109416	147876	199669				190.591	127290
19198	26962	109394	147865	199487				190.791	127301
19191	26958	109312	147845	199282				190.991	127312
19189	26949	109309	147811	199229				191.191	127324
19180	26900	109300	147746	199120				191.391	127335
19171	26854	109281	147698	199072				191.592	127346
19166	26848	109125	147690	198951				191.792	127357
19162	26842	109097	147524	198923				191.992	127368
19157	26837	109092	147508	198907				192.192	127379
19151	26831	109076	147502	198894				192.392	127390
19148	26813	109053	147456	198869				192.593	127402
19138	26801	109028	147441	198657				192.793	127413
19120	26799	109015	147421	198472				192.993	127424
19113	26792	109004	147407	198423				193.193	127435
19113	26788	108976	147392	198399				193.393	127446
19105	26775	108965	147280	198383				193.594	127457
19094	26769	108957	147259	198379				193.794	127467
19071	26718	108946	147199	198049				193.994	127478
19064	26715	108915	147191	197756				194.194	127489
19063	26714	108896	147173	197660				194.394	127500
19059	26696	108888	147143	197646				194.595	127511
19056	26668	108827	147074	197606				194.795	127522
19050	26662	108809	147072	197325				194.995	127532
19049	26659	108733	146808	197310				195.195	127543
19035	26644	108685	146801	197124				195.395	127554
19034	26634	108680	146746	196897				195.596	127565
19024	26620	108615	146659	196822				195.796	127575
19017	26609	108561	146640	196719				195.996	127586
19000	26595	108535	146596	196612				196.196	127596
18998	26583	108474	146590	196446				196.396	127607
18997	26581	108453	146580	196400				196.597	127618
18986	26579	108429	146575	196322				196.797	127628
18971	26578	108345	146570	196229				196.997	127639
18968	26576	108344	146568	196155				197.197	127649
18957	26564	108280	146565	196081				197.397	127660
18943	26562	108254	146536	196018				197.598	127670
18941	26559	108229	146513	195938				197.798	127681
18935	26557	108115	146474	195573				197.998	127691
18918	26555	108078	146371	195456				198.198	127701
18914	26544	108076	146352	195412				198.398	127712
18908	26539	108052	146296	195399				198.599	127722
18907	26534	108014	146291	195359				198.799	127732
18901	26527	108009	146135	195313				198.999	127743
18894	26523	107998	146071	195200				199.199	127753
18889	26516	107959	146053	195053				199.399	127763
18888	26509	107857	146028	194936				199.6	127773
18842	26502	107846	146020	194862				199.8	127784
18820	26491	107777	145895	194722				200	127794
18811	26489	107754	145894	194695
18804	26470	107734	145781	194549
18796	26468	107715	145746	194495
18790	26455	107696	145708	194463
18789	26448	107694	145678	194461
18776	26443	107687	145678	194357
18772	26438	107645	145643	194265
18731	26431	107637	145628	194160
18714	26422	107619	145601	194030
18708	26421	107617	145593	193956
18704	26410	107612	145548	193945
18702	26404	107592	145484	193935
18701	26400	107587	145441	193830
18700	26368	107500	145436	193786
18679	26362	107433	145398	193772
18664	26354	107428	145378	193671
18644	26352	107418	145353	193662
18641	26332	107285	145343	193650
18631	26331	107213	145324	193437
18624	26329	107195	145283	193365
18606	26305	107192	145202	193358
18600	26291	107176	145137	193255
18598	26290	107122	145105	193252
18568	26285	107103	145086	193211
18567	26278	106975	145052	192958
18563	26274	106957	144979	192942
18555	26266	106956	144938	192900
18555	26264	106927	144913	192676
18552	26248	106892	144884	192641
18548	26230	106870	144864	192567
18544	26230	106837	144851	192432
18542	26210	106799	144846	192372
18541	26205	106788	144788	192365
18540	26203	106715	144772	192354
18527	26191	106714	144715	192295
18520	26146	106658	144706	192261
18516	26130	106657	144700	192168
18513	26094	106639	144563	192134
18508	26071	106633	144488	192065
18508	26069	106628	144444	192044
18495	26050	106608	144369	191813
18484	26042	106584	144363	191723
18481	26042	106581	144323	191713
18477	26039	106562	144277	191458
18473	26038	106558	144246	191455
18461	26017	106550	144232	191425
18457	26014	106502	144211	191200
18450	26004	106477	144156	191056
18450	25996	106443	144114	190979
18447	25995	106386	144080	190894
18446	25995	106364	144053	190798
18440	25995	106362	144005	190744
18429	25993	106294	143977	190674
18421	25989	106289	143955	190568
18412	25986	106220	143950	190400
18411	25986	106217	143944	190377
18399	25978	106216	143822	190373
18396	25977	106195	143781	190350
18383	25963	106129	143723	190196
18383	25952	106094	143672	189948
18381	25944	106070	143635	189941
18379	25939	106060	143620	189805
18378	25931	106011	143618	189398
18371	25929	105973	143587	189222
18370	25927	105959	143582	189137
18362	25926	105947	143554	189088
18356	25922	105879	143515	189038
18354	25900	105858	143415	188929
18351	25895	105854	143349	188831
18346	25884	105792	143247	188777
18345	25877	105774	143226	188501
18339	25875	105766	143222	188486
18335	25874	105739	143212	188423
18334	25867	105719	143179	188422
18334	25863	105675	143176	188338
18332	25861	105614	143163	188238
18331	25857	105611	143122	188217
18307	25854	105594	143078	188139
18306	25854	105576	143056	188016
18301	25842	105572	142856	188003
18299	25827	105549	142829	187984
18299	25825	105530	142730	187983
18295	25824	105513	142722	187712
18291	25822	105448	142718	187657
18276	25816	105447	142704	187635
18275	25802	105436	142695	187629
18273	25800	105378	142498	187594
18267	25798	105362	142483	187157
18263	25792	105358	142473	187105
18262	25784	105321	142464	186952
18262	25770	105293	142457	186880
18261	25767	105282	142449	186543
18253	25731	105272	142354	186517
18242	25724	105225	142336	186408
18240	25718	105207	142318	186095
18233	25713	105158	142203	186064
18228	25707	105085	142133	186063
18222	25696	105053	142032	186063
18215	25684	104964	141924	186061
18212	25681	104963	141847	185940
18190	25668	104940	141832	185794
18188	25666	104925	141811	185707
18184	25662	104891	141779	185654
18181	25659	104884	141735	185551
18180	25657	104877	141664	185447
18178	25649	104862	141587	185437
18170	25643	104851	141563	185397
18168	25642	104814	141562	185290
18166	25631	104762	141487	185164
18157	25622	104746	141451	185121
18155	25619	104711	141402	185092
18155	25613	104669	141399	185022
18150	25601	104659	141373	185010
18144	25589	104644	141363	184969
18132	25578	104636	141291	184887
18132	25574	104611	141178	184866
18127	25569	104596	141149	184834
18126	25554	104526	141113	184760
18117	25530	104436	141092	184398
18114	25501	104400	141050	184368
18107	25496	104400	141028	184296
18107	25475	104366	140949	184224
18102	25473	104357	140934	184128
18100	25473	104240	140883	184123
18099	25458	104179	140868	184075
18098	25457	104175	140862	184040
18081	25431	104171	140828	184038
18073	25428	104152	140814	183816
18066	25418	104148	140645	183655
18064	25404	104119	140634	183596
18064	25400	104112	140609	183524
18057	25369	104063	140524	183503
18042	25369	103982	140479	183176
18036	25361	103910	140401	183150
18029	25349	103861	140384	183129
18025	25341	103792	140347	183018
18025	25331	103758	140313	182987
18024	25329	103757	140242	182736
18023	25326	103714	140236	182693
18011	25324	103614	140201	182675
17995	25322	103567	140199	182620
17990	25311	103540	140196	182618
17986	25307	103526	140127	182598
17984	25289	103475	140102	182472
17959	25288	103430	140026	182179
17956	25287	103386	139948	182138
17949	25280	103361	139948	182057
17949	25267	103361	139940	181979
17946	25255	103342	139930	181915
17939	25254	103292	139924	181913
17927	25249	103224	139897	181899
17916	25242	103219	139810	181848
17902	25237	103168	139806	181821
17900	25231	103150	139802	181670
17896	25216	103142	139787	181652
17895	25216	103124	139783	181559
17890	25206	103087	139766	181454
17884	25184	103076	139762	181432
17878	25180	103056	139730	181423
17878	25180	103055	139701	181383
17875	25166	103022	139670	181311
17873	25152	102964	139659	181265
17866	25149	102925	139534	181155
17862	25142	102920	139402	181105
17859	25135	102911	139352	181076
17855	25129	102898	139342	181057
17850	25117	102866	139258	180977
17848	25103	102852	139116	180957
17847	25094	102803	139092	180949
17845	25087	102760	139059	180821
17822	25080	102731	138953	180564
17821	25074	102706	138949	180561
17816	25055	102697	138938	180552
17799	25053	102692	138926	180302
17796	25043	102650	138922	180300
17790	25036	102554	138826	180299
17780	25007	102538	138826	180299
17779	25006	102467	138822	180110
17764	24978	102453	138802	180040
17762	24966	102447	138801	180039
17762	24960	102446	138775	179996
17736	24955	102407	138641	179964
17734	24953	102385	138604	179922
17725	24946	102343	138484	179907
17723	24941	102310	138479	179889
17720	24930	102256	138396	179832
17704	24924	102214	138385	179826
17697	24921	102213	138379	179530
17693	24916	102182	138349	179473
17684	24912	102156	138324	179392
17679	24906	102131	138315	179353
17678	24889	102114	138311	179325
17675	24882	102087	138309	179306
17675	24876	102067	138247	179295
17672	24867	102030	138203	179237
17670	24853	101953	138189	179229
17669	24801	101907	138179	179154
17665	24792	101875	138138	179039
17665	24790	101871	138136	179022
17643	24789	101814	138124	178810
17639	24783	101732	138115	178783
17639	24767	101714	138079	178691
17639	24764	101656	138067	178670
17637	24761	101656	138028	178617
17623	24759	101620	137959	178592
17618	24746	101618	137883	178516
17614	24740	101614	137869	178499
17607	24732	101613	137810	178492
17605	24726	101611	137807	178420
17600	24725	101544	137791	178347
17571	24698	101539	137758	178329
17569	24698	101522	137728	178242
17554	24696	101512	137727	178082
17544	24694	101511	137623	178067
17544	24694	101473	137616	178052
17543	24692	101470	137597	177938
17540	24692	101461	137561	177903
17536	24687	101456	137543	177903
17531	24680	101417	137420	177897
17525	24677	101381	137386	177863
17523	24672	101368	137354	177793
17516	24662	101363	137292	177663
17506	24635	101348	137261	177579
17492	24607	101348	137226	177576
17484	24583	101323	137190	177523
17467	24576	101318	137153	177504
17466	24570	101292	137080	177471
17466	24550	101269	137038	177434
17459	24539	101253	136947	177400
17454	24529	101228	136932	177210
17446	24522	101220	136917	176986
17445	24508	101144	136916	176967
17439	24493	101134	136911	176852
17439	24489	101117	136886	176737
17431	24485	101097	136862	176735
17425	24483	101092	136727	176682
17420	24449	101065	136662	176659
17415	24448	101059	136606	176637
17414	24441	101056	136603	176606
17398	24429	101042	136590	176574
17396	24423	101028	136555	176463
17395	24417	101015	136553	176402
17395	24409	100975	136531	176229
17391	24408	100968	136509	176205
17385	24407	100949	136405	175990
17376	24401	100933	136401	175918
17374	24394	100926	136352	175881
17369	24368	100908	136299	175751
17355	24360	100883	136200	175662
17353	24356	100861	136184	175590
17352	24353	100779	136162	175582
17344	24349	100746	136160	175496
17338	24346	100713	136079	175441
17333	24339	100701	136072	175427
17331	24333	100700	136057	175369
17325	24327	100678	136055	175316
17324	24323	100636	136034	175232
17317	24307	100633	136027	175198
17315	24304	100610	135998	175071
17308	24304	100595	135990	175043
17307	24284	100576	135959	174991
17302	24276	100561	135958	174984
17299	24273	100529	135925	174942
17297	24266	100515	135845	174904
17291	24266	100475	135833	174855
17289	24238	100469	135831	174832
17283	24235	100465	135803	174829
17273	24229	100437	135718	174772
17267	24228	100408	135661	174731
17266	24218	100397	135644	174349
17254	24212	100395	135609	174250
17251	24208	100382	135604	174199
17245	24203	100370	135590	174048
17241	24201	100346	135588	173966
17241	24198	100332	135567	173939
17236	24194	100297	135531	173918
17233	24191	100279	135521	173902
17227	24189	100261	135455	173822
17214	24181	100233	135402	173798
17214	24177	100193	135328	173733
17211	24174	100186	135300	173716
17211	24156	100177	135253	173647
17205	24152	100106	135182	173533
17198	24143	100094	135037	173496
17196	24142	100062	135030	173491
17195	24140	100042	134997	173457
17188	24130	100017	134996	173370
17186	24129	99985	134963	173257
17180	24128	99979	134957	173130
17166	24122	99939	134922	173109
17165	24111	99915	134907	173019
17161	24091	99915	134901	173007
17147	24089	99914	134861	172995
17146	24086	99883	134822	172992
17135	24083	99868	134803	172989
17130	24082	99848	134793	172909
17107	24063	99716	134790	172835
17101	24044	99675	134783	172782
17100	24039	99664	134769	172561
17096	24036	99620	134657	172360
17095	24034	99608	134646	172321
17087	24020	99598	134626	172308
17085	24018	99578	134573	172259
17084	23995	99559	134564	172243
17079	23991	99540	134559	172238
17077	23980	99471	134548	172144
17076	23979	99467	134519	172143
17076	23979	99466	134430	172110
17075	23978	99422	134400	172085
17075	23977	99407	134373	172013
17067	23974	99363	134373	171843
17067	23949	99361	134350	171825
17066	23948	99361	134340	171805
17052	23947	99342	134324	171776
17049	23945	99336	134314	171776
17040	23938	99320	134299	171767
17037	23933	99304	134239	171569
17033	23916	99256	134133	171567
17033	23915	99240	134125	171543
17032	23910	99209	134110	171518
17032	23909	99202	134091	171465
17031	23897	99200	134060	171442
17026	23895	99180	134039	171374
17023	23889	99121	134020	171321
17022	23877	99117	134005	171306
17010	23869	99075	133987	171284
17009	23868	99037	133930	171263
16994	23864	99009	133903	171205
16987	23859	98991	133901	171127
16982	23855	98938	133887	171122
16981	23853	98937	133877	171003
16980	23852	98917	133839	171000
16976	23836	98890	133836	170964
16973	23836	98869	133744	170961
16960	23834	98819	133658	170957
16959	23832	98800	133646	170883
16955	23825	98784	133638	170858
16944	23810	98722	133628	170850
16944	23808	98685	133622	170816
16943	23807	98673	133594	170751
16943	23800	98659	133590	170650
16940	23797	98621	133572	170595
16938	23788	98548	133540	170579
16932	23788	98547	133509	170507
16923	23782	98542	133493	170507
16911	23774	98524	133486	170502
16908	23770	98523	133476	170478
16893	23769	98497	133453	170472
16892	23766	98495	133325	170337
16890	23764	98495	133294	170276
16883	23764	98442	133292	170259
16883	23752	98436	133269	170182
16881	23748	98394	133268	170175
16878	23746	98341	133244	170026
16878	23731	98334	133242	169801
16863	23731	98325	133198	169790
16862	23724	98250	133193	169663
16862	23723	98245	133184	169573
16853	23723	98226	133180	169529
16845	23717	98149	133175	169513
16830	23717	98126	133151	169490
16829	23717	98121	133139	169485
16815	23715	98110	133128	169484
16812	23713	98095	133127	169483
16808	23707	98069	132999	169478
16808	23702	97983	132981	169453
16806	23701	97973	132956	169423
16804	23701	97970	132880	169202
16798	23696	97963	132806	169165
16790	23689	97939	132778	169156
16787	23686	97933	132774	169155
16764	23684	97925	132758	169137
16759	23676	97902	132739	169123
16757	23666	97856	132703	169088
16754	23657	97829	132697	169047
16754	23654	97788	132694	168993
16754	23654	97782	132690	168976
16753	23637	97779	132652	168704
16749	23633	97779	132615	168596
16744	23632	97776	132603	168541
16742	23631	97758	132582	168468
16732	23628	97744	132536	168466
16729	23609	97713	132489	168426
16724	23603	97639	132487	168313
16719	23598	97620	132480	168279
16717	23591	97608	132451	168146
16712	23582	97588	132402	168102
16711	23568	97562	132372	168074
16707	23566	97511	132367	168058
16704	23559	97495	132361	168028
16704	23556	97490	132335	167842
16703	23550	97472	132282	167834
16695	23545	97435	132271	167634
16695	23539	97425	132264	167579
16693	23537	97422	132238	167568
16688	23537	97403	132185	167511
16675	23534	97392	132092	167443
16668	23533	97379	132076	167278
16662	23525	97353	132069	167078
16661	23508	97349	132056	167056
16658	23506	97344	131970	167008
16654	23501	97316	131954	166932
16649	23493	97310	131929	166832
16645	23481	97303	131838	166776
16640	23464	97296	131816	166696
16637	23456	97255	131801	166617
16633	23454	97229	131736	166585
16633	23441	97198	131671	166568
16631	23439	97164	131653	166494
16625	23435	97149	131636	166488
16621	23422	96918	131631	166477
16620	23421	96883	131602	166457
16615	23413	96831	131546	166279
16614	23409	96826	131544	166260
16614	23405	96812	131544	166259
16597	23395	96748	131452	166196
16589	23389	96735	131422	166166
16587	23388	96710	131395	166079
16583	23378	96693	131393	165958
16581	23376	96689	131369	165902
16574	23375	96673	131356	165796
16573	23369	96662	131313	165785
16566	23367	96640	131294	165774
16566	23360	96635	131212	165759
16565	23356	96531	131121	165749
16565	23354	96524	131118	165748
16557	23354	96512	131106	165733
16540	23349	96477	131104	165703
16536	23349	96440	131037	165695
16525	23345	96424	131016	165687
16518	23342	96411	130997	165678
16512	23340	96398	130961	165674
16506	23337	96379	130945	165658
16502	23326	96339	130903	165630
16486	23319	96334	130872	165436
16485	23307	96301	130866	165357
16484	23303	96250	130832	165315
16479	23289	96245	130809	165281
16479	23288	96229	130802	165211
16474	23282	96207	130791	165209
16468	23270	96129	130783	165199
16463	23257	96117	130764	165196
16461	23246	96088	130745	165170
16451	23237	96082	130711	165061
16447	23235	96063	130570	165047
16446	23227	96016	130538	165031
16442	23216	96009	130519	164916
16438	23206	95996	130518	164899
16430	23198	95962	130425	164829
16429	23192	95954	130421	164790
16414	23177	95916	130414	164780
16408	23166	95912	130395	164747
16402	23163	95887	130393	164724
16387	23160	95874	130352	164711
16380	23157	95861	130292	164708
16379	23149	95839	130276	164699
16370	23147	95800	130257	164647
16358	23137	95789	130228	164646
16358	23127	95770	130188	164642
16351	23125	95700	130172	164566
16344	23119	95661	130162	164481
16338	23116	95653	130160	164442
16335	23114	95632	130160	164377
16334	23105	95573	130129	164306
16334	23100	95535	130121	164242
16334	23086	95524	130120	164222
16332	23063	95494	130120	164194
16327	23045	95422	130100	164140
16324	23039	95392	130095	164093
16324	23023	95391	130073	163984
16321	23018	95349	130067	163839
16314	23018	95343	130033	163811
16297	23017	95310	129936	163676
16288	23008	95291	129894	163673
16282	23006	95249	129893	163611
16282	22984	95230	129811	163599
16274	22981	95229	129778	163586
16271	22979	95219	129750	163493
16255	22969	95216	129728	163434
16251	22964	95191	129722	163434
16249	22960	95171	129703	163391
16237	22952	95165	129650	163371
16236	22937	95151	129638	163302
16235	22933	95150	129634	163299
16234	22931	95146	129625	163285
16231	22931	95111	129621	163258
16230	22924	95110	129596	163247
16222	22924	95104	129587	163056
16197	22919	95099	129564	163010
16193	22918	95087	129560	162936
16192	22903	95060	129546	162902
16177	22902	95052	129520	162869
16172	22900	95048	129508	162786
16172	22897	95023	129470	162757
16170	22893	95023	129434	162736
16166	22890	95014	129413	162700
16163	22880	94995	129389	162689
16161	22877	94952	129343	162574
16161	22872	94952	129322	162559
16159	22872	94943	129299	162508
16156	22868	94881	129254	162470
16153	22863	94836	129253	162422
16153	22858	94820	129242	162418
16152	22858	94803	129155	162368
16143	22853	94797	129102	162261
16143	22849	94772	129078	162151
16142	22842	94756	129078	162076
16141	22830	94751	129058	162052
16124	22822	94748	129057	162014
16118	22820	94740	128994	161986
16112	22818	94736	128965	161955
16104	22816	94700	128921	161937
16103	22805	94687	128916	161843
16098	22804	94662	128840	161824
16098	22802	94616	128826	161818
16096	22801	94567	128820	161608
16095	22801	94544	128795	161594
16093	22778	94534	128784	161552
16086	22776	94516	128773	161398
16083	22775	94516	128761	161396
16082	22768	94509	128754	161377
16080	22766	94500	128748	161329
16074	22764	94491	128744	161237
16068	22762	94457	128731	161208
16047	22754	94455	128723	161152
16040	22731	94447	128706	161041
16037	22710	94442	128692	161029
16033	22705	94440	128686	161019
16027	22700	94408	128659	160917
16022	22696	94403	128652	160740
16020	22695	94397	128610	160706
16019	22685	94397	128606	160697
16015	22684	94393	128582	160690
16012	22679	94380	128576	160670
16005	22675	94372	128572	160647
16002	22653	94367	128562	160613
15999	22652	94352	128562	160587
15998	22651	94332	128528	160575
15997	22650	94322	128527	160565
15983	22643	94319	128517	160524
15976	22638	94297	128495	160476
15973	22636	94269	128487	160356
15961	22627	94252	128480	160304
15959	22616	94251	128471	160179
15948	22612	94228	128447	160126
15945	22584	94209	128441	160086
15935	22576	94187	128431	159866
15933	22575	94184	128429	159866
15932	22571	94162	128417	159864
15924	22564	94161	128394	159793
15922	22561	94151	128233	159786
15918	22547	94146	128084	159729
15917	22535	94143	128064	159656
15914	22532	94127	128061	159650
15914	22530	94127	128058	159576
15910	22524	94125	128048	159484
15908	22520	94121	128047	159408
15906	22515	94090	128041	159401
15903	22514	93918	128008	159401
15900	22502	93916	127992	159365
15895	22499	93900	127985	159329
15894	22488	93884	127960	159244
15886	22487	93871	127918	159233
15876	22476	93813	127908	159206
15873	22476	93805	127847	159183
15871	22461	93789	127812	159174
15870	22455	93768	127779	159040
15869	22446	93749	127748	158976
15868	22436	93713	127727	158949
15855	22435	93710	127690	158874
15855	22418	93699	127677	158870
15850	22412	93679	127591	158832
15848	22410	93670	127590	158714
15847	22410	93669	127570	158649
15846	22409	93644	127546	158632
15842	22408	93623	127543	158603
15839	22408	93618	127537	158554
15835	22406	93617	127527	158543
15831	22406	93591	127479	158510
15828	22403	93565	127470	158499
15825	22403	93532	127460	158478
15824	22397	93495	127437	158471
15821	22392	93477	127412	158387
15817	22387	93444	127400	158383
15813	22386	93424	127378	158374
15806	22380	93419	127352	158371
15804	22380	93411	127327	158363
15802	22380	93364	127300	158360
15800	22379	93357	127272	158344
15799	22379	93350	127268	158311
15798	22376	93348	127264	158274
15795	22371	93320	127263	158252
15785	22370	93307	127213	158232
15783	22364	93291	127198	158231
15777	22356	93290	127190	158160
15772	22353	93260	127162	157942
15767	22351	93252	127133	157941
15762	22338	93232	127122	157912
15757	22338	93146	127121	157888
15757	22332	93132	127060	157861
15750	22330	93088	127016	157790
15746	22316	93085	126962	157771
15743	22310	93082	126962	157741
15737	22309	93060	126949	157676
15732	22302	93058	126945	157635
15718	22298	93057	126944	157620
15716	22292	93043	126937	157534
15714	22291	92932	126917	157321
15710	22290	92929	126907	157266
15706	22287	92890	126846	157220
15703	22286	92877	126806	157169
15703	22279	92874	126806	157162
15702	22277	92868	126787	157125
15699	22274	92861	126781	157119
15698	22272	92857	126764	157113
15687	22272	92855	126763	157032
15682	22271	92821	126713	157015
15680	22270	92819	126711	157015
15668	22265	92819	126661	157006
15668	22257	92768	126653	156972
15668	22254	92761	126651	156893
15666	22242	92742	126648	156826
15662	22238	92735	126640	156806
15661	22236	92721	126624	156804
15659	22234	92714	126624	156783
15655	22221	92694	126611	156747
15653	22211	92687	126596	156745
15653	22207	92667	126589	156740
15653	22196	92655	126577	156718
15648	22195	92621	126552	156644
15648	22187	92611	126520	156488
15647	22185	92607	126501	156447
15642	22179	92598	126480	156414
15641	22174	92547	126441	156413
15638	22165	92545	126433	156391
15634	22162	92501	126432	156289
15634	22159	92488	126393	156277
15630	22152	92485	126378	156236
15626	22144	92482	126294	156173
15624	22142	92471	126282	156095
15620	22134	92466	126233	156089
15611	22131	92459	126232	156021
15599	22131	92446	126218	156007
15590	22131	92445	126207	155907
15582	22129	92437	126203	155833
15577	22126	92417	126186	155827
15574	22126	92402	126185	155809
15573	22126	92401	126132	155780
15573	22120	92386	126123	155774
15572	22115	92384	126114	155746
15571	22089	92380	126024	155679
15559	22087	92354	126002	155673
15555	22085	92350	125994	155649
15550	22085	92342	125934	155622
15536	22084	92338	125927	155611
15535	22076	92321	125920	155582
15533	22074	92277	125902	155572
15527	22073	92273	125816	155429
15518	22071	92266	125781	155423
15515	22071	92233	125725	155308
15509	22070	92230	125713	155280
15499	22067	92215	125698	155249
15495	22066	92214	125690	155168
15484	22063	92190	125680	155152
15481	22058	92186	125664	155144
15480	22056	92180	125658	155142
15480	22049	92169	125650	155123
15473	22048	92152	125639	155086
15473	22039	92134	125604	155076
15465	22039	92121	125569	155043
15464	22038	92105	125559	155027
15460	22035	92100	125556	154994
15444	22033	92097	125544	154975
15442	22032	92084	125542	154967
15439	22025	92084	125503	154901
15439	22025	92082	125498	154839
15439	22011	92075	125459	154836
15437	22010	92073	125451	154770
15435	22010	92027	125418	154748
15431	22009	92026	125378	154671
15425	22001	92018	125361	154645
15422	22000	91998	125361	154642
15420	21989	91998	125321	154632
15420	21963	91982	125250	154628
15415	21960	91977	125245	154571
15415	21959	91944	125159	154550
15410	21953	91938	125137	154511
15409	21948	91937	125129	154489
15408	21942	91929	125126	154477
15408	21938	91925	125116	154392
15400	21934	91908	125108	154325
15398	21918	91903	125073	154298
15393	21917	91897	125041	154197
15393	21912	91876	125038	154190
15391	21903	91869	125035	154142
15381	21899	91865	125030	154100
15380	21894	91778	124984	154084
15380	21892	91691	124918	154077
15379	21885	91669	124916	154005
15378	21883	91629	124909	153961
15371	21882	91609	124875	153916
15368	21877	91607	124875	153880
15363	21871	91602	124874	153855
15362	21865	91602	124872	153853
15360	21859	91596	124853	153848
15359	21858	91578	124796	153831
15358	21856	91570	124775	153807
15357	21856	91568	124773	153797
15355	21855	91563	124722	153780
15355	21851	91554	124699	153683
15350	21851	91528	124695	153641
15349	21850	91507	124640	153586
15345	21845	91491	124628	153567
15345	21838	91473	124579	153552
15338	21837	91466	124556	153546
15333	21836	91451	124549	153526
15329	21836	91444	124530	153367
15325	21835	91398	124528	153346
15312	21826	91384	124496	153324
15299	21822	91365	124456	153289
15297	21817	91354	124432	153288
15297	21807	91347	124419	153286
15296	21807	91324	124368	153224
15293	21804	91302	124359	153204
15292	21804	91299	124303	153172
15276	21804	91292	124298	153096
15275	21802	91279	124274	153078
15266	21798	91277	124242	153072
15266	21789	91272	124229	153070
15265	21789	91271	124187	153024
15265	21784	91270	124185	152990
15257	21784	91268	124174	152985
15257	21781	91251	124163	152879
15248	21780	91212	124154	152878
15236	21777	91207	124073	152871
15235	21766	91201	124055	152864
15234	21762	91198	124052	152824
15231	21756	91193	124045	152818
15229	21748	91168	124032	152787
15224	21746	91156	124027	152691
15224	21742	91155	123958	152657
15221	21733	91142	123957	152609
15220	21731	91132	123932	152589
15219	21722	91123	123904	152496
15217	21721	91119	123889	152429
15215	21718	91112	123868	152392
15215	21709	91102	123813	152368
15213	21708	91100	123806	152300
15212	21701	91061	123796	152285
15209	21688	91051	123790	152228
15207	21688	91038	123774	152209
15204	21679	90999	123764	152161
15204	21672	90991	123744	152133
15203	21667	90988	123737	152085
15191	21662	90953	123681	152043
15191	21657	90941	123677	152040
15183	21651	90931	123672	151980
15179	21645	90926	123658	151947
15173	21645	90925	123645	151916
15171	21642	90866	123639	151902
15163	21638	90853	123627	151885
15155	21632	90820	123618	151867
15148	21627	90803	123573	151865
15146	21614	90795	123561	151826
15143	21612	90784	123503	151720
15137	21605	90776	123502	151718
15136	21589	90772	123494	151597
15132	21585	90741	123477	151577
15131	21579	90738	123460	151544
15131	21576	90723	123458	151518
15122	21574	90716	123457	151514
15118	21572	90683	123454	151460
15116	21570	90657	123449	151429
15116	21560	90648	123449	151335
15115	21556	90644	123438	151192
15114	21553	90637	123433	151033
15109	21536	90622	123426	151027
15106	21532	90621	123359	151012
15103	21529	90614	123357	150981
15102	21522	90611	123351	150965
15099	21518	90601	123309	150959
15090	21507	90593	123308	150884
15087	21507	90593	123250	150771
15086	21504	90591	123235	150717
15083	21504	90577	123218	150665
15075	21501	90556	123173	150620
15075	21498	90544	123168	150613
15072	21497	90539	123167	150606
15065	21495	90536	123133	150520
15061	21494	90498	123122	150505
15052	21492	90498	123087	150424
15045	21487	90471	123075	150314
15042	21482	90468	123073	150214
15035	21482	90457	123052	150209
15031	21480	90454	123017	150140
15029	21472	90450	122949	150120
15020	21464	90448	122925	150113
15017	21461	90443	122906	150074
15014	21459	90431	122875	150048
15014	21456	90423	122871	150044
15011	21453	90394	122866	150039
15010	21453	90381	122861	150005
15005	21452	90377	122794	150002
15004	21451	90374	122787	149963
14997	21446	90359	122693	149935
14997	21445	90341	122684	149924
14994	21442	90329	122680	149896
14992	21438	90311	122670	149861
14992	21436	90296	122640	149843
14977	21433	90288	122627	149812
14976	21433	90271	122499	149781
14974	21432	90269	122499	149771
14974	21431	90259	122496	149749
14971	21430	90259	122469	149674
14971	21424	90250	122408	149586
14966	21413	90228	122397	149575
14965	21413	90204	122378	149506
14963	21390	90199	122358	149490
14962	21381	90142	122351	149449
14956	21381	90097	122307	149394
14956	21378	90093	122289	149383
14951	21375	90090	122263	149286
14945	21372	90079	122215	149275
14942	21370	90065	122213	149255
14936	21368	90062	122175	149127
14935	21366	90061	122173	149077
14921	21362	90047	122164	149065
14920	21357	90046	122146	149057
14919	21355	90019	122122	149006
14919	21349	90018	122080	148983
14919	21346	90007	122065	148897
14919	21343	89968	122018	148876
14916	21342	89961	122000	148810
14913	21339	89950	121994	148749
14909	21339	89948	121976	148601
14906	21339	89933	121968	148575
14904	21335	89927	121949	148513
14902	21331	89923	121946	148489
14883	21327	89910	121920	148405
14876	21325	89897	121917	148390
14873	21324	89887	121912	148388
14872	21321	89886	121901	148340
14865	21319	89869	121884	148323
14863	21317	89866	121879	148245
14862	21315	89852	121873	148241
14861	21312	89843	121872	148221
14852	21306	89830	121867	148208
14846	21294	89813	121864	148181
14843	21286	89796	121830	148169
14842	21283	89795	121817	148169
14841	21282	89779	121798	148133
14838	21281	89779	121786	148116
14834	21280	89774	121732	148109
14832	21273	89748	121732	148071
14831	21270	89746	121728	148023
14831	21257	89744	121717	147989
14822	21251	89744	121712	147960
14819	21230	89742	121700	147958
14814	21226	89733	121680	147939
14812	21221	89726	121663	147896
14812	21217	89720	121618	147874
14806	21210	89703	121612	147852
14806	21207	89700	121580	147819
14806	21205	89697	121569	147806
14804	21203	89696	121556	147756
14802	21200	89691	121550	147730
14799	21197	89686	121549	147681
14797	21191	89664	121509	147535
14793	21189	89646	121508	147523
14783	21189	89638	121505	147500
14779	21188	89630	121505	147498
14777	21183	89611	121495	147413
14771	21178	89586	121494	147359
14760	21158	89585	121456	147348
14760	21156	89569	121455	147314
14756	21152	89537	121434	147259
14755	21152	89536	121416	147224
14752	21150	89507	121396	147217
14751	21149	89502	121375	147189
14749	21147	89496	121364	147123
14747	21144	89495	121324	147082
14741	21139	89492	121320	147044
14734	21138	89465	121306	147023
14731	21130	89458	121298	147022
14721	21129	89441	121276	147014
14719	21128	89436	121270	147000
14713	21122	89433	121269	146985
14711	21120	89430	121185	146957
14710	21118	89427	121183	146949
14696	21116	89427	121172	146907
14694	21115	89426	121141	146879
14693	21113	89410	121124	146820
14693	21106	89368	121072	146796
14689	21105	89346	121055	146765
14687	21100	89338	121051	146750
14687	21098	89327	121026	146714
14682	21097	89327	120996	146710
14681	21094	89319	120987	146708
14669	21091	89310	120955	146674
14669	21090	89308	120948	146626
14667	21088	89296	120946	146617
14667	21086	89295	120938	146583
14662	21084	89292	120935	146567
14661	21084	89287	120932	146519
14653	21083	89261	120915	146450
14652	21083	89261	120914	146419
14649	21076	89259	120913	146370
14644	21076	89237	120886	146354
14644	21073	89226	120882	146343
14643	21070	89209	120855	146339
14634	21061	89183	120843	146294
14632	21055	89181	120823	146197
14625	21055	89163	120821	146178
14625	21054	89157	120735	146157
14624	21052	89154	120723	146137
14623	21044	89149	120676	146121
14622	21041	89141	120673	146067
14618	21039	89140	120666	146022
14612	21035	89129	120663	145936
14611	21030	89127	120624	145928
14611	21022	89103	120566	145925
14609	21015	89099	120564	145910
14609	21014	89074	120558	145804
14608	21008	89073	120547	145785
14605	21004	89023	120543	145767
14602	21004	88980	120535	145741
14599	21003	88972	120528	145643
14596	21000	88965	120520	145622
14596	20990	88951	120520	145617
14596	20982	88918	120513	145574
14595	20982	88916	120497	145574
14594	20978	88893	120482	145420
14591	20978	88892	120460	145402
14582	20975	88877	120459	145395
14579	20974	88869	120417	145389
14576	20961	88859	120416	145376
14575	20954	88849	120406	145338
14574	20953	88848	120399	145311
14570	20949	88840	120395	145289
14566	20943	88833	120355	145273
14559	20943	88831	120355	145262
14559	20933	88825	120327	145237
14556	20932	88815	120322	145218
14556	20930	88811	120318	145203
14550	20926	88802	120277	145179
14548	20925	88802	120269	145163
14547	20922	88797	120247	145140
14541	20922	88795	120236	145129
14530	20917	88772	120190	145111
14529	20916	88750	120187	145081
14526	20914	88749	120180	145056
14524	20910	88734	120160	145047
14523	20908	88715	120135	145037
14517	20908	88705	120093	145019
14515	20908	88705	120055	145003
14515	20905	88703	120025	144933
14511	20902	88694	120023	144917
14510	20898	88680	119992	144893
14502	20897	88679	119973	144887
14496	20896	88649	119961	144878
14492	20895	88648	119946	144811
14489	20893	88641	119928	144791
14484	20887	88633	119927	144770
14479	20882	88629	119924	144741
14477	20879	88623	119920	144715
14475	20870	88618	119877	144708
14475	20868	88617	119854	144703
14472	20867	88588	119848	144652
14472	20856	88585	119841	144640
14470	20847	88555	119818	144622
14470	20847	88535	119809	144618
14467	20846	88535	119798	144563
14466	20846	88516	119777	144559
14462	20844	88500	119765	144550
14459	20836	88477	119733	144516
14450	20836	88468	119723	144500
14449	20835	88460	119720	144490
14444	20834	88427	119692	144454
14442	20832	88425	119672	144453
14441	20831	88412	119657	144438
14431	20824	88404	119637	144372
14428	20818	88392	119621	144370
14427	20818	88375	119618	144365
[truncated: 27,850 more rows]
