# Supplementary material for: Membrane curvature initiates Cdc42-FBP17-N-WASP clustering and actin nucleation
Source: EMBO J. 2026 Jan 3;45(3):953–86. doi: 10.1038/s44318-025-00677-w (PMC12864879; doi:10.1038/s44318-025-00677-w)
Supplement: Supplementary file 11 — Source data Fig. 3 [file 44318_2025_677_MOESM11_ESM.zip]

Archive with 72 entries (61 files):
- Figure 3/
- Figure 3/3B/
- Figure 3/3B/3B_DMSO/
- Figure 3/3B/3B_DMSO/3B_Lifeact-mApple_DMSO.tif
- Figure 3/3B/3B_DMSO/3B_Lifeact-mApple_DMSO_16bit_Stack.tif
- Figure 3/3B/3B_LatA/
- Figure 3/3B/3B_LatA/3B_Lifeact-mApple_LatA.tif
- Figure 3/3B/3B_LatA/3B_Lifeact-mApple_LatA_16bit.tif
- Figure 3/3B/3B_LatA/3B_Lifeact-mApple_LatA_16bit_Stack.tif
- Figure 3/3B/3B_Washout/
- Figure 3/3B/3B_Washout/3B_Lifeact-mApple_Washout.tif
- Figure 3/3B/3B_Washout/3B_Lifeact-mApple_Washout_16bit.tif
- Figure 3/3B/3B_Washout/3B_Lifeact-mApple_Washout_16bit_Stack.tif
- Figure 3/3E/
- Figure 3/3E/3E_Montage_20uM ML141.tif
- Figure 3/3E/3E_Montage_20uM ML141_80x80.tif
- Figure 3/3E/3E_Montage_50uM ML141.tif
- Figure 3/3E/3E_Montage_50uM ML141_80x80.tif
- Figure 3/3E/3E_Montage_DMSO.tif
- Figure 3/3E/3E_Montage_DMSO_80x80.tif
- Figure 3/3E/Averaged nanobar images/
- Figure 3/3E/Averaged nanobar images/20uM ML141_All_MaskAvg-267-w1BF-1.tif
- Figure 3/3E/Averaged nanobar images/20uM ML141_All_MaskAvg-267-w2TXR-1.tif
- Figure 3/3E/Averaged nanobar images/20uM ML141_All_MaskAvg-267-w3GFP-1.tif
- Figure 3/3E/Averaged nanobar images/50uM ML141_All_MaskAvg-347-w1BF-1.tif
- Figure 3/3E/Averaged nanobar images/50uM ML141_All_MaskAvg-347-w2TXR-1.tif
- Figure 3/3E/Averaged nanobar images/50uM ML141_All_MaskAvg-347-w3GFP-1.tif
- Figure 3/3E/Averaged nanobar images/DMSO_All_MaskAvg-317-w1BF-1.tif
- Figure 3/3E/Averaged nanobar images/DMSO_All_MaskAvg-317-w2TXR-1.tif
- Figure 3/3E/Averaged nanobar images/DMSO_All_MaskAvg-317-w3GFP-1.tif
- Figure 3/3E/Original nanobar images/
- Figure 3/3E/Original nanobar images/20uM ML141_Actin.tif
- Figure 3/3E/Original nanobar images/20uM ML141_N-WASP.tif
- Figure 3/3E/Original nanobar images/20uM ML141_NANOBAR.tif
- Figure 3/3E/Original nanobar images/50uM ML141_actin.tif
- Figure 3/3E/Original nanobar images/50uM ML141_N-WASP.tif
- Figure 3/3E/Original nanobar images/50uM ML141_NANOBAR.tif
- Figure 3/3E/Original nanobar images/DMSO_Actin.tif
- Figure 3/3E/Original nanobar images/DMSO_N-WASP.tif
- Figure 3/3E/Original nanobar images/DMSO_NANOBAR.tif
- Figure 3/3E/U2OS cell Images/
- Figure 3/3E/U2OS cell Images/20uM ML141_74_w1CSU mCherry_640x640.tif
- Figure 3/3E/U2OS cell Images/20uM ML141_74_w2CSU GFP_640x640.tif
- Figure 3/3E/U2OS cell Images/20uM ML141_74_w3Trans_640x640.tif
- Figure 3/3E/U2OS cell Images/50uM ML141_NANOBAR_13_w1CSU mCherry_640x640.tif
- Figure 3/3E/U2OS cell Images/50uM ML141_NANOBAR_13_w2CSU GFP_640x640.tif
- Figure 3/3E/U2OS cell Images/50uM ML141_NANOBAR_13_w3Trans_640x640.tif
- Figure 3/3E/U2OS cell Images/DMSO_NANOBAR_3_w1CSU mCherry_640x640.tif
- Figure 3/3E/U2OS cell Images/DMSO_NANOBAR_3_w2CSU GFP_640x640.tif
- Figure 3/3E/U2OS cell Images/DMSO_NANOBAR_3_w3Trans_640x640.tif
- Figure 3/3H/
- Figure 3/3H/3H_20uM ML141_anti-FBP17_16bit_stack.tif
- Figure 3/3H/3H_20uM ML141_anti-FBP17_Montage.tif
- Figure 3/3H/3H_50uM ML141_anti-FBP17_16bit_stack.tif
- Figure 3/3H/3H_50uM ML141_anti-FBP17_Montage.tif
- Figure 3/3H/3H_DMSO_anti-FBP17_16bit_stack.tif
- Figure 3/3H/3H_DMSO_anti-FBP17_Montage.tif
- Figure 3/3H/README.txt
- Figure 3/3J/
- Figure 3/3J/3J_20uM ML141_Phalloidin-565.tif
- Figure 3/3J/3J_20uM ML141_Phalloidin-565_16bit_stack.tif
- Figure 3/3J/3J_50uM ML141_Phalloidin-565.tif
- Figure 3/3J/3J_50uM ML141_Phalloidin-565_16bit_stack.tif
- Figure 3/3J/3J_DMSO_Phalloidin-565.tif
- Figure 3/3J/3J_DMSO_Phalloidin-565_16bit_stack.tif
- Figure 3/3J/README.txt
- Figure 3/EMBOJ-2025-122516_SourceDataFor Figure 3C.xlsx
- Figure 3/EMBOJ-2025-122516_SourceDataFor Figure 3D.xlsx
- Figure 3/EMBOJ-2025-122516_SourceDataFor Figure 3F.xlsx
- Figure 3/EMBOJ-2025-122516_SourceDataFor Figure 3G.xlsx
- Figure 3/EMBOJ-2025-122516_SourceDataFor Figure 3I.xlsx
- Figure 3/EMBOJ-2025-122516_SourceDataFor Figure 3K.xlsx
