# Supplementary material for: Membrane curvature initiates Cdc42-FBP17-N-WASP clustering and actin nucleation
Source: EMBO J. 2026 Jan 3;45(3):953–86. doi: 10.1038/s44318-025-00677-w (PMC12864879; doi:10.1038/s44318-025-00677-w)
Supplement: Supplementary file 11 — Source data Fig. 3 [file 44318_2025_677_MOESM11_ESM.zip › Figure 3/EMBOJ-2025-122516_SourceDataFor Figure 3C.xlsx]

## Sheet: Sheet1
Figure 3C_ In vivo U2OS Lifeact-mApple curvature plot
	DMSO													LatA 1h												Washout 20min
	Chip1		Chip2		Chip3									Chip1		Chip2		Chip3								Chip1		Chip2		Chip3		Chip4
Bar width / nm	End_left	End_right	End_left	End_right	End_left	End_right			Mean	SEM	N			End_left	End_right	End_left	End_right	End_left	End_right		Mean	SEM	N			End_left	End_right	End_left	End_right	End_left	End_right	End_left	End_right		Mean	SEM	N
300	1.4437	1.29556	1.24367	2.24578	1.38373	1.17243			1.46415	0.161242	6			1.18178	1.12687	1.37422	1.36585	0.924361	1.04166		1.16912	0.0727709	6			1.54353	2.0468	1.39708	1.85468	1.60469	1.28629	2.98372	3.4087		2.01569	0.27422	8
400	1.47391	1.42062	1.40225	1.95048	1.16844	1.48554			1.48354	0.104561	6			1.19629	1.24772	0.828567	1.38657	0.931631	0.933148		1.08732	0.0898358	6			1.02857	1.79412	1.32381	1.81998	1.56328	1.35317	2.43497	2.19883		1.68959	0.165978	8
500	1.22477	1.4912	1.2651	1.81526	1.65119	1.2991			1.45777	0.0971101	6			1.19415	1.31043	0.992903	1.22987	0.991245	0.771579		1.0817	0.0814774	6			1.30155	1.27155	1.38487	1.27182	1.40241	1.12082	2.4941	2.42039		1.58344	0.19318	8
600	1.37751	1.2927	1.13551	1.1572	1.38835	1.55736			1.31811	0.0646995	6			1.32075	0.702104	1.10909	0.956909	1.23814	1.16278		1.08163	0.0910324	6			1.43457	1.9496	0.923279	1.64533	1.00581	1.35428	1.29025	1.45538		1.38231	0.116557	8
700	1.1495	1.2386	0.934553	0.951518	1.03028	1.10268			1.06785	0.0482171	6			1.28927	0.703277	0.816559	0.925114	1.17994	1.12416		1.00639	0.0928307	6			0.878321	0.95112	1.15073	1.22939	0.917299	0.932735	1.04956	0.934709		1.00548	0.0443959	8
800	1.14696	0.911138	0.790622	1.1622	1.20135	1.08787			1.05002	0.0665558	6			0.975928	1.00489	0.956783	1.1884	1.02643	0.890615		1.00717	0.0409558	6			1.36628	0.913893	0.743251	0.905034	1.0213	0.877668	0.735205	1.05508		0.952214	0.0715658	8
900	1.24875	0.910602	1.20703	0.724165	0.905672	0.905672			0.983649	0.0826656	6			1.00704	1.09424	1.13908	1.00284	1.01516	1.12599		1.06406	0.0256675	6			0.738636	1.08812	0.903567	0.996503	1.09446	1.12646	0.981818	1.14498		1.00932	0.0483584	8
1000	0.984832	1.24917	1.03371	0.919842	0.914277	0.898175			1	0.0540346	6			0.994276	0.996447	1.009	1.08726	0.983825	0.929199		1	0.0208282	6			0.703448	0.785596	1.00022	1.09751	1.06125	1.22919	1.20348	0.919305		1	0.0664957	8
