# Supplementary material for: Membrane curvature initiates Cdc42-FBP17-N-WASP clustering and actin nucleation
Source: EMBO J. 2026 Jan 3;45(3):953–86. doi: 10.1038/s44318-025-00677-w (PMC12864879; doi:10.1038/s44318-025-00677-w)
Supplement: Supplementary file 11 — Source data Fig. 3 [file 44318_2025_677_MOESM11_ESM.zip › Figure 3/EMBOJ-2025-122516_SourceDataFor Figure 3D.xlsx]

## Sheet: Sheet1
Figure 3D_ In vivo U2OS Lifeact-mApple curvature plot_ ratio
	Washout / Mean of LatA
	Chip1		Chip2		Chip3		Chip4
Bar width / nm	End_left	End_right	End_left	End_right	End_left	End_right	End_left	End_right		Mean	SEM	N
300	1.36861	1.81485	1.23875	1.6445	1.42284	1.14053	2.6456	3.02241		1.78726	0.243145	8
400	0.980623	1.71049	1.2621	1.73514	1.4904	1.29009	2.32146	2.09632		1.61083	0.15824	8
500	1.24733	1.21857	1.32718	1.21884	1.34398	1.07413	2.39019	2.31956		1.51747	0.185132	8
600	1.37489	1.8685	0.884871	1.57689	0.963972	1.29794	1.23658	1.39484		1.32481	0.111709	8
700	0.90472	0.979707	1.18531	1.26634	0.944869	0.960768	1.08111	0.962802		1.0357	0.0457303	8
800	1.40624	0.940623	0.76499	0.931505	1.05117	0.903339	0.756708	1.08594		0.980065	0.073659	8
900	0.719598	1.06007	0.880278	0.970818	1.06625	1.09743	0.956512	1.11547		0.983303	0.0471119	8
1000	0.729217	0.814375	1.03686	1.13772	1.10013	1.27421	1.24756	0.952981		1.03663	0.0689316	8
