# Supplementary material for: Membrane curvature initiates Cdc42-FBP17-N-WASP clustering and actin nucleation
Source: EMBO J. 2026 Jan 3;45(3):953–86. doi: 10.1038/s44318-025-00677-w (PMC12864879; doi:10.1038/s44318-025-00677-w)
Supplement: Supplementary file 11 — Source data Fig. 3 [file 44318_2025_677_MOESM11_ESM.zip › Figure 3/EMBOJ-2025-122516_SourceDataFor Figure 3F.xlsx]

## Sheet: Sheet1
Figure 3F_ Actin end-to-center ratio
	DMSO	20uM	50uM				DMSO	20uM	50uM
	3.4385	2.78379	2.86839			Number of values	632	324	694
	2.21104	1.50698	3.58201
	1.33705	6.4936	2.09993			Minimum	0.09005	0.355	0.2781
	5.16017	1.98284	1.91056			Maximum	25.52	16.48	16.21
	2.56135	4.08319	1.26214			Range	25.43	16.12	15.93
	2.85763	6.40602	3.20159
	11.0561	1.83734	5.15262			Mean	3.228	2.271	2.096
	2.45618	4.87681	1.23265			Std. Deviation	3.423	1.847	1.719
	2.77794	9.14724	2.84514			Std. Error of Mean	0.1362	0.1026	0.06524
	4.66568	2.32325	1.18535
	1.42187	1.22525	1.22124
	2.70808	16.4766	1.54041
	7.45612	1.40106	3.2864
	0.77902	2.76872	1.29826
	2.12971	1.23158	2.04482
	5.07901	10.8869	2.87662
	0.719601	1.89014	1.47209
	2.74147	2.06122	1.03414
	1.53777	1.92934	1.76594
	0.212034	3.46534	4.96089
	4.74826	2.89054	4.02109
	0.814122	1.4368	0.783766
	1.77754	4.59519	3.87044
	0.701504	1.58008	0.670779
	2.44422	0.837987	1.22368
	2.84597	2.06011	2.32179
	1.09107	4.19899	13.3717
	1.08292	2.62465	0.665582
	1.27008	1.45402	3.43904
	1.49423	1.88649	1.62144
	4.68811	1.28393	1.13349
	1.1488	0.703291	1.68625
	0.389539	0.824058	3.92824
	1.21304	2.47815	1.21001
	1.96491	2.27837	1.72923
	2.12829	2.60884	1.54211
	0.906086	0.702154	2.54003
	2.49423	0.502115	1.85314
	0.58324	1.49796	1.15945
	0.835982	3.91732	1.76282
	1.84829	4.58378	2.01998
	0.512262	1.94493	2.46183
	0.91899	1.51565	1.62641
	1.48818	1.87709	1.96098
	2.60502	2.52466	1.63548
	1.0476	1.59987	3.70739
	0.945102	3.94292	2.75555
	0.547431	1.83236	4.20175
	1.63509	0.997313	3.52834
	1.88053	7.64349	1.74971
	1.45718	2.06906	2.50947
	2.44006	1.29362	2.23783
	3.51555	2.89487	3.87054
	10.5332	1.17521	4.0956
	2.11094	3.40344	1.38773
	0.612067	1.1605	1.92478
	0.877074	2.12058	1.37415
	2.02088	3.32364	2.3606
	2.59813	4.73517	2.10838
	0.769609	1.53595	3.21769
	1.08527	1.22947	2.55405
	10.8753	0.925597	2.58715
	8.67289	1.14906	1.07585
	2.61123	1.37579	2.14575
	0.684073	5.06274	0.903483
	2.07061	1.33802	0.894917
	0.311781	1.33343	1.13292
	1.31693	1.81953	0.571237
	0.679587	1.84573	1.87241
	0.52716	1.83266	1.39462
	1.17397	2.52096	2.32268
	1.8217	0.690858	1.75986
	2.48071	1.52987	2.50144
	1.29537	1.93786	0.909999
	2.14338	1.57333	1.45462
	0.82909	2.71288	1.34092
	1.20613	1.86218	1.78277
	1.94734	0.978033	1.47357
	3.5723	0.990613	4.24808
	1.70455	1.34168	1.65308
	3.62777	1.50587	5.9964
	2.34813	3.35132	3.52269
	6.47611	1.26595	2.20059
	0.906457	1.40776	1.21184
	5.1197	0.934099	1.69548
	1.19736	1.48982	2.13861
	2.46236	1.59085	2.82806
	2.97885	1.19321	0.666325
	2.02822	1.98617	2.25659
	2.09027	0.766418	1.85458
	13.8389	1.26289	1.74825
	7.41214	1.43309	0.96838
	2.93246	1.53821	2.19037
	0.325261	0.920934	1.34833
	6.59966	1.02771	1.45732
	0.974766	1.17856	1.28832
	1.55932	0.984424	3.76901
	0.655451	1.50749	1.93169
	0.645062	1.18447	0.776837
	7.99232	1.42716	1.51841
	9.40021	1.39749	1.5172
	16.1899	1.04179	1.23092
	2.62383	3.07909	1.36873
	1.32754	2.17283	1.8249
	12.09	2.12568	2.00322
	5.00079	1.86127	0.927211
	7.51777	1.40705	3.23934
	1.1182	1.07581	3.04944
	1.66913	2.3269	2.41992
	1.8016	5.66286	3.09723
	8.2855	0.711638	1.90902
	0.32672	2.29927	1.3852
	0.960662	1.24291	14.19
	0.856186	1.71299	2.08559
	0.695599	3.06605	4.66543
	4.46234	1.94982	6.05725
	1.05678	2.03642	3.67546
	0.64003	1.70608	0.833137
	1.68837	2.48672	11.9629
	22.3664	1.41302	3.89131
	1.10628	1.17567	5.54405
	4.38402	2.63032	1.60575
	12.8026	1.27793	1.84356
	1.39604	1.87064	4.9986
	2.37069	2.98044	1.33106
	3.59752	1.70598	1.41669
	1.97351	0.649544	1.2033
	1.79532	2.28644	3.46133
	1.88667	1.69727	3.33009
	4.22167	2.02092	7.77512
	1.66612	0.792029	2.1931
	2.25458	0.586092	2.00204
	0.572137	3.71155	1.42934
	1.07524	2.3593	0.899959
	2.16999	1.93374	4.64756
	1.94381	5.51544	2.25637
	0.844057	2.44853	6.0761
	2.46965	1.4832	1.27642
	3.00636	1.54325	2.27399
	3.10035	1.33926	11.0822
	4.09085	7.02719	0.617386
	0.84685	3.68954	1.24352
	0.663868	2.72211	3.32397
	1.58338	1.09937	1.81475
	0.59004	2.8828	4.53547
	20.7669	2.21075	1.21464
	1.6246	1.14684	0.758689
	4.46013	1.89804	1.6086
	2.43687	1.65342	2.79508
	3.51259	0.88046	1.23089
	1.96972	2.72247	2.63311
	1.55028	1.94103	1.10884
	2.36961	2.807	1.24993
	6.52274	1.86217	2.32375
	5.16407	2.61917	1.15145
	7.49714	4.84695	1.45095
	1.61361	1.71131	1.29374
	1.78148	2.03291	1.67376
	3.0982	4.94427	0.833113
	1.65885	1.54364	1.19208
	2.17169	5.16899	1.23867
	2.69809	2.16212	1.16656
	1.53994	1.587	2.03342
	3.46874	0.87883	2.48507
	6.78097	4.97738	1.15006
	3.19652	1.41609	1.35614
	2.56535	2.78992	1.30498
	3.69405	10.0577	1.4088
	3.60387	1.42524	1.74746
	1.434	1.09852	1.5453
	3.09507	3.36307	1.4454
	1.34908	0.813724	1.02597
	1.36553	0.886947	0.932196
	0.816233	2.88858	1.87363
	1.37252	2.21651	1.21087
	2.35243	5.70202	4.20554
	2.54133	1.54984	1.06793
	2.86536	7.64941	1.36556
	16.1052	1.31983	1.79872
	2.16552	2.18677	0.930985
	1.96399	1.19004	2.72939
	2.97626	1.4277	1.7055
	1.52138	2.33842	1.97796
	3.80323	1.16346	0.964877
	4.09764	0.904205	1.58961
	1.36474	2.47653	1.5466
	6.08586	1.82297	2.19191
	14.066	1.77567	1.89116
	6.44963	4.9622	1.4648
	2.35686	5.00438	3.80888
	0.711943	1.83194	6.49007
	0.90432	2.23121	1.5317
	1.47808	1.31098	3.16682
	0.286949	1.06608	2.55929
	0.227762	0.933926	1.06937
	2.36434	1.38711	3.6244
	0.627683	4.00164	2.02904
	2.22035	3.25299	1.39778
	2.04617	0.355027	1.07332
	4.53089	0.893753	1.90189
	20.7438	2.89342	1.2933
	4.01465	2.85318	2.92369
	2.51459	1.99736	2.35014
	1.38937	2.30023	1.39937
	5.43324	1.00363	2.42026
	6.3298	2.4844	2.07519
	4.01839	1.60051	0.856913
	6.07336	1.03248	1.72749
	16.8042	6.35639	1.41873
	6.16795	0.912269	0.972796
	0.992672	0.954	1.04048
	1.35301	11.5134	2.14446
	3.83369	1.83688	1.39235
	2.1369	2.64318	1.0895
	0.718959	7.81768	1.23133
	9.35928	2.02962	7.78087
	3.01213	5.19324	3.59619
	5.76731	0.774025	1.58046
	3.65586	1.52951	3.07272
	6.99319	2.54599	3.8257
	5.77466	5.74248	1.59065
	10.5062	0.948316	3.86795
	6.62558	2.41179	2.82719
	2.76922	2.14569	2.62047
	2.52706	1.489	2.46306
	2.69182	1.18149	2.06693
	1.33376	3.14451	3.47752
	1.00904	3.60091	3.38671
	4.6088	3.25153	2.244
	1.07592	1.48638	1.73768
	2.10852	1.17467	2.5084
	2.91883	1.8447	4.35981
	7.60902	2.4845	4.61206
	1.27022	1.54038	1.75096
	6.68072	0.836351	2.47283
	4.02071	1.4606	2.44225
	3.78098	1.26357	1.52661
	7.67568	1.38501	2.81801
	2.19754	0.979486	3.59732
		1.24735	1.66196
	0.94158	1.26917	1.08334
	1.85068	1.73589	0.528995
	2.71391	1.31332	2.89463
	4.39571	3.76724	1.17295
	1.08869	1.59925	1.16956
	2.8059	2.18707	1.35814
	4.1487	1.11897	1.81346
	0.23487	1.1321	0.942252
	0.637258	1.73476	1.4615
	0.573986	1.24136	1.65675
	1.0066	0.948527	1.3389
	0.657334	0.715847	1.64053
	0.353101	0.963945	2.45718
	1.30802	1.62124	4.01948
	1.11784	1.61333	0.773889
	1.67145	0.732008	0.472727
	2.27329	1.63124	2.54418
	1.43265	1.17656	2.06588
	1.20894	1.95602	0.883296
	5.11686	1.39288	1.09664
	3.12405	1.02422	3.09165
	1.29633	1.29918	1.57794
	1.71149	2.33573	6.77958
	1.05423	1.51453	0.99765
	1.18952	3.12921	8.95796
	0.190957	1.78923	2.5026
	1.74469	0.88077	1.58418
	1.09018	1.7186	5.09394
	2.63703	2.20185	7.09455
	1.98225	2.46987	2.2947
	0.465047	1.64496	3.50181
	1.99975	6.12063	2.8917
	1.13179	0.786416	3.6767
	1.32065	1.90852	1.20366
	3.62619	2.06325	3.56246
	2.05278	1.97141	2.39619
	2.21803	2.62392	1.77891
	5.17144	1.8134	3.1955
	8.67395	1.72259	2.51748
	9.46272	1.1884	1.08501
	0.613746	0.535868	1.4914
	1.43316	1.08468	9.52949
	1.55616	0.960667	2.52274
	1.51614	1.09403	1.61828
	0.853179	1.97265	2.2515
	6.9883	3.84029	1.87227
	4.93914	1.323	2.27825
	0.980352	1.05495	2.90873
	1.19806	3.46772	2.95904
	3.19777	2.03565	3.19313
	1.07415	1.12731	6.17572
	3.363	1.17941	1.13485
	7.70906	0.670184	1.62203
	2.08332	1.07449	3.01112
	1.48449	0.767793	1.60647
	1.74934	2.45734	1.4553
	1.32532	1.06992	0.411375
	2.53796	3.89459	5.59741
	1.2907	1.1336	3.58143
	4.91692	1.06292	1.14546
	3.28699	0.843974	2.49433
	3.22588	1.04777	1.33934
	2.60413	3.66178	1.53349
	2.92836	2.89961	1.37398
	4.31637	0.787584	1.59575
	1.60491	1.55163	2.82305
	2.75956	2.50194	1.96378
	0.991819	0.915575	0.632492
	2.97074	2.01482	1.25504
	2.23574	5.17436	1.39835
	4.07068	3.39112	1.66592
	0.602281	1.04779	0.790746
	4.0654	0.936725	2.76421
	1.70698	2.36419	1.27027
	2.62008	8.05795	0.676822
	0.648537	4.68571	1.82945
	2.83277	6.52949	1.03999
	2.42356	2.78168	4.33516
	2.51818	0.524427	4.9409
	1.18483	1.53024	0.800102
	7.55228	2.53374	3.57228
	2.90638	1.42225	2.33099
	2.683	2.09146	1.52717
	13.8108	1.81141	2.57112
	0.95171		2.40315
	1.09614		1.23453
	4.18575		3.16588
	1.96844		1.49936
	1.26485		1.8796
	12.8739		5.1668
	5.79977		14.6799
	3.37568		5.10884
	2.46847		6.93358
	1.69491		2.53544
	0.740189		3.7241
	5.31986		16.2081
	2.38226		1.02119
	0.803922		2.88845
	0.513095		1.11912
	1.84968		1.4132
	0.815515		0.868928
	1.03176		0.965566
	2.03383		0.902272
	2.17201		2.05086
	4.10862		0.777117
	1.85483		1.14085
	3.09396		3.19844
	0.818666		2.07351
	0.619526		0.803376
	2.80246		2.18961
	1.1707		0.532396
	2.40361		1.94683
	2.0596		2.4668
	5.25211		2.83108
	2.69775		1.10746
	0.38022		3.89833
	2.94363		0.678248
	0.597181		1.93561
	0.762274		0.92311
	1.41971		1.10766
	0.67413		0.899318
	1.15006		0.82019
	1.63022		1.92457
	1.40993		1.59472
	1.12246		1.38697
	3.10204		2.18598
	3.72497		0.841651
	2.09795		1.44486
	1.1079		0.935736
	3.17544		2.41057
	16.7433		2.80485
	0.892813		2.30587
	3.05256		0.992824
	1.29741		1.87517
	3.85134		1.27645
	1.83295		2.12821
	0.928985		1.6748
	1.89544		1.94462
	21.014		0.719084
	3.07962		1.30291
	1.56656		1.15902
	0.569507		2.34533
	3.69518		1.29348
	0.767008		1.57445
	0.48446		2.13761
	0.171019		0.717953
	0.530524		1.0971
	1.77036		0.784497
	0.57583		1.6274
	2.30884		1.29809
	3.31669		1.27363
	0.771024		0.857974
	3.48384		1.72455
	2.3667		1.58534
	0.255122		3.11726
	2.26278		2.60063
	1.59535		1.6675
	3.6464		2.6011
	4.01681		1.07681
	11.6563		3.40224
	1.67627		2.59731
	6.71468		1.09116
	1.62562		0.713331
	4.56166		2.15466
	3.848		1.32635
	2.73092		7.41309
	2.69689		3.93749
	9.53717		1.87353
	5.23325		1.67037
	1.37643		1.02971
	0.273759		1.36648
	1.47944		0.79543
	1.02075		0.373068
	0.502124		0.935989
	1.13875		0.418722
	0.853543		2.22182
	9.65091		0.801408
	13.7884		2.53195
	9.80263		2.27417
	11.8867		1.44396
	1.45663		1.45962
	15.1653		1.19871
	5.91971		1.58491
	3.53463		0.694409
	1.50672		1.8359
	0.328044		1.25133
	1.43781		1.04851
	7.74813		0.659896
	2.44234		6.22678
	1.90108		1.24503
	1.35083		0.966959
	0.94387		1.0812
	2.76237		0.719097
	0.989805		1.44471
	0.675149		0.534318
	5.11076		1.52855
	16.1398		0.853685
	0.645713		0.708598
	2.25421		0.353449
	3.89352		1.04356
	1.82493		0.949374
	1.41471		1.47887
	2.5662		1.84108
	1.11364		2.57902
	2.64224		1.82815
	1.15972		0.755337
	4.15281		0.811332
	0.512456		1.00602
	1.0545		0.990876
	3.40176		0.706707
	0.714765		1.15676
	1.05516		1.28347
	1.18745		1.00252
	5.13654		2.58998
	2.14247		0.826184
	4.61918		0.505903
	3.42223		1.19806
	5.03957		0.862106
	1.32243		0.686137
	1.22285		4.23019
	1.21183		4.70137
	0.455955		2.55632
	14.5094		4.03793
	1.82987		2.47128
	4.75862		0.886225
	3.91825		4.29366
	2.68308		1.11403
	2.44797		1.60659
	4.08643		1.32417
	1.80424		1.3233
	7.88683		1.82048
	4.66631		0.679204
	3.87316		1.15172
	2.88643		1.01275
	1.71115		1.25713
	7.63192		2.19622
	1.08686		3.23073
	1.51906		3.88274
	3.85217		3.5121
	1.9989		0.27807
	3.91465		0.384187
	6.25208		1.1037
	2.04878		0.348891
	4.67968		4.0451
	3.7771		3.33407
	4.40026		0.74029
	4.05889		5.79884
	2.9316		0.964947
	2.68865		4.0264
	2.67353		0.929173
	0.811766		0.946338
	5.01542		2.78856
	3.49228		0.792633
	0.890624		1.38935
	2.58553		2.29866
	25.5184		3.27496
	0.453301		0.62388
	1.4158		2.16576
	4.42256		1.26006
	1.12813		1.12438
	2.36653		2.63444
	2.48554		3.01046
	2.24487		0.695545
	6.59485		1.08011
	4.65034		2.09953
	1.29271		1.23974
	1.87642		1.10222
	2.0104		1.99032
	0.333159		1.09004
	2.10942		0.782427
	0.278505		3.50982
	0.969705		0.83207
	2.41254		1.99602
	6.21907		1.02786
	3.68106		1.13661
	2.34249		1.80795
	9.33124		2.66904
	6.63753		0.782944
	4.79271		0.668635
	3.26477		0.923326
	1.5661		1.33485
	5.21377		3.88024
	6.55827		3.37338
	5.23039		1.80323
	6.631		1.04824
	10.481		1.75265
	8.94511		1.09846
	0.847404		1.01809
	1.98063		1.4025
	15.0998		2.40994
	8.94262		1.26505
	0.324614		1.4379
	12.6954		2.08418
	1.02594		1.9245
	4.92813		1.30787
	0.410674		0.672098
	18.2551		2.31566
	2.83631		2.512
	5.4011		1.45515
	10.5824		1.45422
	1.63708		0.94888
	8.66658		1.28055
	0.985789		1.54897
	1.76232		1.66708
	2.19593		0.857983
	0.879818		1.13258
	1.61591		2.01465
	0.597843		2.13691
	1.50719		2.34146
	8.38984		0.587481
	2.821		1.62453
	6.96138		2.72146
	1.3065		1.87037
	2.50645		0.672209
	10.2551		1.67326
	2.77952		0.915319
			0.787094
	0.090052		1.34177
	2.78277		0.844724
	5.08817		1.42304
	1.91995		1.42666
	2.70784		1.01578
	9.11087		2.69539
	1.13152		2.36631
	1.36742		1.29588
	1.29053		2.85086
	1.06112		2.4613
	1.69773		1.29787
	0.620108		1.93648
	1.69309		1.18609
	2.73392		1.39298
	1.63644		0.492432
	1.74422		1.01783
	2.39954		1.33478
	1.6312		1.97275
	1.15027		1.48832
	12.9918		1.20299
	2.65381		2.20786
	2.474		1.36117
	1.28858		2.13025
	4.14401		1.7514
	1.97062		1.193
	0.127667		3.23056
	0.695292		0.945727
	1.67781		1.88841
	2.37895		0.940914
	2.1651		1.57721
	3.60363		1.62122
	1.44584		0.806971
	0.590605		2.6436
	0.789755		1.4275
	3.05802		1.42112
	1.06871		1.46341
	4.142		2.9327
	5.05911		0.745007
	10.518		0.94867
	4.84269		2.40634
	2.88181		1.39591
	1.65578		0.999323
	1.16131		2.20035
	2.64632		4.14746
	2.06411		1.08841
	9.62453		1.14089
	0.458909		0.769976
	0.922406		0.47988
	0.498105		1.21105
	2.19866		1.23202
	1.47449		0.890733
	3.41399		1.80251
	5.12537		1.58583
	1.91777		1.52684
	1.9561		3.03376
	1.62644		1.47955
	2.83093		1.18712
	2.56681		1.60404
	1.88354		7.02604
	2.74664		2.12751
	2.92766		2.40797
	4.28661		2.94037
	1.46469		1.31205
	1.79174		1.61365
	5.08769		1.09146
	1.66779		1.37396
	1.90998		0.855383
	2.06834		1.79673
	0.767477		1.29798
	2.42311		0.836403
	3.45703		1.82987
	1.25442		1.93164
	2.90731		0.625821
	3.69367		1.64779
	2.58966		0.690155
	0.714324		1.64325
	2.29167		0.887127
			1.68934
			0.655791
			1.89479
			1.34722
			1.08264
			0.836283
			1.44563
			1.49532
			1.88932
			1.14663
			5.63395
			1.6264
			2.63617
			2.62755
			1.68207
			1.2986
			1.43813
			1.35423
			1.41674
			1.62405
			1.19697
			1.53976
			0.802321
			1.17157
			0.885686
			1.36458
			1.78617
			0.721587
			1.19138
			2.76824
			1.77508
			1.21578
			0.573532
			2.6075
			2.28635
			2.48141
			2.73801
			3.20967
			0.940049
			6.68772
			2.53602
			1.2831
			11.0496
			1.25607
			7.28043
			1.71697
			1.70745
			1.99069
			4.47854
			1.75338
			1.95672
			1.97397
			1.60199
			0.579208
			2.29464
			1.8802
			1.85775
			1.53632
			0.949487
			2.65403
