# Supplementary material for: Membrane curvature initiates Cdc42-FBP17-N-WASP clustering and actin nucleation
Source: EMBO J. 2026 Jan 3;45(3):953–86. doi: 10.1038/s44318-025-00677-w (PMC12864879; doi:10.1038/s44318-025-00677-w)
Supplement: Supplementary file 11 — Source data Fig. 3 [file 44318_2025_677_MOESM11_ESM.zip › Figure 3/EMBOJ-2025-122516_SourceDataFor Figure 3G.xlsx]

## Sheet: Sheet1
Figure 3G_ N-WASP end-to-center ratio
		DMSO	20uM	50uM			DMSO	20uM	50uM
		1.37319	1.89442	1.49265		Number of values	634	411	689
		2.54095	8.70115	2.23803
		3.41693	1.02123	2.01547		Minimum	0.29	0.4377	0.2754
		1.19387	2.8585	2.08899		Maximum	14.07	10.46	8.978
		2.51968	1.00341	1.84828		Range	13.78	10.03	8.703
		2.85008	10.4634	2.73131
		3.29995	2.14063	1.40925		Mean	2.571	2.396	1.942
		2.29619	2.44473	0.275392		Std. Deviation	1.857	1.469	1.228
		2.97089	2.04433	2.25833		Std. Error of Mean	0.07373	0.07248	0.04678
		2.40774	1.18908	2.54443
		1.81782	0.950084	1.08369
		1.67476	1.89304	2.00785
		1.94926	1.04846	1.62048
		1.22271	1.73234	2.96473
		2.83646	2.91864	2.59647
		5.01793	2.55313	1.87552
		0.600457	1.68611	1.39908
		2.43809	3.08778	2.97885
		1.9476	8.02767	5.29099
		0.717924	2.96783	2.12111
		1.93738	1.3448	0.679089
		1.14476	2.07223	2.33784
		2.29791	1.94701	1.82693
		0.776676	3.31032	1.8135
		1.77579	2.2786	1.1677
		2.1265	1.34883	5.86108
		0.817406	1.26509	0.783294
		1.23525	2.23112	2.62023
		6.70325	1.31659	3.31951
		1.373	1.1397	1.58687
		6.25458	1.06526	1.99619
		0.912416	1.56366	3.30179
		0.807083	2.2976	1.42003
		1.48409	1.63571	2.23506
		2.83801	3.82976	3.21784
		1.54881	4.97513	4.70854
		1.59733	3.32003	1.66496
		4.54277	1.52471	1.38623
		1.24013	1.1573	2.80019
		1.95968	1.77367	3.37256
		1.58089	4.01976	2.27516
		0.595318	4.06836	1.93579
		1.09912	4.62023	3.40815
		3.74635	1.56217	5.13396
		2.64323	1.9388	4.21363
		9.50444	1.1154	4.59052
		11.4583	2.26775	4.87718
		5.0359	1.49169	5.17252
		1.17643	0.884092	1.86781
		3.36663	2.98902	6.54539
		1.07927	2.44999	2.65309
		3.16581	2.64214	3.97769
		4.44787	5.08688	3.22835
		2.94824	1.53311	2.8402
		0.743295	1.23598	1.29135
		1.15163	6.11607	0.782981
		4.02649	1.53926	2.09253
		2.17636	3.35012	2.02099
		1.7614	2.19804	1.38589
		1.6138	1.58739	2.07752
		1.50831	1.78895	1.18586
		3.94731	1.78341	0.682034
		6.73273	2.33764	1.32955
		2.66202	1.7942	1.05367
		0.56057	1.08526	1.61198
		1.9084	1.70293	1.34889
		1.60983	2.35668	1.9771
		2.78521	1.38907	1.16577
		0.780962	2.46459	0.339465
		0.92073	1.75904	1.39488
		1.08414	1.89972	1.39263
		1.06747	1.95562	1.25136
		1.54758	2.68467	0.955213
		1.31699	2.1647	0.908258
		1.0904	1.20105	0.877383
		0.88869	3.27574	1.42339
		3.67898	0.639306	1.20033
		2.76417	0.713655	1.95832
		1.42206	2.67557	1.70156
		2.05963	2.3309	0.503223
		2.25947	2.37918	1.34417
		2.92886	3.99851	0.664977
		1.46364	1.49252	2.2892
		1.99851	2.15176	3.04778
		3.7414	1.14497	1.52132
		1.71489	1.17224	0.46246
		1.35374	1.82213	1.15948
		1.50986	2.02563	1.06239
		2.49743	1.48599	1.88445
		3.51386	2.21146	2.36787
		3.46292	1.67587	1.08078
		2.75091	1.38999	0.723316
		4.25494	1.19951	1.61633
		0.913127	1.18849	1.27787
		0.901593	2.14785	1.8514
		0.912673	1.07538	1.16985
		0.610791	0.93092	1.60482
		1.06657	1.17885	1.24165
		1.91143	0.999523	0.702133
		1.46603	1.31076	1.05682
		3.265	0.98549	1.16357
		3.72205	1.72681	2.63014
		2.43603	0.719602	1.05421
		2.50095	1.51113	1.69272
		14.0703	1.1145	2.93469
		2.80064	1.25352	2.22613
		2.67855	1.549	3.61346
		1.23216	1.4651	2.61036
		1.35545	1.93667	3.0022
		1.39158	1.08573	2.5752
		2.04359	3.32098	1.46523
		1.00364	1.27271	1.59273
		3.70844	0.754977	2.40247
		0.964821	1.28959	1.18376
		0.762136	0.849178	0.560578
		2.32957	2.88928	1.3101
		1.48638	0.912116	1.1786
		1.34066	1.12677	2.1853
		4.53299	2.66782	2.11919
		1.09085	0.880569	0.99832
		2.11701	1.44385	1.26152
		4.63922	1.91935	1.53555
		1.84661	1.65539	1.49002
		2.06663	1.77232	2.55772
		2.69546	1.56382	2.17328
		4.16053	1.40944	1.17786
		0.989413	2.28254	0.74297
		1.92627	1.64814	0.763591
		2.93416	1.5721	2.83688
		1.62191	2.23851	2.53481
		2.37777	1.40502	1.69578
		1.38096	1.53812	1.15562
		1.46773	0.915083	3.90838
		1.18309	1.15263	1.55079
		3.35537	1.52848	1.45723
		1.91844	1.73567	2.25987
		5.5618	1.98603	2.00481
		2.99437	1.26177	2.31281
		4.8297	1.6475	4.92803
		4.95385	1.61244	2.33743
		1.91547	2.01021	3.69161
		2.09789	2.36487	3.30156
		0.688771	1.33491	2.23821
		2.78345	1.8228	3.43597
		1.38565	1.64289	2.87115
		0.94911	2.35344	1.73494
		2.11531	1.61663	2.30388
		0.890556	0.956413	0.634282
		3.10443	1.31828	5.74786
		7.05092	1.20882	1.89324
		3.01498	0.678034	2.86749
		0.616723	1.00356	1.94342
		3.42499	2.20789	1.33826
		5.12096	1.73821	1.30253
		4.27854	1.58838	1.40525
		2.87138	0.993668	1.69126
		2.88554	0.707288	1.29258
		2.17224	3.14103	1.89889
		1.90948	2.17128	5.00237
		1.78454	1.21969	3.30612
		9.90658	2.4325	1.16162
		2.17482	3.87493	1.98096
		1.88646	1.65237	2.58091
		1.46139	3.46952	1.93446
		6.20862	1.73697	1.59692
		2.8791	1.44084	1.36808
		4.7184	4.51664	2.05153
		2.67656	1.23169	2.24084
		3.83026	2.02808	2.59703
		1.74193	1.18067	2.46099
		2.6688	3.26168	2.50483
		0.726691	1.61944	1.12934
		1.41562	2.73767	1.83197
		1.85435	1.65149	1.46182
		3.66004	1.83822	3.95432
		1.36143	2.60887	2.31986
		1.58438	1.58021	2.27488
		2.21752	1.31916	1.65875
		3.86822	1.60025	4.10817
		4.73754	0.592645	3.27862
		4.5263	1.03446	2.05588
		2.53825	1.24517	1.5141
		4.16605	1.32357	1.10749
		7.40879	0.636959	7.87417
		4.73487	1.66685	1.99456
		8.13099	1.59606	1.19416
		6.30192	2.0897	1.22742
		13.0328	2.38481	6.48344
		5.02719	2.55323	1.20917
		2.80048	2.00881	2.84897
		2.45316	0.960944	1.58034
		0.845058	2.16659	1.56249
		2.8223	1.86335	1.33267
		6.10328	3.56315	1.28169
		0.358714	3.27017	4.49984
		3.74386	1.59848	1.31495
		3.78033	1.4771	3.66373
		2.66094	1.70832	3.46704
		1.34922	1.99938	1.74891
		6.73796	2.39796	3.24112
		11.3711	1.98777	0.708629
		2.33067	2.41541	1.71428
		2.0424	1.14331	1.61312
		1.01817	0.868225	3.7038
		4.6263	1.79059	2.1966
		2.71545	1.62433	4.52938
		2.898	2.12517	0.968523
		2.88097	3.1747	0.749107
		6.05007	1.73824	1.8459
		5.87054	1.34883	1.5634
		0.743761	2.17279	1.99397
		0.864467	1.30944	1.56815
		2.0405	0.983528	1.47551
		3.99918	2.21821	0.458317
		1.14098	1.71253	0.946722
		3.28821	0.787667	0.583377
		1.19311	0.968454	1.68806
		6.43936	1.1712	1.61249
		5.30746	0.997397	1.0296
		1.61006	1.16052	1.31173
		3.32771	2.05755	1.51466
		2.67049	0.874604	2.23965
		1.00198	1.71327	1.29643
		5.02821	1.13696	1.46417
		0.552581	2.16241	0.899213
		4.33081	2.40089	1.56601
		5.13895	1.78482	1.18342
		2.08439	3.67813	0.992891
		2.85242	3.24797	0.866098
		1.62992	1.32754	1.43083
		2.269	1.12631	1.58463
		0.859731	1.32585	1.76868
		2.12212	2.05881	1.05203
		2.50158	2.37739	0.989913
		2.69946	1.01364	0.61698
		4.89342	1.3733	3.44331
		3.9257	1.30838	1.43465
		1.89501	2.28042	1.08022
		1.61323	2.55739	1.21519
		2.90319	2.56982	0.950411
		2.69024	2.95165	0.822097
		1.38556	1.75351	1.19231
		1.74577	2.11157	2.03549
		5.30636	1.19194	0.920039
		0.725065	3.30708	1.80693
		4.4145	1.70036	2.15129
		1.39415	2.69839	1.25565
		2.32896	3.89251	1.36626
		1.44699	3.08062	2.09289
		1.26604	1.59546	1.94674
		1.25158	1.68512	0.939721
		0.728356	1.96375	0.996697
		0.978898	3.87698	1.4005
		1.11566	3.37221	0.653491
		1.81146	1.77825	0.560831
		3.72832	1.82031	1.58817
		6.18495	1.60124	1.09092
		1.18492	1.64335	1.1953
		2.02116	3.53558	0.885868
		5.88306	3.8735	1.24603
		4.10373	1.65285	1.40751
		2.41793	1.16217	1.34505
		1.20067	1.41519	3.75969
		1.53479	1.64948	1.08624
		2.84276	2.19739	0.904866
		0.289976	2.96506	3.65553
		0.896965	4.68697	1.42316
		2.35677	1.71586	1.45959
		2.92705	5.63011	0.610558
		1.15763	5.55054	1.24757
		2.10374	0.74396	1.88647
		1.55539	1.03037	0.789834
		1.61371	1.06206	0.896922
		1.16072	2.91764	0.954701
		0.965931	3.49591	2.1239
		2.20006	2.45547	1.00777
		3.4827	4.70748	1.45442
		1.47387	2.06414	1.46055
		3.60101	3.66592	2.17006
		5.04092	3.15783	0.483381
		0.376419	2.16053	0.963173
		3.01969	4.16	0.943697
		2.25494	3.72735	0.435565
		1.37037	2.54967	2.32428
		1.53561	3.93414	3.06921
		3.93666	3.557	2.38157
		4.80337	2.58848	2.57858
		1.57876	2.81903	0.600009
		0.603359	4.62766	2.57905
		3.12177	3.86716	1.04054
		1.6351	4.39504	2.38678
		2.36633	1.65528	1.32939
		7.94228	7.48447	3.6805
		2.83126	5.16701	1.11859
		0.860162	1.72575	1.27266
		1.59013	1.55246	1.75573
		1.47142	1.57731	1.04502
		1.98083	2.32482	1.15192
		1.19314	4.32133	1.72465
		1.57631	0.897778	1.66058
		2.91858	9.69868	1.75235
		3.49265	2.29965	0.811212
		2.06028	3.08372	2.29836
		3.79756	2.3445	0.976261
		1.8341	2.18043	0.683925
		1.03984	4.36829	1.73309
		4.08417	2.89548	1.67564
		0.675394	2.83732	1.38562
		0.9943	2.6055	0.985247
		1.37599	1.36142	0.610094
		3.41842	3.28285	3.87721
		2.60627	7.5078	0.956911
		2.06915	1.85006	3.60952
		2.19212	1.41631	1.74025
		2.16782	1.42037	1.14837
		0.670884	0.723874	1.9007
		1.74727	1.56743	2.4999
		0.990724	4.53847	1.34225
		3.5399	4.54042	1.28303
		2.57316	0.956278	1.58823
		0.967924	1.28705	1.79683
		2.12518	1.27864	1.51839
		2.74527	1.16897	3.52525
		3.41308	3.68732	0.999681
		0.984736	4.15988	1.26217
		1.20202	3.85893	2.13215
		1.3877	1.09167	0.912946
		2.13988	3.50444	7.19621
		0.820587	1.29102	0.762774
		2.29982	2.56662	4.91346
		3.057	0.704559	1.52481
		3.37886	1.39542	0.901263
		3.75518	3.0409	1.23349
		1.33774	1.08051	1.72716
		2.68398	3.5113	2.97958
		1.54895	1.75034	1.17102
		2.44652	3.53934	1.48995
		1.29115	2.03128	2.98833
		1.05007	1.13529	3.08882
		1.58463	1.0804	2.51235
		0.829276	2.15384	1.76281
		3.0607	2.99894	2.65733
		2.31462	1.75128	1.37703
		0.881177	2.50501	3.0035
		2.32023	2.86591	1.40976
		7.83413	0.93368	0.981814
		1.59171	1.38148	1.88475
		1.99892	1.37634	0.989542
		0.881289	3.67817	1.1562
		2.10079	2.38976	2.09338
		2.0439	3.45677	1.04072
		3.97643	2.40633	0.757089
		1.17608	4.94724	0.884615
		2.81423	7.18288	1.43431
		5.60633	5.37519	1.78148
		0.733861	5.09008	3.02593
		2.67595	4.20547	0.741609
		1.22862	2.53703	1.14108
		1.31737	3.14568	5.76705
		1.78304	2.87803	0.498912
		2.93568	4.93267	3.73074
		2.18765	3.54838	1.25649
		7.22241	3.75139	1.5033
		7.04052	3.66115	1.70177
		4.40774	7.34018	3.87531
		1.08086	6.71001	0.911614
		2.24143	4.17655	0.593153
		5.40313	3.54738	2.47536
		1.90068	2.8727	1.78785
		3.52469	3.31295	2.12956
		5.4096	1.33891	3.01755
		1.0621	7.20343	1.05197
		3.02706	8.94595	0.895771
		4.32161	3.41122	3.6282
		2.71679	4.44686	1.8404
		1.36783	2.92307	2.29834
		1.20534	4.28732	0.802502
		1.00355	4.1654	2.74882
		4.59815	1.13637	1.16715
		4.07841	2.92671	1.66832
		1.301	0.43773	1.34112
		0.788156	3.13206	0.870556
		2.01867	4.48435	1.2122
		2.80971	4.86488	0.856314
		1.01866	1.65643	1.61183
		0.85503	3.02339	8.45946
		0.761103	3.45589	3.19603
		1.49438	2.03945	1.66772
		0.447445	2.71445	1.71735
		1.27982	4.1071	1.38266
		2.1204	3.18926	2.03359
		0.960587	2.28517	1.32883
		1.33663	3.76165	2.24706
		3.95727	1.543	1.35908
		0.461637	0.957162	2.51451
		1.0788	4.51634	1.17025
		1.62975	1.83557	2.73384
		2.33901	5.13662	1.46115
		2.0659	3.50915	1.3716
		1.75845	3.84348	1.06849
		1.46895	3.87343	3.05371
		4.7594	2.99959	1.59026
		1.02012	2.60696	1.58842
		1.14169	2.67087	3.0728
		1.94503	3.33762	1.86231
		3.84878	2.65215	1.6812
		3.39668	3.66273	1.21992
		2.78635	2.72518	2.94774
		1.43901	2.73861	0.798906
		2.27867	4.31183	1.94032
		0.648349	2.45143	1.1405
		1.63947		1.69219
		0.843612		0.63431
		0.476565		1.53444
		1.59143		1.14749
		1.40647		2.12168
		1.0585		3.56006
		3.30411		0.814794
		1.78114		1.66435
		3.50332		1.02645
		2.36514		3.11703
		6.23622		0.521616
		2.9751		3.31485
		2.60808		2.97722
		1.65934		2.09676
		1.20262		2.04203
		2.14348		3.33123
		2.13902		2.09518
		6.16123		3.07262
		8.01381		3.15425
		2.26043		4.05577
		0.810382		1.77409
		2.35699		1.64579
		2.06194		2.34126
		0.785022		1.54348
		0.662128		2.41598
		1.2293		1.88418
		1.14119		3.11582
		1.70134		2.17103
		2.39149		8.97823
		2.22577		2.55974
		1.61436		1.83333
		3.58192		1.58987
		0.849173		1.32966
		3.76284		1.24596
		1.91315		1.55038
		3.34032		2.43177
		1.11657		1.34445
		0.855981		3.27435
		2.10122		0.933387
		0.769081		2.42064
		1.62511		1.42733
		1.39635		0.924495
		3.28149		5.04426
		2.70436		1.96788
		6.99207		1.3456
		7.89221		2.62012
		1.53114		3.92361
		2.30683		1.27271
		1.21246		1.72649
		2.83792		1.60723
		1.0493		0.952072
		0.558718		0.55374
		2.92662		2.44299
		1.51585		4.7166
		3.75668		2.31607
		8.27238		1.35678
		1.2489		0.439968
		0.741482		2.52074
		3.48914		1.77609
		7.4459		1.20358
		3.06382		1.42631
		1.85817		1.83447
		2.651		0.747176
		3.18244		0.980676
		3.52647		0.856713
		2.0516		0.796352
		3.42427		0.989778
		2.65591		0.956387
		1.96206		1.15774
		1.06524		1.33999
		3.47787		2.79418
		1.85764		1.52484
		7.16852		1.0223
		2.29605		1.15313
		6.25818		1.01268
		4.35469		1.10328
		2.2969		1.01584
		1.97341		1.22474
		4.34541		1.94548
		1.36782		1.93003
		5.14386		1.2276
		2.87703		3.5754
		0.809703		1.22813
		2.80783		0.910211
		4.99397		0.679256
		1.88142		2.41992
		2.59239		2.43933
		3.38595		1.73592
		2.3415		2.72959
		6.65834		1.91651
		0.690509		1.11511
		8.07716		1.33909
		4.01831		0.658415
		3.22662		0.867232
		1.97704		0.682608
		2.28878		1.21996
		1.00999		1.28024
		0.702592		0.75573
		2.31762		1.80219
		4.33687		1.46728
		1.04585		2.06578
		2.73632		2.07154
		1.65043		0.995819
		5.25542		2.99977
		1.56657		5.34158
		5.69395		2.55186
		1.47505		3.99926
		1.27915		2.14378
		1.84426		5.32451
		1.41249		8.60029
		4.07135		2.31984
		2.57182		4.22448
		2.61329		3.84802
		3.03762		6.69325
		3.45936		2.08765
		8.07001		5.37164
		1.46108		8.23036
		1.64115		3.76827
		4.01266		6.96335
		8.21186		1.52918
		0.869058		2.41873
		3.17365		1.68377
		0.726599		3.98619
		2.41657		4.03397
		1.03315		1.47912
		4.10626		1.26476
		1.8504		1.45271
		3.2974		3.4595
		3.52978		2.09375
		0.883681		4.84929
		0.642874		2.71516
		2.54452		2.88898
		7.11023		0.856247
		2.34115		1.98678
		0.841381		3.63638
		1.9983		1.44207
		1.0691		1.53809
		0.470326		0.581118
		1.57705		2.31194
		2.10881		2.67284
		2.71963		2.14323
		1.47937		1.73219
		3.26189		0.560174
		2.59028		0.822374
		2.29756		2.07143
		3.54413		1.67435
		0.631792		0.954745
		2.02031		2.43564
		2.55368		4.03646
		2.46216		1.02891
		2.06426		1.92531
		1.12532		1.61892
		0.75176		2.86974
		1.2676		2.94612
		1.17561		0.790189
		1.14251		2.25918
		1.83872		0.888735
		0.938073		2.22247
		1.87312		1.89248
		1.65498		1.04977
		2.07064		1.84468
		3.16578		1.69028
		3.03679		3.57368
		1.55022		1.1538
		0.945171		1.19484
		12.3476		0.946842
		2.46615		0.815791
		3.71376		1.30317
		1.22383		1.77205
		3.74888		0.61052
		2.73672		1.42413
		0.715903		2.14766
		0.556295		1.16046
		2.73868		1.14382
		2.74154		1.34893
		1.7328		1.07519
		4.03685		0.878253
		2.29854		1.35918
		2.35114		2.7878
		0.822345		1.72207
		1.52161		1.27732
		1.35142		0.580633
		4.52978		2.35106
		3.34648		1.82936
		5.75468		1.52885
		1.31908		1.70875
		2.22787		2.80044
		3.52842		1.69895
		2.2133		1.15132
		2.06722		0.996795
		1.96251		1.34682
		3.62429		0.908892
		2.35366		1.47533
		1.94915		0.794151
		1.25324		0.942848
		2.33195		2.29797
		1.60678		0.89064
		1.48858		3.73591
		4.94565		1.00222
		1.97177		0.796124
		1.15176		0.799512
		1.18432		1.52945
		0.776351		1.72405
		2.37177		3.42727
		2.01188		1.62584
		1.47073		1.60739
		3.97833		1.2715
		5.38654		0.80426
		0.744045		1.04914
		2.78627		1.24063
		2.53937		1.284
		1.16966		1.28335
		3.9692		2.44039
		1.07075		1.04716
		0.361218		1.61611
		1.37573		1.1845
		4.5201		0.375494
		2.66841		0.96572
		2.18486		1.86714
		3.10948		1.05143
		1.24624		0.857782
		0.855351		1.31608
		0.853732		2.68289
				0.77381
				1.61194
				3.09413
				2.54771
				0.529682
				3.26884
				1.84636
				4.80514
				2.11271
				3.06434
				2.34805
				2.2266
				1.59813
				4.72648
				3.09251
				1.07026
				0.726198
				0.735511
				1.68972
				0.764945
				2.30812
				3.62257
				2.90723
				1.05069
				3.8084
				2.31054
				3.59096
				1.6434
				0.861892
				1.96512
				0.742131
				1.20713
				2.15721
				1.42292
				1.32712
				1.99406
				0.801244
				0.896146
				1.50236
				1.36733
				1.48111
				1.63746
				1.90668
				1.16642
				1.18826
				1.87658
				1.37695
				0.996647
				1.74739
				1.85728
				1.58243
				1.25368
				2.04043
				1.00633
				0.951588
