# Supplementary material for: Membrane curvature initiates Cdc42-FBP17-N-WASP clustering and actin nucleation
Source: EMBO J. 2026 Jan 3;45(3):953–86. doi: 10.1038/s44318-025-00677-w (PMC12864879; doi:10.1038/s44318-025-00677-w)
Supplement: Supplementary file 11 — Source data Fig. 3 [file 44318_2025_677_MOESM11_ESM.zip › Figure 3/EMBOJ-2025-122516_SourceDataFor Figure 3I.xlsx]

## Sheet: Sheet1
Figure 3I_U2OS cell assay_Anti-FBP17 nanobar end density
	Mock
Bar width / nm	Repeat 1	Repeat 2	Repeat 3	Repeat 4	Repeat 5	Repeat 6	Repeat 7	Repeat 8	Repeat 9	Repeat 10	Repeat 11	Repeat 12	Repeat 13	Repeat 14	Repeat 15	Repeat 16	Repeat 17	Repeat 18	Repeat 19	Repeat 20	Repeat 21	Repeat 22	Repeat 23	Repeat 24	Repeat 25	Repeat 26	Repeat 27	Repeat 28	Repeat 29	Repeat 30	Repeat 31	Repeat 32	Repeat 33	Repeat 34	Repeat 35	Repeat 36	Repeat 37	Repeat 38	Repeat 39	Repeat 40	Repeat 41	Repeat 42	Repeat 43	Repeat 44	Repeat 45	Repeat 46	Repeat 47	Repeat 48	Repeat 49
300	11.18	60.1785	91.547	99.7385	99.0505	55.47	40.248	28.982	27.477	33.325	104.189	59.942	44.7415	56.8245	20.0165	77.8085	40.9145	52.632	73.96	20.511	81.786	47.2785	15.781	111.822	79.9585	99.5665	147.877	81.442	63.1885	58.9315	42.57	25.8215	81.485	57.5985	55.642	89.354	27.5415	62.952	92.4715	47.6655	40.1835	48.2245	47.902	42.441	30.874
400	6.54772	67.2922	77.0231	107.863	53.736	19.7688	31.0633	38.2114	42.651	59.8789	50.2039	109.161	74.8731	11.4899	34.3442	34.2883	15.0081	29.3182	41.3386	56.626	34.2045	56.5562	22.938	11.6295	62.364	59.0692	73.9656	28.9552	41.8273	18.3029	33.9672	44.3961	44.7451	37.4295	35.8938	38.4068	18.6938	26.875	32.6828	38.0718	25.9117	31.4123	38.9234	24.4039	96.3172	27.6149
500	6.56945	26.8641	54.6621	43.2063	82.7207	22.2384	89.7788	15.6581	19.9798	16.8308	25.7349	25.2136	31.403	47.6149	18.503	32.5432	9.40354	14.2899	40.9912	45.4975	13.4755	60.0045	31.3053	9.01263	55.3571	65.0755	48.2664	68.2679	21.0765	97.7707	38.7109	29.4159	28.5364	45.1283	31.7288	40.0899	60.4823	31.9677	67.8553	13.4972	39.2103	21.0982	17.6018	16.6679	23.2917	16.9828
600	8.62756	92.7164	12.312	103.724	28.1246	25.5703	9.35342	17.1908	22.9885	42.2098	32.9207	36.5684	35.3831	13.681	48.9906	52.6474	27.2425	21.4173	28.7677	32.4246	46.4179	23.0068	23.31	10.7592	87.8744	22.3729	74.469	44.1669	36.0814	26.829	15.2797	24.5137	55.7254	45.3154	29.5303	31.2853	17.7972	41.7229	38.0201	50.7455	12.3671	20.5169	22.869	37.8731	32.0111	20.1402
700	8.12997	47.683	51.6087	33.0943	23.9024	50.2508	24.4943	40.7107	27.7672	41.4854	34.696	38.0733	30.4395	26.9142	12.9522	18.0792	21.6915	20.0464	35.6621	35.8362	55.0383	37.4814	23.6239	7.32045	48.4751	96.5498	36.846	57.2318	105.742	17.2348	25.7304	23.3192	17.2871	28.4984	26.479	22.0484	34.0431	9.56619	28.3156	29.6735	22.4749	19.4196	26.2874	37.2028	18.6623	17.6613
800	8.09542	43.9946	33.2226	44.9599	43.841	60.8801	44.075	68.4636	41.6544	23.7231	13.4338	20.5347	29.6393	14.1066	23.0284	32.0014	23.65	10.8085	28.6228	36.8352	21.5	24.1692	15.9129	9.92365	39.4532	33.698	31.8258	26.7726	41.9177	26.3631	37.9468	40.8207	19.8546	13.6532	22.3483	26.5386	20.4104	20.8492	31.9209	17.3536	10.0406	38.7219	48.6456	13.6825	29.1128	15.6424
900	6.70869	38.7632	28.0765	63.6377	27.9213	38.6943	33.5607	20.2238	14.7338	27.7373	10.8822	33.8481	34.1413	16.4239	13.0265	11.8997	8.26658	12.1699	11.6008	15.8088	27.4326	11.0662	13.1242	8.83571	69.4841	44.3624	120.377	46.1675	35.4175	42.9597	25.4781	14.3487	29.2722	18.8039	50.6515	45.8341	27.0475	21.7242	14.2739	26.4093	32.5949	20.3503	19.2983	28.6226	46.3745	16.4987
1000	4.94812	19.9545	28.4797	81.7873	18.2345	70.4515	40.0959	13.0184	16.7264	30.5799	27.0215	49.4126	28.1744	12.7567	9.42885	7.52188	7.07941	14.1713	7.45958	22.8523	30.5612	47.0258	15.9848	7.14798	36.712	50.8148	121.459	27.4577	70.1399	31.9945	20.4967	15.2494	24.7717	39.9588	53.0271	32.2562	24.4539	18.7268	11.504	3.27798	10.1393	17.387	18.1535	26.7473	29.0157	17.3246
	20uM ML141
Bar width / nm	Repeat 1	Repeat 2	Repeat 3	Repeat 4	Repeat 5	Repeat 6	Repeat 7	Repeat 8	Repeat 9	Repeat 10	Repeat 11	Repeat 12	Repeat 13	Repeat 14	Repeat 15	Repeat 16	Repeat 17	Repeat 18	Repeat 19	Repeat 20	Repeat 21	Repeat 22	Repeat 23	Repeat 24	Repeat 25	Repeat 26	Repeat 27	Repeat 28	Repeat 29	Repeat 30	Repeat 31	Repeat 32	Repeat 33	Repeat 34	Repeat 35	Repeat 36	Repeat 37	Repeat 38	Repeat 39	Repeat 40	Repeat 41	Repeat 42	Repeat 43	Repeat 44	Repeat 45	Repeat 46	Repeat 47	Repeat 48	Repeat 49
300	23.14	65.37	64.72	54.67	43.73	19.62	43.82	36.6	63.9	19.1	56.97	13.99	24.52	40.79	61.03	40.07	24.31	14.51	42.43	17.34	39.33	25.91	13.74	24.24	43.71	53.82	37.26	44.25	36.33	66.55	46.06	73.43	66.64	39.09	22.93	22.77	29.63	59.84	89.65	52.43	46.18	21.1	64.91	65.85	29.56	24.48	16.35	52.84	18.65
400	26.9156	15.8247	13.7078	34.7403	16.3247	21.1558	26.4221	18.2338	38.1364	39.8896	41.2857	23.1299	15.9351	29.3831	20.7143	30.8182	6.72727	21.2078	13.2597	9.42857	34.539	15.8182	45.8247	37.3441	22.8961	29.2273	33.3507	8.11688	34.0909	17.9091	26.6818	25.2273	14.8247	7.25974	36.7597	6.85714	8.9026	13.5909	9.35065	15.1494	20.3117	29.6558	12.4545	28.9286	22.6364	21.3052	22.7143	14.9805	17.8896
500	20.1364	13.7828	45.2323	18.4091	17.0354	14.6667	31.8131	11.4394	21.101	16.3636	26.4394	24.4596	25.8889	15.9242	9.09091	19.1616	9.69697	23.0454	13.197	16.3384	7.93939	13.4899	24.0909	16.1616	24.6919	34.0354	28.6667	29.8586	17.4798	19.1263	36.6667	5.78283	90.6919	19.4646	48.6313	48.5354	20.7424	18.5101	42.8939	33.9495	47.0404	12.4596	11.8939	13.1364	18.5354	32.4344	13.3687	36.1212	36.2273
600	16.7051	11.1923	36.1496	14.6496	45.8547	13.1111	18.9188	21.3333	24.3205	31.6538	29.0598	26.2991	28.1367	30.6752	26.7009	14.0427	24.9316	15.9444	27.9915	8.79915	16.9316	11.1581	24.1624	6.30342	17.906	35.0598	21.4017	28.4402	14.765	19.0043	2.9188	105.718	12.4829	11.4487	8.83333	19.1838	6.36752	45.9573	13.7692	34.735	34.5385	46.9316	45.4829	11.4359	34.3419	16.0085	17.7179	18.5043	9.62393
700	16.3482	13.5951	29.8219	3.87045	17.3725	21.9352	41.0405	16.7085	14.1498	12.4696	42.7773	21.9595	22.2186	6.25101	18.6113	12.9919	6.96356	10.5385	21.8138	23.0729	26.1538	20.1417	33.0486	13.6761	16.9838	13.9636	26.2794	14.0769	8.76113	34.6559	48.9595	19.0486	28.4049	19.6883	46.3158	28.7247	34.5182	9.26721	27.0243	13.7166	7.79757	17.2105	43.6154	27.668	34.8097	26.6397	49.7328	11.2591
800	15.9898	16.3775	0.64966	10.2517	12.4082	13.415	22.6225	20.6939	64.1531	13.2959	25.3503	25.7449	33.0578	15.0374	4.80272	49.2143	19.8639	14.2551	12.483	11.3503	5.61565	23.9966	25.2449	20.7245	24.5102	21.6905	30.1633	11.6565	7.52041	23.3435	22.585	19.6939	7.96599	12.619	2.2381	15.6871	19.9456	17.6599	16.8503	10.4626	42.3503	13.6633	3.2585	43.585	17.6292	24.3095	18.932	13.5374	8.86735
900	9.54545	5.03743	6.08556	12.5267	5.41176	58.0936	13.1524	3.6123	8.12299	24.9412	11.6524	2.3369	19.746	18.139	15.4545	10.3422	28.0695	6.16845	14.3904	18.3155	11.23	17.492	15.6658	13.1444	19.639	29.5294	24.7166	14.1872	7.44118	14.1578	8.73262	23.8904	40.9091	5.04011	27.246	18.7059	14.6069	12.8316	17.6497	20.8904	13.8422	9.20856	5.48128	23.3021	13.3342	23.1684	9.26738	12.1016	11.1444
1000	5.16232	12.2029	12.4029	9.95652	20.3072	7.90435	24.7044	12.4609	5.61159	10.8927	12.7536	5.48986	9.9971	6.78841	9.09855	18.2203	12.2319	6.62899	14.9391	7.36232	5.68116	9.69855	8.97391	18.8551	14.4261	13.5739	9.43478	9.85217	19.7739	37.742	33.1826	43.3507	18.3884	35.6348	38.7246	0.57391	14.0812	16.9246	23.3855	15.3739	8.55072	18.742	17.3391	11.6406	5.68406	14.6	3.82609	13.9362	9.83188
	50uM ML141
Bar width / nm	Repeat 1	Repeat 2	Repeat 3	Repeat 4	Repeat 5	Repeat 6	Repeat 7	Repeat 8	Repeat 9	Repeat 10	Repeat 11	Repeat 12	Repeat 13	Repeat 14	Repeat 15	Repeat 16	Repeat 17	Repeat 18	Repeat 19	Repeat 20	Repeat 21	Repeat 22	Repeat 23	Repeat 24	Repeat 25	Repeat 26	Repeat 27	Repeat 28	Repeat 29	Repeat 30	Repeat 31	Repeat 32	Repeat 33	Repeat 34	Repeat 35	Repeat 36	Repeat 37	Repeat 38	Repeat 39	Repeat 40	Repeat 41	Repeat 42	Repeat 43	Repeat 44	Repeat 45	Repeat 46	Repeat 47	Repeat 48	Repeat 49
300	13.97	6.9	20.13	37.57	19.11	20.94	11.75	3.31	5.44	18.34	16.77	12.76	11.28	7.9	17.36	7	44.8	28.37	12.08	23.42	16.15	13.17	14.05	22.91	16.92	11.96	19.96	25.68	15.64	36.54	14.24	3.26	22.58	61.24	27.75	25.37	19.01	12.87	21.44	11.77	49.26	34.34	14.66	23.26	53.88	24.99	27.93	15.94
400	11.0779	10.461	11.6623	12.5325	25.6493	8.5	6.05844	37.2792	19.0065	41.987	7.69481	18.7078	20.2467	14.2532	15.8442	15.6039	26.4221	5.72078	15.1753	14.9156	4.98701	8.06493	15.2338	12.8636	14.2273	9.66234	29.9156	11.3506	11.4156	11.8701	10.1883	2.18182	1.47403	74.539	24.3701	7.80519	14.6948	13.3052	17.487	14.9416	15.7338	14.487	13.2273	34.9156	7.98052	13.4416	14.3701	12.7273
500	10.1768	7.76263	16.4949	5.44444	7.79293	7.17172	28.596	20.9798	13.2929	27.8434	12.5303	5.90404	8.34848	8.4697	27.5606	21.4444	5.63636	8.87374	8.27778	5.96465	9.31313	5.82323	11.798	5.87374	12.2778	20.7475	9.79798	7.83333	12.3788	6.80303	7.74242	1.79293	45.2121	37.399	16.3788	16.596	11.3687	14.1717	2.22727	3.69192	21.3485	6.44949	9.50505	17.5556	6.66667	12.0758	19.9546	5.74242	14.8889
600	12.2051	9.03846	10.9274	13.3461	12.0385	14.2607	18.1581	9.20513	2.80769	37.0043	14.2949	3.23077	21.1752	23.4786	6.11966	14.9444	10.9957	9.49145	12.2393	10.6539	13.6154	13.6197	4.42735	5.29915	23.7521	6.79487	12.4701	9.7906	10.2863	31.6068	10.1795	6.68803	13.641	6.83761	11.4957	13.3248	4.17521	7.7735	6.30342	7.86325	10.7692	7.83761	8.14957	9.76923	7.2094	4.36752	21.7821	7.70513	7.20085
700	13.8623	7.14575	7.06073	11.502	24.8866	12.6032	6.82591	3.06073	6.23887	7.99595	17.1862	9.98381	4.46154	11.0122	13.6518	17.081	6.07287	8.61539	16.9393	20.5911	12.9757	9.1336	10.5587	10.9757	19.5668	5.51012	14.0162	9.59919	6.60324	31.2753	1.45344	3.1336	28.915	4.16194	5.89474	8.75304	11.9312	14.5547	14.7935	7.74494	9.83401	12.9474	13.8704	13.5547	16.0486	14.9636	8.94332	14.8016	9.65182
800	14.0136	9.08844	11.2109	9.57143	11.9286	2.20068	2.19728	6.72109	6.21769	16.585	13.3674	6.13605	30.3163	11.3231	20.9456	19.6088	13.4966	7.61225	6.7483	9.42177	2.18027	10.7109	15.1769	18.2653	8.32993	7.31973	4.57483	10.9932	9.70068	8.87415	16.4558	10.1122	0.89456	9.36395	24.2653	5.87755	14.3401	5.62245	3.96258	16.9286	15.4422	11.2279	12.034	12.7755	7.30952	4.43878	9.56463	4.62925	6.31973
900	17.8235	6.04278	5.31551	15.7139	12.9679	12.877	1.43048	1.94385	2.52139	6.97861	6.96257	7.34225	11.3904	15.4706	5.85562	4.41444	9.98128	13.7005	7.78877	10.0267	9.1016	5.71925	7.40642	7.23797	10.7834	10.5348	5.07754	12.5856	5.68984	5.02941	10.77	13.6016	0.17647	10.4171	11.2487	2.83957	12.869	8.50267	11.3422	9.48663	11.5053	8.24866	4.00535	10.5562	9.77005	8.97861	10.4519	6.9492	5.43316
1000	14.6261	16.1971	17.8667	20.9015	6.22899	7.03188	8.58261	10.087	13.0261	27.771	13.0116	6.05217	2.06377	3.95942	6.88985	4.09275	2.85507	6.58841	13.4899	24.5768	20.029	11.342	15.2493	3.0087	4.5913	21.1594	14.0203	12.8986	9.42029	6.66667	9.42319	9.11884	8.9913	2.88696	10.7304	10.1884	8.93044	2.87536	3.51594	10.8522	11	10.4232	18.2435	18.0174	10.4087	11.3623	7.69275	12.1913	18.2319
[truncated: 15 more columns]
