# Supplementary material for: Membrane curvature initiates Cdc42-FBP17-N-WASP clustering and actin nucleation
Source: EMBO J. 2026 Jan 3;45(3):953–86. doi: 10.1038/s44318-025-00677-w (PMC12864879; doi:10.1038/s44318-025-00677-w)
Supplement: Supplementary file 11 — Source data Fig. 3 [file 44318_2025_677_MOESM11_ESM.zip › Figure 3/EMBOJ-2025-122516_SourceDataFor Figure 3K.xlsx]

## Sheet: Sheet1
Figure 3K_U2OS cell assay_Phalloidin-565(F-actin) nanobar end density
	DMSO
Bar width / nm	Repeat 1	Repeat 2	Repeat 3	Repeat 4	Repeat 5	Repeat 6	Repeat 7	Repeat 8	Repeat 9	Repeat 10	Repeat 11	Repeat 12	Repeat 13	Repeat 14	Repeat 15	Repeat 16	Repeat 17	Repeat 18	Repeat 19	Repeat 20	Repeat 21	Repeat 22	Repeat 23	Repeat 24	Repeat 25	Repeat 26	Repeat 27	Repeat 28	Repeat 29	Repeat 30	Repeat 31	Repeat 32	Repeat 33	Repeat 34	Repeat 35	Repeat 36	Repeat 37	Repeat 38	Repeat 39	Repeat 40	Repeat 41	Repeat 42	Repeat 43	Repeat 44	Repeat 45	Repeat 46	Repeat 47	Repeat 48	Repeat 49
300	307.9	530.5	895.9	688.2	492.6	480	477.9	671.3	512.9	527.3	1075.5	524	311.8	759.7	644.3	171.2	76	1532.5	649.4	1574.2	1060.6	178.9	1050.5	695.8	712.4	815.6	1170.9	1370.7	827.9	863.4	233.7	859.5	1444.3	1594.3	1778.9	528.2	373.2	494.5	838.4	857.6	670.6	1593.7	1308.5	812.5	2142.9	379.2	2358.1	1050
400	580.844	413.247	664.61	589.221	757.987	173.636	174.221	620.325	598.312	561.234	1148.96	0.7792	669.351	744.805	454.091	270.584	310.779	429.156	1118.51	433.571	274.935	879.545	556.883	493.247	579.675	793.831	850.455	149.221	222.857	730.844	905.39	894.416	883.961	1414.81	1171.62	956.234	575.39	262.403	212.338	150.649	1294.29	1372.08	1163.44	2534.22	537.987	866.883	832.403
500	340.707	195.202	308.687	296.263	353.081	391.414	190.252	417.121	559.848	659.747	1017.12	81.3131	33.8889	732.475	216.515	681.869	535.505	707.222	1291.77	1423.28	425.606	428.99	630.051	557.222	207.374	233.889	391.313	629.293	932.626	544.949	185.454	488.485	1044.8	1171.01	1686.62	20.101	2.9798	451.364	469.293	1486.57	1116.01	1067.68	1373.59	1139.34	618.788	1324.55	489.596	782.778
600	460.726	348.932	435	402.35	273.162	214.103	266.966	807.778	835.214	788.205	1376.97	129.444	5.6838	37.906	336.966	586.667	395.427	366.026	837.821	1502.52	497.393	1047.35	475.855	596.966	877.436	505.812	699.872	559.786	1508.25	476.325	699.914	787.265	1235.13	1225.9	1862.09	3527.65	300.342	959.53	572.564	509.658	349.103	656.111	255.342	1976.67	572.65	896.026	920.342	831.154
700	548.138	387.287	605.951	512.389	692.875	164.008	161.498	533.522	586.113	551.781	1088.74	4.251	529.636	685.304	460.931	287.328	281.66	458.866	1049.07	390.202	264.939	745.506	518.3	317.692	653.887	854.211	307.976	290.972	443.725	174.818	1445.42	559.514	660.324	1006.92	556.032	27.247	926.032	614.818	506.842	547.125	713.927	1405.26	780.04	272.955	521.417	669.433
800	498.673	366.19	546.633	409.592	403.878	425.748	14.8639	399.592	454.694	507.551	857.619	32.585	242.041	379.558	230.646	615.034	517.551	688.946	836.463	330.102	297.483	461.871	1299.12	491.156	627.177	363.81	479.082	421.701	161.361	445.408	17.8231	543.537	594.966	467.687	685.986	400.272	392.279	143.878	177.517	1181.26	965.238	267.143	1205.34	1058.57	567.721	588.197	1159.42	589.66
900	408.69	441.685	539.144	262.888	277.54	58.369	20.4278	688.476	433.663	453.743	684.118	171.337	149.492	504.866	427.995	303.423	461.257	609.225	428.075	325.508	284.358	1011.02	420.749	322.086	639.465	832.567	334.118	284.706	409.011	157.513	1307.41	578.984	658.663	973.235	508.636	31.8984	1077.41	617.192	524.572	517.727	720.348	1395.67	766.417	250.829	567.326	664.599
1000	108.957	87.8841	136.551	250.145	171.681	275.391	107.362	793.101	395.304	359.391	685.594	134.522	205.768	134.667	251.913	616.348	472.696	492.957	498.551	636.551	345.159	260.145	305.826	392.58	463.391	568.29	303.275	261.826	1207.68	510.116	533.159	755.101	517.478	459.942	355.681	1047.04	905.275	1117.83	454.58	988.493	1006.78	611.217
	20uM ML141
Bar width / nm	Repeat 1	Repeat 2	Repeat 3	Repeat 4	Repeat 5	Repeat 6	Repeat 7	Repeat 8	Repeat 9	Repeat 10	Repeat 11	Repeat 12	Repeat 13	Repeat 14	Repeat 15	Repeat 16	Repeat 17	Repeat 18	Repeat 19	Repeat 20	Repeat 21	Repeat 22	Repeat 23	Repeat 24	Repeat 25	Repeat 26	Repeat 27	Repeat 28	Repeat 29	Repeat 30	Repeat 31	Repeat 32	Repeat 33	Repeat 34	Repeat 35	Repeat 36	Repeat 37	Repeat 38	Repeat 39	Repeat 40	Repeat 41	Repeat 42	Repeat 43	Repeat 44	Repeat 45	Repeat 46	Repeat 47	Repeat 48	Repeat 49
300	258.55	114.62	246.2	409.03	148.52	202.51	311.96	91.85	220.16	354.91	459.92	130.53	42.87	120.58	131.88	192.75	333.42	619.41	262.41	251.22	351.83	119.4	340.51	328	250.73	325.16	325.11	885.36	255.27	187.11	251.85	654.19	315.09	117.25	113.84	88.57	254.62	206.32	172.3	499.57	389.72	133.9	608.55	397.96	502.74	453.65	629.58	266.17	481.97
400	244.519	1.37013	269.87	166.818	316.091	303.805	361.61	164.039	353.286	154.221	148.948	148.084	123.623	440.377	32.1104	171.786	294.565	295.896	71.1493	206.688	261.987	298.76	439.779	172.065	148.584	146.058	1021.37	591.96	425.781	1031.22	1011.5	526.329	1019.74	396.249
500	284.95	52.5707	237.838	270.106	62.0606	268.126	869.778	354.167	286.172	265.636	281.859	61.2323	258.035	428.05	219.061	470.424	96.1566	250.647	85.6414	258.066	190.758	110.909	245.535	537.747	417.768	695.884	291.965	9.30303	241.647	222.682	558.687	386.187	182.934	259.046	191.338	196.192	435.778	94.0657	277.121	645.369	59.8182	375.252	212.217	313.707	494.475	251.934	401.076	254.864	298.768
600	241.556	50.0556	112.474	318.88	335.769	166.543	259.406	267.658	212.338	131.897	170.568	67.094	240.556	115.632	195.38	397.774	155.611	206.192	123.393	171.205	206.449	216.359	162.726	273.086	223.299	284.701	282.842	92.765	144.872	282.389	138.197	273.303	434.201	129.226	170.359	84.7521	335.09	115.551	160.026	491.124	1170.07	225.645	632.256	284.842	107.906	562.167	227.282	229.581	381.141
700	198.178	339.883	84.9878	589.761	313.749	287.615	183.692	165.061	134.757	249.538	75.5992	210.603	476	268.579	34.6559	237.939	291.785	106.846	88.3401	246.725	199.117	145.875	327.64	206.078	365.013	89.2987	576.942	320.967	268.883	194.623	171.903	138.351	232.779	66.6169	232.468	496.682	258.942	32.8636	251.825	315.169	106.188	93.4935	246.253	231.188	169.948	340.623
800	221.245	81.4082	142.095	417.861	224.861	949.221	69.1565	165.252	149.129	216.245	20.1463	264.81	36.085	224.898	84.7347	205.541	280.452	120.731	154.561	74.7619	367.391	281.69	214.133	402.935	218.405	263.129	211.497	147.813	979.122	608.435	43.4728	94.3503	315.35	146.146	46.1769	197.105	84.4762	345.286	593.711	82.0612	1036.33	24.5068	280.313	137.31	415.5	228.684	168.956	319.388
900	131.142	108.046	144.144	314.305	59.746	144.254	110.66	134.246	101.029	345.492	95.6979	303.3	78.3182	61.6872	163.217	212.086	222.104	69.4358	75.9866	54.7193	1.68717	130.203	93.1524	135.344	138.514	115.721	153.526	234.737	264.83	153.721	155.053	184.279	157.437	172.931	72.2996	51.9636	158.664	215.754	169.789	152.102	124.219	177.995	241.604	164.997	415.46	155.414	197.126	166.259	0.01604
1000	137.542	201.574	36.7217	139.568	11.2464	123.127	82.3159	225.446	43.3942	116.203	130.788	105.945	47.2058	67.942	24.3043	179.765	162.82	602.916	111.267	75.9739	228.151	232.084	301.629	66.3072	582.959	158.971	73.1304	239.067	445.038	18.8522	40.3565	204.302	135.983	82.3768	111.458	108.333	252.901	100.394	15.9217	428.565	363.055	544.568
	50uM ML141
Bar width / nm	Repeat 1	Repeat 2	Repeat 3	Repeat 4	Repeat 5	Repeat 6	Repeat 7	Repeat 8	Repeat 9	Repeat 10	Repeat 11	Repeat 12	Repeat 13	Repeat 14	Repeat 15	Repeat 16	Repeat 17	Repeat 18	Repeat 19	Repeat 20	Repeat 21	Repeat 22	Repeat 23	Repeat 24	Repeat 25	Repeat 26	Repeat 27	Repeat 28	Repeat 29	Repeat 30	Repeat 31	Repeat 32	Repeat 33	Repeat 34	Repeat 35	Repeat 36	Repeat 37	Repeat 38	Repeat 39	Repeat 40	Repeat 41	Repeat 42	Repeat 43	Repeat 44	Repeat 45	Repeat 46	Repeat 47	Repeat 48	Repeat 49
300	95.52	51.18	283.51	306.27	384.7	329.43	67.09	165.23	626.59	76.99	239.01	183.61	106.49	23.57	105.23	78.06	380.78	142.91	131.65	158.36	93.7	127.06	325.94	169.3	127.07	137.21	339.14	162.85	525.24	391.5	95.41	374.44	508.61	348.56	225.4	162.26	213.43	120.04	169.06	116.34	384.47	346.01	121.15	212.72	247.26	225.16	193.29	178.43
400	142.805	70.8247	83.3247	251.468	118.435	97.5455	90.487	258.604	100.007	366.169	105.24	164.597	324.662	70.8507	104.617	79.5714	298.234	106.312	132.935	379.864	33.7662	143.519	54.7727	132.519	169.468	137.435	237.448	367.922	132.649	139.156	283.734	48.6169	30.8961	670.539	260.773	55.5714	94.3182	21.552	109.981	110.786	311.766	286.513	149.883	475.162	49.6169	126.221	123.903	61.1234
500	119.343	124.096	150.919	49.1162	78.7525	110.151	301.101	172.101	218.748	135.515	115.258	70.1717	126.722	110.818	339.803	229.561	69.7778	136.197	292.737	114.616	120.924	43.3485	193.838	29.0151	125.394	169.803	125.874	132.758	329.207	63.1515	97.101	20.5707	387.778	240.894	136.904	97.4343	218.005	120.141	82.9748	82.2677	234.47	148.379	134.707	138.46	254.687	146.692	289.758	44.1212	163.631
600	151.35	145.043	104.688	165.192	143.218	161.389	164.017	191.688	62.4872	280.91	92.8632	119.846	236.654	256.12	98.3291	114.192	116.727	48.6966	192.645	189.295	63.8077	153.932	38.0641	89.0256	170.547	61.9359	175.077	157.269	158.987	350.957	140.919	125.996	141.833	145.987	116.538	195.034	15.3974	191.508	73.1325	88.6966	262.692	23.2436	151.073	137.992	133.722	61.7436	145.295	117.141	90.9658
700	97.0041	82.915	145.984	79.4008	218.474	18.5263	177.101	21.8947	146.538	138.79	205.15	118.842	8.74089	188.275	171.255	190.174	137.121	101.943	231.862	109.729	121.591	140.304	62.8826	177.814	120.526	38.3927	121.004	160.672	133.348	97.8583	135.097	115.478	40.2794	226.34	119.632	126.911	168.798	121.207	140.939	227.757	57.9028	69.7368	289.834	138.041	265.47	78.502	107.174	89.7976	45.2915
800	121.799	23.7245	78.5306	265.007	94.5408	12.1803	7.31633	100.34	161.803	182.582	147.048	315.075	169.725	161.292	167.003	124.313	155.517	193.775	116.721	33.9932	84.4524	67.6531	211.003	145.007	90.2993	118.153	134.129	165.054	110.293	243.912	121.527	32.4048	208.034	384.731	120.929	131.469	124.762	93.2517	140.201	284.299	228.623	223.184	92.3401	68.8435	73.0816	112.738	48.017	68.6769	212.061
900	290.631	76.0963	82.6016	231.554	20.6791	43.7941	75.5829	45.3209	14.4813	65.9973	110.166	50.6524	248.297	180.602	61.3904	21.3155	137.241	115.059	129.243	43.0936	141.511	48.4438	70.5802	116.61	74.4385	83.2487	71.5187	255.444	112.535	153.54	214.096	43.1123	1.3877	198.016	207.003	88.7914	182.179	105.933	202.243	223.013	57.0775	245.564	83.139	140.939	98.6524	102.479	132.267	120.874	25.9225
1000	350.527	65.113	274.229	338.377	40.9652	67.7333	73.0377	81.0029	261.101	111.359	30.1362	53.9478	20.5971	36.2522	36.6377	44.5246	36.5217	152.27	158.748	199.104	199.693	103.397	117.704	105.342	33.6551	305.852	113.385	282.542	245.475	40.1913	235.409	112.844	170.052	238.342	14.2754	82.1536	86.5623	20.6638	219.687	30.7478	159.264	174.214	303.058	382.145	274.841	87.5739	103.032	161.82	223.812
[truncated: 8 more columns]
