# Supplementary material for: Membrane curvature initiates Cdc42-FBP17-N-WASP clustering and actin nucleation
Source: EMBO J. 2026 Jan 3;45(3):953–86. doi: 10.1038/s44318-025-00677-w (PMC12864879; doi:10.1038/s44318-025-00677-w)
Supplement: Supplementary file 12 — Source data Fig. 4 [file 44318_2025_677_MOESM12_ESM.zip]

Archive with 36 entries (31 files):
- Figure 4/
- Figure 4/4C/
- Figure 4/4C/F+C.tif
- Figure 4/4C/F+C_16bit_stack.tif
- Figure 4/4C/F.tif
- Figure 4/4C/F_16bit_stack.tif
- Figure 4/4C/README.txt
- Figure 4/4F/
- Figure 4/4F/dHR1+C.tif
- Figure 4/4F/dHR1+C_16bit_stack.tif
- Figure 4/4F/dHR1.tif
- Figure 4/4F/dHR1_16bit_stack.tif
- Figure 4/4F/README.txt
- Figure 4/4I/
- Figure 4/4I/Figure 4I_0s.tif
- Figure 4/4I/Figure 4I_180s.tif
- Figure 4/4I/Figure 4I_90s.tif
- Figure 4/4L/
- Figure 4/4L/4L_Actin on nanobar.tif
- Figure 4/4L/4L_F+A+C_stack.tif
- Figure 4/4L/4L_F+N+A+C_stack.tif
- Figure 4/4L/4L_F+N+A_stack.tif
- Figure 4/4L/4L_F+N+C_stack.tif
- Figure 4/4L/4L_FdHR1+N+A+C_stack.tif
- Figure 4/4L/4L_N+A+C_stack.tif
- Figure 4/4L/4L_SLB on nanobar.tiff
- Figure 4/4L/4L_SLB_STACK.tif
- Figure 4/4L/README.txt
- Figure 4/EMBOJ-2025-122516_SourceDataFor Figure 4D.xlsx
- Figure 4/EMBOJ-2025-122516_SourceDataFor Figure 4E.xlsx
- Figure 4/EMBOJ-2025-122516_SourceDataFor Figure 4G.xlsx
- Figure 4/EMBOJ-2025-122516_SourceDataFor Figure 4H.xlsx
- Figure 4/EMBOJ-2025-122516_SourceDataFor Figure 4J.xlsx
- Figure 4/EMBOJ-2025-122516_SourceDataFor Figure 4K.xlsx
- Figure 4/EMBOJ-2025-122516_SourceDataFor Figure 4M.xlsx
- Figure 4/EMBOJ-2025-122516_SourceDataFor Figure 4N.xlsx
