# Supplementary material for: Membrane curvature initiates Cdc42-FBP17-N-WASP clustering and actin nucleation
Source: EMBO J. 2026 Jan 3;45(3):953–86. doi: 10.1038/s44318-025-00677-w (PMC12864879; doi:10.1038/s44318-025-00677-w)
Supplement: Supplementary file 12 — Source data Fig. 4 [file 44318_2025_677_MOESM12_ESM.zip › Figure 4/4F/README.txt]

This directory contains the microscopy data used to generate the images and quantitative analyses shown in the MS.

Each panel folder includes:

1.Averaged montage images corresponding to the representative views displayed in the figure panels.

2.A subfolder titled “_replica data” that contains all raw 16-bit image stacks from individual replicates. These replicate images were averaged to produce the final montage image used for display.

Only linear contrast adjustments were applied for visualization. All quantification and averaging were performed on the original 16-bit image data.
