# Supplementary material for: Membrane curvature initiates Cdc42-FBP17-N-WASP clustering and actin nucleation
Source: EMBO J. 2026 Jan 3;45(3):953–86. doi: 10.1038/s44318-025-00677-w (PMC12864879; doi:10.1038/s44318-025-00677-w)
Supplement: Supplementary file 12 — Source data Fig. 4 [file 44318_2025_677_MOESM12_ESM.zip › Figure 4/EMBOJ-2025-122516_SourceDataFor Figure 4D.xlsx]

## Sheet: Sheet1
Figure 4D_ End-to-center ratio(FBP17+/-Cdc42)
F
Bar width / nm	repeat 1	repeat 2	repeat 3	repeat 4	repeat 5	repeat 6	repeat 7	repeat 8	repeat 9	repeat 10	repeat 11	repeat 12	repeat 13	repeat 14	repeat 15	repeat 16	repeat 17	repeat 18	repeat 19	repeat 20	repeat 21	repeat 22	repeat 23	repeat 24	repeat 25	repeat 26	repeat 27	repeat 28	repeat 29	repeat 30	repeat 31	repeat 32	repeat 33	repeat 34	repeat 35	repeat 36
200	1.07593	0.994059	0.944295	0.923493	0.661717	0.700465	0.980572	0.996273	0.880768	1.02102	0.95722	0.814922	1.16435	0.752016	0.864589	0.901563	1.13768	0.717022	1.21549	0.964955	1.02675	1.05185	1.46749	1.52931	1.09906	0.925698	1.04075	1.14183	1.22283	1.07262	0.964475	1.28586	1.35146	1.41144	1.14847	1.34304
300	1.14717	0.813237	0.700198	0.841118	0.736738	0.778669	0.944052	0.933751	0.891684	0.923438	1.00602	1.02934	1.04539	0.965312	0.683072	0.759309	1.16619	0.832715	1.09861	0.964519	1.00192	1.10799	1.2498	1.26341	1.14371	0.911493	0.942327	1.10405	0.974395	1.36434	1.04935	1.1409	1.05691	1.10989	1.10595	1.04673
400	1.09917	0.871045	0.848371	0.867686	0.872395	0.90149	1.11621	0.888931	0.929586	0.977262	0.993743	1.17052	1.10565	0.963668	0.929115	0.865067	1.09295	0.844678	1.02594	1.00426	1.10317	0.954627	0.923584	0.945624	1.03949	0.77725	0.748799	0.981047	0.896743	1.16497	0.938209	0.870547	1.11207	1.00364	1.0164	1.13186
500	1.07946	0.95339	0.988184	0.825415	0.738817	0.692445	1.01163	1.03178	0.923429	1.01292	0.892709	0.912271	1.14097	0.87425	0.952509	0.891935	0.995123	0.721406	0.951062	0.863766	0.923475	0.936432	0.911719	0.965097	0.90955	1.01357	0.966536	0.813579	0.778025	0.921768	0.775654	0.893874	0.997231	0.888793	0.967486	1.08318
600	1.03044	1.11788	1.06959	0.875875	0.802902	0.741354	0.748322	1.08591	1.05106	1.04052	0.986694	0.822473	0.982399	0.93611	1.05664	0.680423	1.06195	0.694351	0.759397	0.691703	0.737144	0.734169	0.843284	0.899311	0.807275	0.680736	0.719626	0.83491	0.774607	0.794619	0.634416	0.847305	0.851262	0.809228	0.759062	1.0656
700	1.16434	0.795692	0.763017	0.746051	0.966976	0.783194	0.982885	1.03316	1.0607	1.35348	1.03229	1.12499	1.12194	1.03817	0.863292	0.842049	1.19651	0.839044	0.81325	0.464197	0.50699	0.834918	0.934193	0.944286	0.603988	0.597723	0.577283	0.72143	0.598075	0.706526	0.441805	0.708043	0.532648	0.452587	0.945588	0.693377
800	0.7305	0.727685	0.756561	0.672279	0.844929	0.70035	0.77592	0.939964	0.957688	1.03791	1.04684	1.05948	0.852304	0.8833	0.84935	0.751761	0.746571	0.710534	0.735167	0.588917	0.485879	0.774322	0.814068	0.970228	0.639636	0.674471	0.602063	0.636608	0.704885	0.565286	0.41789	0.668603	0.499697	0.412407	0.708094	0.757176
900	0.830896	0.798536	0.662978	0.855139	0.820963	0.776654	0.633316	0.773084	0.801573	1.05323	0.916155	0.935513	1.05444	0.902813	0.82143	0.820568	0.815344	0.637144	0.895784	0.815206	0.788001	0.631739	0.660366	0.703062	0.547061	0.994465	0.971497	0.627157	0.644461	0.728337	0.408101	0.988879	0.556783	0.889974	0.689994	0.564798
1000	0.647347	0.973953	0.989414	1.01827	0.99339	0.473105	0.988699	0.745082	1.24694	0.751923	0.844644	0.823956	0.604161	0.672383	0.759051	0.649413	0.647945	0.515825	0.724387	0.647309	0.658459	0.913535	0.8921	0.898515	0.526345	0.763113	0.719719	0.748274	0.690593	0.726276	0.438372	0.762488	0.592578	0.37041	0.720523	0.756249
F+C
Bar width / nm	repeat 1	repeat 2	repeat 3	repeat 4	repeat 5	repeat 6	repeat 7	repeat 8	repeat 9	repeat 10	repeat 11	repeat 12	repeat 13	repeat 14	repeat 15	repeat 16	repeat 17	repeat 18	repeat 19	repeat 20	repeat 21	repeat 22	repeat 23	repeat 24	repeat 25	repeat 26	repeat 27	repeat 28	repeat 29	repeat 30	repeat 31	repeat 32	repeat 33	repeat 34	repeat 35	repeat 36
200	1.02157	0.892948	0.949115	0.854594	0.799342	0.801588	0.825611	0.881609	0.772713	0.867858	0.87687	0.953848	0.802206	0.833392	0.976325	0.972888	0.881996	0.801847	0.986336	1.29319	1.27375	1.1973	1.26979	1.13803	1.27343	1.12564	1.28948	1.16201	1.44065	1.42994	1.32767	1.02757	1.25987	1.26644	1.20486	1.30423
300	0.969921	1.07571	1.10084	0.953559	0.92895	0.996851	0.93737	1.06913	0.932833	0.920491	1.00531	1.04314	1.0347	0.988131	1.01993	0.712347	0.733157	0.935663	0.751147	1.26085	1.29002	1.02392	1.09641	1.12451	1.16038	1.19593	1.09015	1.10736	1.31567	1.53908	1.04868	1.00274	1.22198	1.01633	1.02937	1.11332
400	1.14976	1.11107	1.01638	0.995722	1.0595	1.09568	1.05116	1.23822	1.04099	0.949508	0.948641	1.34773	1.07207	0.961649	1.11832	0.87726	0.893415	0.859331	0.790492	1.01939	1.05317	0.92545	0.892514	0.980113	0.871415	0.954164	0.910764	0.982067	1.1046	1.40151	0.90388	0.8274	0.975725	1.00086	1.07344	0.969368
500	1.01662	1.00957	0.92539	0.908468	0.914804	0.973379	0.784537	1.07577	0.982049	0.91875	0.845964	1.12179	1.06635	0.849001	1.00901	0.805651	0.917096	0.7546	1.66634	0.9511	0.969703	0.800804	1.00518	0.979903	1.03875	0.947455	1.03546	0.832626	0.97329	0.98772	0.881466	0.856004	0.978906	0.879299	0.900104	0.875077
600	0.834387	1.12382	1.01466	1.0052	0.882556	0.927143	0.83649	1.12916	0.872482	0.943693	0.942348	0.968425	1.03626	1.02935	1.05996	0.843728	0.931779	0.776951	0.567869	0.692928	0.902816	0.824026	0.75461	0.806939	0.734324	0.823786	1.47215	1.38643	0.755049	1.02409	0.797915	0.721346	0.686226	0.815482	0.834618	0.861896
700	1.03136	1.2618	1.23631	1.13126	1.16882	0.960752	1.06499	1.18799	1.10668	1.2115	1.00439	1.04907	1.28463	1.01521	1.08989	0.907125	0.845852	0.80471	0.672233	0.743784	0.766787	0.734409	0.858381	0.913856	0.887263	0.843486	0.862681	0.7871	0.87895	0.900393	0.799128	0.771776	0.855881	0.634488	0.670622	0.862812
800	1.08734	1.18236	1.11868	1.08707	1.17026	1.0913	1.112	1.47845	1.14935	1.13918	1.0865	0.922945	1.12115	1.43664	1.01501	0.918371	0.740049	0.797187	0.647383	0.717922	0.698675	0.838775	0.835688	0.903855	0.758538	0.911468	0.81207	0.820581	0.73637	1.03813	0.788019	0.821514	0.771559	0.602238	0.667299	0.914953
900	1.03752	1.08615	1.0147	1.01645	1.03239	1.01631	1.09402		0.631788	0.8134	0.938462	1.09156	1.63164	1.65566	1.52835	1.66125	1.0294	0.925442	0.631262	0.69523	0.601986	0.594277	0.724422	0.687597	0.732384	0.609795	0.746935	0.576354	0.717259	0.866285	0.651249	0.590742	0.689381	0.639441	0.667549	0.726273
1000	0.82521	1.01528	0.948832	0.965138	0.87653	0.816893	1.05599	0.63326	1.05356	1.05959	0.994531	0.891304	1.37347	1.33886	1.24208	1.45262	0.799167	0.720217	0.725668	0.809319	0.815628	0.83035	0.989283	0.929993	0.95554	0.970539	1.03817	0.811328	0.973226	1.03597	0.703335	0.84802	0.741651	0.807127	0.897094	0.995245
