# Supplementary material for: Membrane curvature initiates Cdc42-FBP17-N-WASP clustering and actin nucleation
Source: EMBO J. 2026 Jan 3;45(3):953–86. doi: 10.1038/s44318-025-00677-w (PMC12864879; doi:10.1038/s44318-025-00677-w)
Supplement: Supplementary file 12 — Source data Fig. 4 [file 44318_2025_677_MOESM12_ESM.zip › Figure 4/EMBOJ-2025-122516_SourceDataFor Figure 4E.xlsx]

## Sheet: Sheet1
Figure 4E_ End density(FBP17+/-Cdc42)
Bar width / nm	FBP17
	Repeat1	Repeat2	Repeat3	Repeat4	Repeat5	Repeat6	Repeat7	Repeat8	Repeat9	Repeat10	Repeat11	Repeat12	Repeat13	Repeat14	Repeat15	Repeat16	Repeat17	Repeat18	Repeat19	Repeat20	Repeat21	Repeat22	Repeat23	Repeat24	Repeat25	Repeat26	Repeat27	Repeat28	Repeat29	Repeat30	Repeat31	Repeat32	Repeat33	Repeat34	Repeat35	Repeat36
200	0.546715	0.809234	0.685616	0.757576	0.575153	0.662144	0.72783	0.714037	0.516383	0.457675	0.418717	0.558437	0.522352	0.661736	0.422588	0.421812	0.623885	0.562249	0.661169	0.505061	0.58267	0.570026	0.476965	0.403255	0.470515	0.595157	0.653846	0.631904	0.663193	0.570033	0.601549	0.510562	0.631709	0.644573	0.448918	0.492822
300	0.390101	0.514983	0.526512	0.431576	0.368873	0.556184	0.54957	0.443729	0.48656	0.319556	0.356704	0.374187	0.386428	0.451153	0.443345	0.41438	0.424715	0.388681	0.551138	0.391778	0.532401	0.527633	0.347664	0.489744	0.288164	0.400102	0.391615	0.403423	0.48653	0.495532	0.443476	0.423639	0.437015	0.39966	0.477048	0.472509
400	0.280287	0.404552	0.402151	0.4811	0.303871	0.384343	0.384131	0.306423	0.35402	0.314659	0.333929	0.348501	0.370959	0.394442	0.36348	0.36233	0.264358	0.266956	0.334895	0.303436	0.369683	0.338116	0.31043	0.326167	0.368363	0.361055	0.424423	0.446028	0.401375	0.299825	0.355862	0.394196	0.370364	0.322435	0.366797	0.318838
500	0.325545	0.318678	0.288441	0.422393	0.233025	0.386212	0.327349	0.243231	0.301208	0.293906	0.278276	0.344637	0.338487	0.294174	0.210538	0.252272	0.253766	0.235066	0.327669	0.327889	0.334293	0.270175	0.290943	0.299356	0.202477	0.350549	0.259691	0.241315	0.310444	0.317185	0.328171	0.294143	0.289197	0.271015	0.340782	0.290309
600	0.227352	0.220869	0.218606	0.262456	0.297399	0.258218	0.269083	0.22244	0.283031	0.295979	0.282357	0.328112	0.310286	0.306312	0.334735	0.193454	0.357283	0.342069	0.325497	0.344448	0.265526	0.400998	0.205261	0.316427	0.222889	0.248762	0.254957	0.244627	0.220026	0.227039	0.2614	0.264036	0.29463	0.288858	0.290493	0.291119
700	0.101016	0.184523	0.1845	0.193714	0.18418	0.213883	0.26071	0.184835	0.203508	0.276765	0.218452	0.308025	0.321074	0.236735	0.232211	0.294661	0.225458	0.220217	0.347288	0.277241	0.233283	0.382473	0.210821	0.26949	0.189939	0.163971	0.186133	0.181605	0.236615	0.177993	0.330508	0.210979	0.206015	0.19187	0.258939	0.283003
800	0.308654	0.369773	0.359979	0.158541	0.35359	0.325328	0.36177	0.376539	0.342472	0.211525	0.222716	0.259856	0.248018	0.268224	0.334316	0.225953	0.245243	0.233344	0.292891	0.334105	0.373042	0.243657	0.248461	0.211352	0.148307	0.173978	0.113421	0.107715	0.173165	0.205454	0.255941	0.223404	0.224106	0.290195	0.294347	0.285382
900	0.144305	0.340437	0.290508	0.219053	0.211058	0.385994	0.343021	0.354607	0.120922	0.262897	0.377788	0.265895	0.239134	0.207707	0.276759	0.162719	0.210928	0.219384	0.239056	0.281866	0.242658	0.286557	0.217047	0.28296	0.295741	0.374203	0.381741	0.363242	0.408294	0.620383	0.232163	0.306888	0.297275	0.305767	0.360103	0.306175
1000	0.129611	0.373024	0.372221	0.306129	0.245712	0.323538	0.415074	0.207437	0.200031	0.227756	0.333065	0.205857	0.218632	0.253535	0.348372	0.250699	0.358017	0.327699	0.473479	0.190451	0.206757	0.37772	0.169762	0.14848	0.336572	0.34157	0.317494	0.260076	0.287101	0.427614	0.326692	0.291656	0.304353	0.323963	0.204271	0.269462
Bar width / nm	FBP17+Cdc42
	Repeat1	Repeat2	Repeat3	Repeat4	Repeat5	Repeat6	Repeat7	Repeat8	Repeat9	Repeat10	Repeat11	Repeat12	Repeat13	Repeat14	Repeat15	Repeat16	Repeat17	Repeat18	Repeat19	Repeat20	Repeat21	Repeat22	Repeat23	Repeat24	Repeat25	Repeat26	Repeat27	Repeat28	Repeat29	Repeat30	Repeat31	Repeat32	Repeat33	Repeat34	Repeat35	Repeat36
200	0.479111	0.503632	0.548548	0.584988	0.621308	0.729569	0.664609	0.632943	0.519299	0.531678	0.628672	0.617641	0.700202	0.574596	0.675627	0.490471	0.511256	0.472198	0.535024	0.563487	0.536657	0.529665	0.529371	0.735955	0.712954	0.579165	0.517912	0.567421	0.636993	0.691191	0.768914	0.604875	0.625906	0.513715	0.510924	0.454531
300	0.472919	0.498745	0.514839	0.54628	0.570444	0.657331	0.613653	0.58356	0.500572	0.49925	0.522032	0.535297	0.630353	0.539578	0.5984	0.478547	0.489412	0.481324	0.510274	0.534723	0.515756	0.509038	0.516149	0.684891	0.614371	0.595999	0.493032	0.513058	0.538599	0.556562	0.625557	0.528218	0.606528	0.478386	0.472605	0.458357
400	0.464493	0.476621	0.482453	0.526065	0.540233	0.618205	0.577736	0.566084	0.455431	0.468523	0.478323	0.490791	0.556543	0.488558	0.574439	0.484538	0.487706	0.461798	0.464608	0.475944	0.493721	0.488849	0.492103	0.620509	0.564436	0.550127	0.461596	0.459983	0.507833	0.505345	0.578899	0.498218	0.564058	0.468793	0.465891	0.460729
500	0.454834	0.462806	0.481368	0.512232	0.514479	0.591717	0.546151	0.559062	0.447786	0.45414	0.467836	0.462246	0.515346	0.475112	0.547487	0.4773	0.481969	0.473643	0.471277	0.475539	0.47425	0.484773	0.481477	0.56189	0.52494	0.539925	0.446759	0.453898	0.46869	0.468728	0.520924	0.487102	0.560263	0.478793	0.478319	0.466513
600	0.466609	0.462866	0.478578	0.550153	0.538874	0.580301	0.548683	0.535431	0.443468	0.453722	0.479881	0.476897	0.499207	0.470029	0.516499	0.476128	0.473957	0.486384	0.477031	0.471495	0.473466	0.481962	0.475784	0.564944	0.501878	0.50025	0.42331	0.446563	0.450474	0.455639	0.480504	0.459908	0.53658	0.512746	0.494655	0.477471
700	0.467415	0.459303	0.466893	0.548405	0.53637	0.584439	0.536699	0.542258	0.430512	0.439045	0.443575	0.450955	0.482609	0.44775	0.54	0.451047	0.445632	0.489153	0.476449	0.471724	0.445386	0.462538	0.451927	0.522981	0.461427	0.489984	0.402174	0.422712	0.414968	0.413415	0.476704	0.423052	0.535553	0.499964	0.480205	0.486473
800	0.460035	0.451413	0.453131	0.547226	0.521591	0.536846	0.505916	0.519525	0.413882	0.416046	0.428239	0.423853	0.447212	0.43928	0.508569	0.467063	0.44761	0.480164	0.456542	0.46024	0.439057	0.472123	0.449589	0.494114	0.476142	0.460362	0.391857	0.405706	0.412712	0.403286	0.438139	0.419702	0.516234	0.480431	0.469252	0.490675
900	0.453042	0.440074	0.455496	0.486243	0.458608	0.495241	0.473911	0.493206	0.409974	0.410684	0.41985	0.413647	0.430971	0.412778	0.532777	0.48796	0.460482	0.525649	0.474371	0.460803	0.438955	0.455803	0.435295	0.511233	0.477333	0.505181	0.395655	0.410927	0.420158	0.396603	0.437731	0.414924	0.487594	0.466191	0.447276	0.486397
1000	0.458394	0.431171	0.448358	0.516039	0.493075	0.521564	0.496235	0.513394	0.418497	0.411149	0.426739	0.416499	0.435288	0.414151	0.402935	0.538683	0.511273	0.431356	0.496341	0.497651	0.457968	0.50986	0.48733	0.475006	0.516278	0.440255	0.41812	0.433327	0.43039	0.406254	0.467716	0.440852	0.512962	0.492648	0.468071	0.499727
