# Supplementary material for: Membrane curvature initiates Cdc42-FBP17-N-WASP clustering and actin nucleation
Source: EMBO J. 2026 Jan 3;45(3):953–86. doi: 10.1038/s44318-025-00677-w (PMC12864879; doi:10.1038/s44318-025-00677-w)
Supplement: Supplementary file 12 — Source data Fig. 4 [file 44318_2025_677_MOESM12_ESM.zip › Figure 4/EMBOJ-2025-122516_SourceDataFor Figure 4G.xlsx]

## Sheet: Sheet1
Figure 4G_ End-to-center ratio(FdHR1+/-Cdc42)
Bar width / nm	FdHR1
	Repeat1	Repeat2	Repeat3	Repeat4	Repeat5	Repeat6	Repeat7	Repeat8	Repeat9	Repeat10	Repeat11	Repeat12	Repeat13	Repeat14	Repeat15	Repeat16	Repeat17	Repeat18	Repeat19	Repeat20	Repeat21	Repeat22	Repeat23	Repeat24	Repeat25	Repeat26	Repeat27	Repeat28	Repeat29	Repeat30
200	1.67814	1.10572	1.59347	1.53695	1.51862	1.24747	1.31993	1.95577	1.84445	1.5591	1.69663	1.37447	1.17083	1.13357	1.28255	1.75286	1.86819	1.84434	2.07517	1.86684	1.96753	1.79201	2.55402	2.58394	1.83983	2.14595	1.75404	1.61176	2.11456	1.53237
300	1.28876	1.11368	1.17264	1.19903	1.01832	1.56801	1.34933	1.21665	1.17179	1.63829	1.32777	1.1806	1.12277	1.29132	1.40918	1.25632	1.53997	1.24958	1.28937	1.35412	2.01289	1.50643	1.4358	1.53761	1.35227	1.44881	1.30407	1.38166	1.72747	1.44778
400	0.919774	1.1647	0.921325	0.904817	0.955442	1.51325	1.5498	0.788911	0.775771	0.964224	0.833766	0.980433	0.756802	1.04433	1.30265	1.37731	1.60927	1.30246	1.38614	0.940584	1.8174	1.36691	1.35241	1.34549	1.41987	0.878125	1.14176	0.943827	1.10525	1.51677
500	1.28473	0.716114	1.14724	1.02816	0.464088	0.723275	0.984259	0.819472	0.888994	0.756628	1.31156	0.859014	0.741182	0.751982	0.928005	0.947592	0.864717	0.813161	0.74155	0.56224	1.00341	1.30286	1.42179	1.79912	1.21414	1.36698	0.993116	0.774374	0.950812	1.02553
600	1.07027	0.743879	0.860496	0.82657	0.565042	0.935809	0.766952	1.0511	0.94639	0.579211	0.958066	0.500963	0.851098	0.464504	0.756585	1.10158	1.10314	0.726844	0.786773	0.398385	0.75424	0.956184	0.686513	0.879569	0.735011	1.15979	0.43498	0.750893	0.734342	0.752265
700	0.895417	0.834383	0.730155	0.626705	0.456063	0.625091	1.26473	0.528215	0.614141	0.499016	0.643302	0.343181	0.452014	0.503723	1.12873	0.934478	0.592377	0.552596	0.485389	0.381732	0.574557	0.421726	0.312499	0.46618	0.307032	0.431203	0.422231	0.342525	0.419664	0.833712
800	0.797071	0.624609	0.680475	0.611598	0.424206	0.664125	0.485352	0.60289	0.520538	0.315785	0.506486	0.529003	0.232054	0.661337	0.468996	0.923332	0.711901	0.471258	0.393561	0.293048	0.358837	0.285108	0.19216	0.274407	0.193661	0.274966	0.170235	0.241299	0.450972	0.401587
900	0.549809	0.680785	0.356396	0.347682	0.358941	0.493825	0.305926	0.459602	0.483935	0.51417	0.434543	0.547569	0.392186	0.502997	0.618801	1.28624	0.94837	0.792048	0.797264	0.789625	1.0815	1.34071	0.417171	0.488227	1.07908	0.793167	1.24894	1.23598	0.879906	1.03271
1000	0.553122	0.614127	0.294082	0.293938	0.154479	0.529891	0.26745	0.71113	0.707208	0.199486	0.248885	0.099814	0.112575	0.41887	0.352978	0.890374	0.830484	0.662815	0.48648	0.250427	0.530585	0.344505	0.262283	0.436619	0.353671	0.400673	0.309886	0.347336	0.608295	0.605746
Bar width / nm	FdHR1+Cdc42
	Repeat1	Repeat2	Repeat3	Repeat4	Repeat5	Repeat6	Repeat7	Repeat8	Repeat9	Repeat10	Repeat11	Repeat12	Repeat13	Repeat14	Repeat15	Repeat16	Repeat17	Repeat18	Repeat19	Repeat20	Repeat21	Repeat22	Repeat23	Repeat24	Repeat25	Repeat26	Repeat27	Repeat28	Repeat29	Repeat30	Repeat31	Repeat32	Repeat33	Repeat34	Repeat35	Repeat36	Repeat37	Repeat38	Repeat39
200	1.34485	1.2587	1.39393	1.27728	1.27318	1.22001	1.20631	1.33161	1.15691	1.00666	1.41545	1.3344	1.4246	1.26977	1.28677	1.2464	1.49411	1.40535	1.11139	1.0366	1.61902	1.64058	1.4891	1.67332	1.45587	1.45059	1.55251	1.56244	1.25091	1.2253	1.50788	1.40663	1.20318	1.28704	1.20263	0.943147	2.74251	2.60458	1.77562
300	1.53488	1.31482	1.48798	1.40409	1.48407	1.2265	1.27825	1.83261	1.65729	1.73648	1.19191	1.3866	1.37754	1.16272	0.958382	0.926508	1.29932	0.952688	1.58345	1.10881	1.42203	1.5897	1.28825	1.27063	1.32785	1.61142	1.57841	1.78933	1.40707	1.2591	1.49149	1.8391	1.27084	1.74666	1.49852	1.40792	1.63283	1.39094	1.86419
400	1.26458	1.1992	1.54664	1.3091	1.31727	0.983177	1.03621	1.1266	1.37919	0.90672	0.937698	0.678863	1.09318	0.694803	0.943535	0.967899	1.08512	0.896838	1.12302	1.15649	1.4579	1.08058	1.44795	1.38798	1.32066	1.05103	1.04106	1.25666	1.35135	0.75099	1.08807	0.895732	0.882809	1.1974	1.54933	1.30408	1.25794	1.20964	1.51353
500	0.871214	0.807874	1.041	0.898866	0.941542	0.565965	0.657435	0.83659	1.09636	1.60997	1.19367	1.14242	1.27848	0.805784	1.18195	1.03665	0.77335	0.600797	0.926821	0.635044	0.921651	0.854872	1.06815	0.925707	0.98904	0.769685	0.851629	0.666872	1.02294	0.927802	0.904548	1.25199	1.96006	1.59062	1.33866	1.02402	0.988868	0.754235	0.766111
600	0.77069	0.494065	0.980209	0.728708	0.690667	0.35384	0.41968	0.786409	0.692909	0.784503	1.07843	1.16239	0.954574	0.62127	0.811114	0.713613	0.500724	0.571242	0.631155	0.656202	0.657759	0.715058	0.890885	0.702502	0.727215	0.577042	0.657009	0.682104	0.681094	0.874537	1.31819	1.00477	1.2053	0.555349	0.542896	0.510577	0.476841	0.698802	0.740048
700	0.886753	0.67851	1.07593	0.825884	0.99647	0.386648	0.52831	0.628375	0.350197	1.13411	0.665916	1.30899	0.844775	0.564921	0.404604	0.352362	0.692338	0.564417	1.0055	0.674571	0.649328	0.45035	0.931387	0.737459	0.77194	0.337724	0.441332	0.485113	0.329242	0.44105	0.99381	0.673126	0.521418	0.581681	0.381502	0.329796	0.430546	0.548906	0.469941
800	0.436435	0.764365	0.527315	0.444272	0.390903	0.553999	0.660943	0.723592	0.562376	0.675596	0.875774	0.697903	0.756531	0.439456	0.444996	0.35479	0.460069	0.343673	1.01397	0.383195	0.325676	0.503139	0.482362	0.366396	0.364865	0.384281	0.470329	0.335371	0.465857	0.463757	0.640902	0.28548	0.319461	0.318407	0.351372	0.26073	0.256097	0.212418	0.39635
900	0.577205	0.753547	0.859834	0.645947	0.598448	0.469035	0.461834	0.310224	0.695525	0.50766	1.58337	0.735979	0.798922	0.412284	0.51206	0.391092	0.440044	0.463804	0.363152	0.654518	0.372271	0.423533	0.659462	0.530657	0.524753	0.414513	0.400157	0.429595	0.447163	0.466294	0.621646	0.537315	0.522061	0.39575	0.568138	0.402803	0.354424	0.486586	0.418072
1000	0.378345	0.606123	0.667402	0.287151	0.2167	0.234859	0.410142	0.117807	0.278162	0.337032	0.289082	0.524537	0.574795	0.333303	0.328776	0.158803	0.247676	0.188422	0.262392	0.252214	0.241998	0.418901	0.532219	0.302003	0.317849	0.253412	0.345457	0.552441	0.453396	0.306862	0.341144	0.506851	0.643325	0.205949	0.351751	0.348552	0.232568	0.338193	0.428118
