# Supplementary material for: Membrane curvature initiates Cdc42-FBP17-N-WASP clustering and actin nucleation
Source: EMBO J. 2026 Jan 3;45(3):953–86. doi: 10.1038/s44318-025-00677-w (PMC12864879; doi:10.1038/s44318-025-00677-w)
Supplement: Supplementary file 12 — Source data Fig. 4 [file 44318_2025_677_MOESM12_ESM.zip › Figure 4/EMBOJ-2025-122516_SourceDataFor Figure 4H.xlsx]

## Sheet: Sheet1
Figure 4H_ End density(FdHR1+/-Cdc42)
Bar width / nm	FdHR1
	Repeat 1	Repeat 2	Repeat 3	Repeat 4	Repeat 5	Repeat 6	Repeat 7	Repeat 8	Repeat 9	Repeat 10	Repeat 11	Repeat 12	Repeat 13	Repeat 14	Repeat 15	Repeat 16	Repeat 17	Repeat 18	Repeat 19	Repeat 20	Repeat 21	Repeat 22	Repeat 23	Repeat 24	Repeat 25	Repeat 26	Repeat 27	Repeat 28	Repeat 29	Repeat 30
200	0.614474	0.37353	0.395484	0.35538	0.373922	0.597938	0.424516	0.543058	0.383702	0.39573	0.420984	0.369496	0.327798	0.500036	0.602042	0.468642	0.38913	0.383134	0.373872	0.736938	0.535696	0.681584	0.407278	0.509274	0.371274	0.436368	0.577872	0.715358	0.52333	0.423026
300	0.433512	0.290264	0.318032	0.291512	0.318322	0.504484	0.478748	0.315854	0.31572	0.294486	0.288596	0.402644	0.471268	0.343312	0.26942	0.329144	0.30138	0.322486	0.277246	0.336566	0.561068	0.547452	0.341314	0.333516	0.425726	0.291618	0.414548	0.512524	0.295306	0.32585
400	0.254308	0.27593	0.225046	0.462462	0.373616	0.448926	0.323934	0.256012	0.283618	0.238832	0.390456	0.274578	0.231458	0.254564	0.27971	0.258304	0.285616	0.219302	0.288642	0.456206	0.331422	0.408838	0.264576	0.319632	0.277408	0.252148	0.346396	0.415878	0.26733	0.245348
500	0.352398	0.225408	0.245566	0.215294	0.244402	0.380014	0.3826	0.247822	0.245212	0.252242	0.22429	0.21939	0.29366	0.343866	0.237518	0.216606	0.240442	0.239786	0.2092	0.360172	0.322514	0.3581	0.22271	0.209888	0.216916	0.308704	0.347872	0.251842	0.221246	0.236042
600	0.30011	0.225706	0.200788	0.210558	0.356924	0.394784	0.226336	0.216698	0.205648	0.201922	0.281704	0.30895	0.23086	0.225746	0.20337	0.20955	0.204718	0.21097	0.212984	0.330932	0.340836	0.226998	0.202154	0.202484	0.21652	0.289126	0.263532	0.237334	0.206066	0.220856
700	0.263058	0.251718	0.208556	0.354412	0.266424	0.408188	0.25422	0.208282	0.209116	0.279396	0.31109	0.205154	0.208048	0.209976	0.20804	0.20123	0.203188	0.322638	0.236746	0.311578	0.211032	0.22851	0.227026	0.23987	0.22372	0.231942	0.262412	0.20338	0.22682	0.21769
800	0.268514	0.218414	0.22576	0.21529	0.348308	0.298564	0.431878	0.283002	0.210598	0.259158	0.20218	0.2047	0.298098	0.27755	0.21923	0.20798	0.201128	0.21275	0.267744	0.210362	0.270664	0.2059	0.22307	0.21764	0.22739	0.22789	0.224152	0.2169	0.23073	0.22986
900	0.313974	0.29158	0.294952	0.219112	0.295166	0.394124	0.290014	0.3228	0.239524	0.35767	0.222776	0.259826	0.374782	0.356444	0.328714	0.217468	0.226242	0.227416	0.22934	0.22288	0.25035	0.241782	0.220952	0.246224	0.24279	0.24288	0.22179	0.245592	0.22987	0.2228
1000	0.335242	0.247278	0.267572	0.227304	0.320922	0.494024	0.299874	0.242316	0.20742	0.243058	0.343348	0.335622	0.216	0.20975	0.291694	0.242004	0.264436	0.233946	0.367736	0.31502	0.402716	0.304856	0.23393	0.2269	0.205208	0.304292	0.329114	0.262592	0.207866	0.230148
Bar width / nm	FdHR1+Cdc42
	Repeat 1	Repeat 2	Repeat 3	Repeat 4	Repeat 5	Repeat 6	Repeat 7	Repeat 8	Repeat 9	Repeat 10	Repeat 11	Repeat 12	Repeat 13	Repeat 14	Repeat 15	Repeat 16	Repeat 17	Repeat 18	Repeat 19	Repeat 20	Repeat 21	Repeat 22	Repeat 23	Repeat 24	Repeat 25	Repeat 26	Repeat 27	Repeat 28	Repeat 29	Repeat 30	Repeat 31	Repeat 32	Repeat 33	Repeat 34	Repeat 35	Repeat 36	Repeat 37	Repeat 38	Repeat 39
200	0.483715	0.621838	0.466553	0.454865	0.527653	0.393075	0.45062	0.501764	0.535217	0.468254	0.446701	0.420676	0.332064	0.297426	0.325456	0.361918	0.390413	0.404713	0.459719	0.39072	0.43941	0.372934	0.390874	0.503142	0.42029	0.356918	0.461538	0.455579	0.479439	0.54604	0.529675	0.653888	0.569758	0.396965	0.618205	0.587271	0.641667	0.62681	0.599108
300	0.36254	0.517685	0.373074	0.530894	0.331268	0.461684	0.518597	0.536993	0.344803	0.302086	0.421678	0.416321	0.342377	0.287465	0.338881	0.333557	0.31386	0.343793	0.399162	0.320899	0.397902	0.374475	0.376674	0.47775	0.3295	0.370778	0.416091	0.40638	0.400139	0.379803	0.473085	0.400283	0.359949	0.357884	0.534262	0.408214	0.497647	0.530017	0.497522
400	0.263348	0.353428	0.312521	0.291043	0.293722	0.23855	0.28056	0.282274	0.29356	0.266421	0.373498	0.356457	0.206242	0.254323	0.220692	0.272683	0.223318	0.23665	0.237644	0.228718	0.279045	0.293439	0.339396	0.347415	0.262821	0.27486	0.327103	0.338491	0.300828	0.279866	0.382979	0.345894	0.193966	0.300016	0.313092	0.230507	0.329174	0.313113	0.317401
500	0.248366	0.275762	0.228068	0.293081	0.399839	0.323509	0.332162	0.360911	0.337816	0.28237	0.310716	0.299293	0.19085	0.151656	0.157923	0.177845	0.163395	0.203877	0.211741	0.247336	0.187949	0.249968	0.253088	0.319165	0.223505	0.2717	0.326251	0.337157	0.278327	0.230052	0.267647	0.26355	0.214754	0.177966	0.174723	0.319536	0.293904	0.227954	0.244404
600	0.159263	0.262223	0.219201	0.318729	0.211523	0.293932	0.308359	0.327517	0.216177	0.195923	0.245259	0.303988	0.206537	0.171555	0.185587	0.163219	0.187391	0.233989	0.243913	0.141338	0.186044	0.20741	0.262482	0.296427	0.179195	0.235339	0.268023	0.284601	0.210144	0.188369	0.206819	0.269574	0.295867	0.208061	0.217511	0.314242	0.231078	0.243401	0.250566
700	0.25853	0.324473	0.173285	0.288877	0.218591	0.242166	0.251867	0.260174	0.199488	0.191768	0.235594	0.195723	0.310748	0.160946	0.205916	0.162169	0.14693	0.179627	0.187986	0.196895	0.275432	0.192349	0.234598	0.306209	0.238728	0.257	0.290283	0.294318	0.302978	0.256107	0.204472	0.188865	0.207706	0.270193	0.172086	0.171857	0.211358	0.25562	0.259653
800	0.287868	0.179696	0.187223	0.219656	0.319317	0.239734	0.240521	0.256018	0.28533	0.248627	0.23666	0.315638	0.155718	0.146374	0.20062	0.207252	0.174717	0.133477	0.148393	0.221284	0.167739	0.212064	0.229471	0.221646	0.24103	0.201195	0.223925	0.22782	0.271898	0.241919	0.199755	0.252023	0.228929	0.181012	0.176432	0.274348	0.280663	0.271887	0.279709
900	0.301733	0.323926	0.181596	0.273869	0.186512	0.227255	0.235655	0.232459	0.189092	0.182669	0.172523	0.27224	0.311249	0.344517	0.151321	0.202313	0.157189	0.215127	0.248681	0.184116	0.139408	0.132818	0.364539	0.290922	0.202927	0.297055	0.365655	0.386995	0.292894	0.225054	0.18895	0.193714	0.237097	0.32413	0.304075	0.223944	0.210535	0.307059	0.391027
1000	0.309002	0.34348	0.306547	0.158137	0.159505	0.163255	0.153917	0.162769	0.142367	0.142258	0.275066	0.344203	0.238348	0.178791	0.132247	0.16425	0.178813	0.169373	0.168479	0.136635	0.232069	0.201143	0.35211	0.19687	0.175567	0.250417	0.253666	0.275763	0.242541	0.198789	0.335315	0.26581	0.232996	0.270295	0.292865	0.22609	0.17883	0.340636	0.391304
