# Supplementary material for: Membrane curvature initiates Cdc42-FBP17-N-WASP clustering and actin nucleation
Source: EMBO J. 2026 Jan 3;45(3):953–86. doi: 10.1038/s44318-025-00677-w (PMC12864879; doi:10.1038/s44318-025-00677-w)
Supplement: Supplementary file 12 — Source data Fig. 4 [file 44318_2025_677_MOESM12_ESM.zip › Figure 4/EMBOJ-2025-122516_SourceDataFor Figure 4J.xlsx]

## Sheet: Sheet1
Figure 4J_ In vitro actin polymerization curve
Bar width / nm	Flat						200nm					300nm					400nm					500nm					600nm					700nm					800nm					900nm					1000nm
Time(sec)	repeat1	repeat2	repeat3	repeat4	repeat5		repeat1	repeat2	repeat3	repeat4		repeat1	repeat2	repeat3	repeat4		repeat1	repeat2	repeat3	repeat4		repeat1	repeat2	repeat3	repeat4		repeat1	repeat2	repeat3	repeat4		repeat1	repeat2	repeat3	repeat4		repeat1	repeat2	repeat3	repeat4		repeat1	repeat2	repeat3	repeat4		repeat1	repeat2	repeat3
0	117.019	116.81	116.444	115.802	115.172		121.75	121.12	120.83	118.921		119.275	120.696	120.256	121.656		121.379	120.673	119.481	118.525		117.763	119.308	120.952	120.874		119.831	120.14	119.149	117.931		118.625	117.539	117.39	116.897		115.678	116.778	116.9	116.632		115.66	115.391	114.287	113.959		114.024	113.788	113.158
10	117.067	116.763	116.395	115.762	115.19		122.479	121.226	120.645	119.936		120.354	120.335	120.522	122.15		121.654	121.034	119.707	119.25		118.21	119.209	121.064	120.27		119.911	119.44	118.461	117.699		118.463	118.405	117.858	116.533		115.782	116.698	117.056	117.329		115.164	115.166	114.577	113.738		113.397	113.488	112.729
20	117.208	116.978	116.502	115.801	115.198		122.766	121.094	120.952	120.402		121.228	120.692	121.879	122.328		121.939	121.648	119.953	119.38		118.203	119.475	121.764	120.741		120.022	119.928	119.177	118.288		119.477	118.383	117.569	116.946		115.852	116.931	117.416	116.991		115.685	115.308	114.846	114.173		113.826	113.779	113.279
30	117.019	116.834	116.475	115.791	115.159		123.438	121.717	121.119	123.01		124.193	120.692	121.588	121.83		122.091	121.085	119.466	119.859		118.555	119.034	121.352	120.539		120.136	120.152	119.051	117.999		118.605	118.26	118.138	116.671		115.818	118.385	117.388	117.252		115.439	115.528	114.433	113.474		113.988	113.821	113.362
40	117.11	116.956	116.429	115.743	115.135		124.346	121.042	120.341	127.714		129.19	121.271	122.507	121.701		123.767	121.448	120.569	119.263		118.45	119.078	121.788	121.464		119.668	120.362	118.813	117.763		119.111	118.428	117.617	117.089		116.048	119.921	117.752	117.358		115.778	115.231	114.539	113.901		114.108	113.55	113.488
50	117.146	116.833	116.339	115.672	115.083		128.594	120.708	119.649	132.274		133.907	123.95	122.512	121.671		126.088	121.459	121.882	120.193		119.11	120.137	121.598	120.617		119.894	122.083	119.099	118.635		119.929	119.34	117.543	117.463		115.986	123.45	117.636	117.581		116.44	115.706	114.689	114.043		113.924	113.892	113.495
60	117.218	117.022	116.483	115.784	115.129		134.374	121.594	119.965	139.907		141.806	126.428	123.795	121.38		130.496	121.314	123.974	122.094		118.566	119.24	121.645	121.25		119.98	123.77	119.531	118.461		121.499	120.198	117.516	118.455		116.176	128.694	117.894	117.625		116.163	116.007	115.121	113.969		114.376	113.87	113.246
70	117.28	117.167	116.596	115.851	115.248		142.755	121.339	120.005	148.296		150.674	130.675	124.163	122.328		135.501	121.833	127.484	124.839		119.131	119.919	122.137	121.285		120.672	128.774	119.572	118.577		123.1	122.719	117.569	119.716		116.114	135.05	118.457	118.496		116.645	116.218	115.524	114.743		114.45	114.156	113.776
80	117.439	117.222	116.628	116.05	115.293		152.896	121.642	121.372	157.631		160.741	135.488	124.645	122.751		144.548	121.868	132.626	130.865		119.025	120.427	122.271	121.338		120.976	135.454	119.824	118.928		125.333	127.103	117.766	120.769		116.184	141.601	118.302	118.233		117.74	117.146	114.926	114.346		115.493	113.768	114.231
90	117.563	117.378	116.811	116.124	115.333		165.307	123.342	122.982	165.181		168.901	142.58	124.984	125.131		150.279	122.772	139.585	136.666		119.094	120.486	122.314	122.179		121.572	145.334	119.688	118.937		126.645	130.837	118.6	122.614		116.527	149.263	118.569	118.131		118.753	118.363	114.677	114.865		117.69	114.409	115.243
100	117.508	117.254	116.711	116.044	115.239		175.599	125.976	125.354	172.327		176.741	150.855	125.794	128.36		159.332	122.13	148.584	145.56		118.695	122.025	122.258	121.55		122.61	155.25	119.165	119.009		128.584	135.567	119.605	124.321		117.084	156.69	118.564	119.29		121.322	120.472	114.894	115.778		118.909	114.199	115.594
110	117.703	117.41	116.866	116.28	115.451		186.495	130.43	130.262	181.729		188.034	160.059	127.287	137.441		167.315	123.415	157.372	154.021		119.204	125.669	123.387	122.617		125.085	166.194	120.06	118.872		132.21	141.267	120.512	127.197		117.714	164.902	119.467	120.407		123.446	122.449	116.087	116.856		122.493	114.6	117.303
120	117.792	117.461	116.766	116.348	115.359		197.378	133.508	134.812	186.53		193.717	168.429	128.154	143.906		177.908	127.572	165.867	162.777		119.619	129.768	125.05	123.187		127.198	175.437	119.889	119.124		135.55	149.269	122.951	130.283		118.632	172.971	121.874	121.384		125.256	124.3	116.338	117.824		127.187	115.152	119.762
130	117.971	117.847	117.12	116.595	115.593		209.678	139.221	142.532	194.77		202.809	181.676	129.43	151.88		187.448	133.662	175.123	170.301		119.483	133.326	128.409	123.932		131.855	187.107	121.169	120.726		138.903	155.589	126.568	134.428		121.653	181.38	125.047	124		128.952	127.713	117.547	118.6		130.339	116.126	121.772
140	118.162	118.081	117.27	116.758	115.775		219.508	145.499	149.101	199.288		209.786	188.964	129.886	161.626		194.974	140.886	182.121	179.221		118.986	139.459	134.65	125.779		135.697	196.905	122.555	121.257		143.759	161.953	129.862	137.534		123.537	186.834	129.092	126.259		133.076	132.347	118.721	119.48		134.175	117.391	123.64
150	118.359	118.274	117.317	116.965	115.778		225.626	152.342	157.01	207.346		218.744	198.872	132.199	167.968		202.268	150.805	189.385	186.401		119.599	144.036	142.192	126.643		141.236	205.438	125.621	124.71		148.353	168.701	133.399	143.316		126.632	194.395	134.604	130.461		137.567	137.182	119.254	120.769		137.869	119.325	126.54
160	118.242	118.173	117.183	116.921	115.754		253.868	167.834	171.09	217.788		232.282	214.851	135.206	181.461		214.284	160.061	196.085	194.746		119.555	149.405	154.083	130.755		144.39	209.565	127.223	129.869		149.274	165.878	133.675	142.029		127.99	185.586	136.853	131.917		138.006	136.948	119.515	120.358		134.944	120.074	124.799
170	118.514	118.385	117.404	117.152	115.911		263.842	176.843	179.407	222.827		238.608	224.814	137.435	192.19		222.83	168.896	201.09	201.744		119.74	155.959	167.848	134.569		149.577	218.843	130.687	134.957		155.698	172.155	137.247	146.193		131.583	191.102	144.108	135.999		142.029	141.232	120.704	121.876		137.921	121.971	126.688
180	118.87	118.797	117.832	117.481	116.098		271.468	185.398	185.802	229.14		246.493	234.695	141.759	201.322		232.67	180.289	210.987	211.178		120.897	163.172	179.665	138.602		155.63	227.257	134.144	141.13		163.831	176.362	142.371	150.821		135.748	198.609	151.786	141.353		145.587	147.019	123.425	123.322		141.772	124.364	129.347
190	119.195	119.045	118.12	117.763	116.331		278.527	192.53	192.339	235.45		252.678	241.603	142.045	209.044		240.66	188.535	216.408	218.597		121.907	170.81	189.93	143.332		161.512	235.645	137.495	149.461		170.473	181.488	146.602	153.825		138.907	204.839	156.862	146.246		150.049	151.412	123.965	126.275		145.844	127.188	131.286
200	119.45	119.278	118.315	117.955	116.344		285.405	198.571	198.581	239.544		257.984	247.962	143.95	216.206		247.15	196.76	220.119	224.093		123.221	176.958	199.34	149.352		167.459	242.614	141.952	154.7		175.833	185.65	150.148	156.225		141.529	209.742	161.343	150.854		152.378	155.274	125.785	127.373		148.652	129.241	133.354
210	119.977	119.775	118.68	118.417	116.772		291.63	205.399	204.755	247.23		264.76	257.938	148.554	224.074		256.334	205.962	225.796	230.345		127.259	184.935	211.554	154.336		173.44	251.734	148.57	162.181		183.225	190.825	154.586	161.226		144.879	214.988	167.594	157.104		155.436	160.105	127.739	129.811		152.518	131.626	135.54
220	120.252	120.1	118.894	118.725	116.8		297.891	209.631	208.826	254.01		272.287	262.534	150.816	229.644		262.372	213.797	229.786	238.625		129.577	188.619	219.603	159.689		178.591	258.001	152.691	166.806		187.953	193.946	156.685	164.619		148.656	219.831	172.372	160.924		159.758	163.585	128.873	131.742		155.093	134.726	137.349
230	120.381	120.115	119.098	118.808	116.86		302.532	214.984	212.051	256.87		273.228	266.682	154.13	235.383		265.672	219.461	234.558	242.184		133.618	193.915	226.533	166.132		181.299	265.14	155.585	172.652		193.217	199.152	160.375	166.925		150.098	225.072	176.978	164.65		163.072	167.053	130.021	133.516		158.392	137.497	139.339
240	120.661	120.483	119.329	119.168	117.165		308.534	218.157	216.391	261.41		279.037	272.838	155.933	238.508		271.461	223.919	239.081	246.761		136.572	199.632	234.8	172.948		187.711	270.231	160.72	175.5		198.232	203.595	164.214	170.796		153.641	229.911	182.078	170.011		166.442	170.433	131.182	135.468		160.403	140.304	141.692
250	121.023	120.993	119.53	119.435	117.368		322.592	228.342	224.396	264.693		282.754	280.801	159.852	248.631		277.255	231.057	240.217	250.108		140.617	204.033	241.308	181.613		188.415	272.612	163.531	177.507		199.666	202.443	164.098	170.493		153.89	224.856	181.929	170.673		164.561	168.974	131.349	135.92		158.444	140.478	140.35
260	121.146	121.075	119.554	119.347	117.297		330.785	233.827	231.652	261.615		278.684	284.483	160.7	252.438		279.261	232.317	232.737	245.902		142.348	203.417	240.926	185.353		187.691	266.906	163.873	176.008		196.515	198.762	160.573	166.794		151.769	213.608	178.359	166.28		159.428	164.204	129.735	133.761		153.698	137.81	138.481
270	121.539	121.404	119.817	119.475	117.524		335.382	238.352	234.044	264.718		281.457	286.657	161.406	255.487		281.437	235.588	235.685	247.845		147.343	206.91	247.819	190.266		190.067	268.761	166.556	177.781		198.168	198.998	160.952	167.63		154.195	214.281	180.669	169.161		159.472	163.921	130.011	134.224		153.995	138.897	138.254
280	121.976	122.059	120.063	119.848	117.826		344.206	243.418	240.631	271.785		286.757	292.891	164.654	259.806		287.181	242.694	241.208	252.781		150.619	213.018	257.509	192.784		197.924	275.457	170.512	182.346		203.41	205.151	164.532	170.982		156.623	218.775	184.542	172.44		162.98	168.716	131.581	135.64		156.866	140.876	140.228
290	122.087	122.322	120.235	120.02	117.916		346.647	246.042	243.602	275.714		289.81	295.974	167.158	264.547		287.175	246.046	243.505	255.957		154.047	215.904	261.945	198.738		201.501	279.468	173.083	184.838		207.197	207.655	166.495	173.207		157.705	222.496	188.889	175.248		164.965	170.222	132.146	137.885		158.392	142.96	140.602
300	122.718	122.885	120.704	120.462	118.191		355.957	250.588	249.327	281.866		296.317	303.918	169.298	270.851		293.906	251.33	247.662	262.202		157.887	220.997	267.639	204.51		208.752	286.503	177.736	188.344		210.457	212.94	169.387	176.303		160.846	227.912	192.86	179.984		169.208	174.034	133.818	139.692		160.658	144.599	143.361
310	123.474	123.622	121.345	120.94	118.705		360.379	257.505	253.726	289.022		302.171	312.172	170.261	278.27		300.078	258.441	255.757	269.322		162.958	227.025	275.259	209.33		214.521	293.885	184.652	192.894		216.021	218.038	172.336	180.266		164.543	234.382	198.612	185.259		173.909	178.706	135.411	142.219		164.443	148.501	145.745
320	123.276	123.636	121.281	120.824	118.678		360.024	256.107	254.498	291.578		303.29	309.261	174.198	279.88		299.288	259.004	254.491	270.608		164.152	228.27	277.215	212.703		214.87	293.965	185.443	194.909		218.749	220.157	173.516	181.626		165.696	236.808	199.867	187.003		174.53	179.665	134.694	142.875		165.125	149.775	145.745
330	124.132	124.329	121.932	121.486	119.164		365.177	261.685	259.477	296.966		308.479	314.738	177.53	282.622		304.291	266.098	261.458	278.19		166.497	233.252	284.605	217.5		221.59	298.608	191.471	199.561		223.245	225.578	176.355	185.655		169.405	242.307	205.198	190.72		178.4	184.579	136.751	145.692		169.053	152.019	148.534
340	124.542	124.925	122.254	121.816	119.432		369.41	264.466	262.678	300.844		312.285	317.849	180.426	288.097		307.748	270.105	262.749	280.252		170.622	236.746	288.568	223.119		225.692	304.488	195.171	203.793		226.774	229.385	179.036	187.825		171.721	246.46	207.829	194.766		181.261	186.923	137.378	147.053		171.159	153.518	149.932
350	124.731	125.107	122.4	121.769	119.547		373.726	269.581	264.45	293.795		303.99	317.704	179.224	290.515		304.836	268.433	253.876	271.553		169.297	234.241	280.607	221.188		219.759	292	190.485	196.244		216.058	216.783	171.373	181.646		165.204	228.341	197.729	187.471		171.852	177.329	134.922	143.425		162.675	148.468	144.829
360	124.694	125.038	122.331	121.679	119.372		367.848	267.662	262.048	287.443		295.887	307.312	178.455	286.723		297.786	260.188	243.683	259.548		166.599	226.712	270.048	218.262		210.162	277.402	184.555	189.302		206.208	207.051	166.607	175.343		160.311	215.076	190.538	180.43		165.465	169.826	132.89	139.107		157.506	144.344	141.114
370	125.147	125.366	122.491	121.939	119.586		370.031	270.955	266.218	288.008		296.718	310.802	177.424	288.551		300.231	263.59	245.91	261.01		168.975	228.624	274.727	221.595		212.255	279.87	185.598	191.797		208.28	209.148	167.844	176.625		160.465	217.211	191.936	183.317		168.232	172.334	133.112	140.317		158.215	145.358	141.82
380	125.345	125.882	122.847	122.206	119.863		374.14	275.256	271.113	290.77		300.177	313.862	178.131	292.459		302.867	266.659	248.911	264.684		170.324	232.022	274.908	223.829		216.366	282.247	186.938	193.997		211.343	211.754	169.548	178.766		162.144	218.652	195.171	185.844		169.599	172.806	133.547	140.661		159.013	146.3	143.464
390	125.859	126.441	123.458	122.776	120.307		379.403	278.273	275.19	295.36		304.983	316.909	182.106	295.206		303.741	272.366	252.165	269.497		173.763	236.748	281.987	228.384		219.988	288.21	190.662	196.592		215.26	215.917	171.717	182.122		164.223	221.457	197.48	189.187		172.885	176.249	134.981	141.864		160.762	148.572	144.674
400	126.16	126.808	123.731	122.763	120.522		380.561	281.633	276.84	299.44		307.673	322.541	183.259	296.938		308.786	275.623	255.639	271.428		175.95	239.572	285.744	230.438		221.268	293.327	191.586	198.535		216.663	219.794	173.763	184.047		166.362	224.284	199.36	191.122		173.421	176.606	136.061	142.56		162.047	149.99	146.138
410	126.595	127.195	123.814	123.088	120.721		384.457	284.246	278.231	301.717		311.081	325.025	185.418	299.083		310.825	276.986	258.305	275.841		177.423	242.304	288.735	233.363		226.431	297.654	195.345	201.031		221.921	222.64	174.968	186.143		168.929	227.065	202.092	193.931		175.936	177.339	136.83	142.885		163.743	151.067	147.885
420	126.81	127.747	124.374	123.52	121.139		387.464	287.515	283.528	307.136		314.509	329.278	187.399	301.107		313.38	281.149	262.103	279.864		179.516	245.42	294.339	238.715		228.433	302.532	198.323	205.637		224.677	226.064	177.921	189.141		171.07	229.891	205.681	198.333		178.609	181.291	137.954	144.6		165.235	152.433	149.009
430	127.294	128.297	124.954	123.961	121.494		392.593	288.917	288.17	311.11		317.305	330.073	189.257	302.709		317.17	284.954	266.956	283.306		182.629	249.272	299.144	242.303		232.863	306.569	201.842	209.017		227.994	231.222	179.723	193.507		173.483	234.437	210.438	202.477		182.674	184.275	140.472	146.829		168.275	155	150.693
440	127.742	128.663	125.269	124.326	121.734		395.398	291.856	287.57	311.832		318.931	333.391	191.311	307.056		316.935	287.556	271.099	285.519		184.177	250.062	301.215	244.365		234.531	308.987	203.768	209.479		230.976	234.362	182.743	194.331		174.768	236.491	213.168	204.669		184.258	187.15	140.525	147.508		169.339	156.262	151.956
450	127.787	129.066	125.463	124.516	121.958		396.755	292.852	288.957	315.295		320.234	331.553	194.866	306.093		317.788	289.852	271.51	287.338		185.186	252.692	301.796	245.03		236.789	309.741	202.68	212.394		233.337	236.922	183.359	195.348		176.637	239.714	215.366	206.262		185.398	187.054	140.692	148.252		170.949	157.524	152.706
460	128.4	129.427	126.081	124.936	122.306		398.282	297.237	291.168	317.194		321.982	335.837	196.737	307.63		324.276	292.551	273.032	294.511		186.866	254.752	306.486	247.707		240.385	312.746	205.555	214.96		234.535	239.254	185.622	198.141		178.757	242.409	217.863	209.38		187.948	189.073	141.965	149.341		172.729	158.415	154.538
470	127.915	128.946	125.408	124.361	121.773		388.305	292.574	285.603	301.701		305.25	321.566	192.238	302.587		306.403	276.397	255.425	272.001		180.277	241.897	288.157	236.284		224.264	291.197	192.657	200.818		218.448	220.768	176.486	185.613		169.195	220.904	201.403	196.156		175.401	176.862	137.169	142.44		161.246	149.99	147.154
480	128.346	129.324	125.887	124.645	122.186		394.858	292.846	286.858	306.032		307.913	326.211	195.138	304.275		308.241	279.958	258.431	275.659		181.842	243.923	290.396	237.664		226.747	293.936	196.87	202.374		219.504	224.085	178.347	187.5		170.266	223.262	202.758	197.405		176.516	178.215	138.866	144.134		162.523	151.431	148.434
490	127.407	128.184	124.998	123.674	121.305		369.237	277.912	269.43	282.709		284.189	302.365	189.793	284.765		283.826	256.91	237.314	249.355		171.79	226.545	264.688	224.651		208.144	266.391	182.39	188.535		202.331	204.143	167.783	176.37		160.523	202.147	186.272	182.95		164.245	165.982	133.819	137.425		153.462	143.318	141.502
500	126.757	127.334	124.402	122.925	120.793		347.862	265.518	255.815	265.396		266.611	285.141	186.864	271.782		266.641	244.301	221.306	234.047		166.024	214.53	248.383	213.945		198.044	247.388	175.827	179.5		190.041	193.192	161.634	167.838		154.404	190.425	177.31	173.283		157.214	159.773	131.535	134.59		148.009	139.631	137.59
510	127.508	128.302	125.014	123.597	121.313		363.966	275.585	266.434	277.518		277.068	297.72	191.099	279.149		278.901	254.233	230.815	244.103		169.828	222.747	259.369	221.159		204.619	258.643	178.879	184.392		196.784	200.705	165.759	171.91		157.792	196.36	182.577	179.505		161.004	163.289	132.873	136.657		150.755	142.766	139.808
520	128.844	129.759	126.248	124.686	122.113		390.464	293.916	284.418	302.745		301.856	322.659	199.178	302.271		304.345	276.035	250.977	270		181.73	240.342	285.705	240.57		223.301	286.956	191.565	199.679		214.391	220.146	176.877	185.77		168.445	218.407	198.913	194.606		173.214	175.604	137.955	142.179		160.854	150.44	147.021
530	129.777	130.952	127.22	125.755	123.07		403.392	302.826	294.089	318.175		314.746	336.438	202.625	311.673		318.523	289.133	265.695	285.638		189.772	252.826	300.783	250.942		234.072	304.592	202.715	210.325		226.783	235.012	184.826	194.799		175.523	233.668	211.402	205.58		183.133	183.983	141.904	147.311		168.469	155.389	151.681
540	130.686	131.788	128.155	126.654	123.869		403.451	304.203	298.29	334.241		329.854	344.82	207.651	320.716		333.098	302.016	282.718	303.691		197.94	264.177	320.652	265.315		250.804	326.463	216.846	225.902		246.444	254.441	194.923	207.743		187.089	257.343	229.122	219.828		197.079	198.76	146.4	154.661		180.494	167.063	159.251
550	131.153	132.096	128.38	126.966	123.954		410.354	309.546	300.645	333.771		327.448	345.733	209.255	323.033		333.18	300.95	278.312	299.21		197.015	262.143	316.239	263.648		246.56	320.309	212.774	220.572		240.576	248.168	192.439	204.09		183.342	248.476	221.927	214.794		191.446	194.478	145.415	152.181		175.782	162.952	156.232
560	131.365	132.276	128.496	127.145	124.253		412.073	310.168	301.579	334.215		326.925	344.71	209.798	322.397		333.194	303.505	279.318	300.486		199.367	266.299	317.11	265.476		248.178	320.572	213.776	221.057		240.614	249.628	193.478	204.921		183.993	248.866	222.359	217.828		190.837	195.867	146.219	152.766		178.014	163.73	157.323
570	131.35	132.386	128.591	127.18	124.234		408.95	307.093	300.576	335.343		326.296	344.743	210.276	322.021		331.508	300.701	279.952	302.426		199.663	264.113	318.409	267.812		247.891	320.259	214.329	221.277		243.209	251.446	193.797	205.835		185.342	253.033	223.223	217.439		192.04	196.334	146.556	152.843		177.958	165.177	157.773
580	131.658	132.755	128.866	127.291	124.4		407.866	309.658	301.855	338.151		328.41	346.226	213.762	321.61		333.666	302.091	280.492	301.262		200.503	265.871	319.354	267.521		249.956	320.628	215.581	221.524		245.027	254.287	195.557	208.354		187.215	254.158	224.696	219.786		194.311	197.239	146.959	154.537		178.764	165.841	157.975
590	131.952	132.787	128.925	127.434	124.36		407.26	309.433	301.931	338.926		328.637	347.67	213.186	324.013		332.204	301.212	281.895	302.712		202.187	266.228	321.567	271.848		248.768	321.135	217.291	223.417		243.531	253.391	195.158	207.674		186.45	254.537	225.483	221.104		194.531	197.599	146.826	154.117		178.949	166.225	158.871
600	132.298	133.244	129.251	127.735	124.787		409.409	311.069	303.062	340.53		332.319	345.846	214.362	323.454		337.636	303.416	281.618	304.757		202.786	269.365	323.003	271.699		252.185	324.942	218.569	224.604		245.804	254.199	196.603	208.675		187.784	255.845	226.584	222.238		194.362	198.653	147.018	155.325		180.094	167.044	159.266
610	132.489	133.249	129.415	127.816	124.723		403.886	309.295	301.177	337.324		328.322	346.142	214.731	322.421		335.046	303.676	282.308	303.748		204.217	268.577	323.539	270.546		251.737	324.878	219.101	225.179		245.906	253.018	196.562	209.97		187.509	256.333	227.666	222.683		195.555	199.853	148.138	155.681		180.888	167.033	160.055
620	131.893	132.871	128.704	127.12	124.227		404.774	310.07	297.143	326.135		316.395	332.379	209.718	315.416		319.666	286.708	263.993	284.248		195.492	255.492	306.661	260.292		235.266	301.465	204.075	209.422		228.058	232.709	186.106	196.744		176.754	231.297	208.784	207.084		180.305	185.164	141.858	148.52		168.483	157.489	152.079
630	132.036	133.08	128.947	127.175	124.38		401.3	307.138	297.394	326.965		316.582	335.079	212.54	314.206		319.086	287.169	263.296	285.374		195.275	257.399	305.728	262.663		234.87	299.781	205.25	209.412		227.497	235.172	185.688	197.512		176.809	232.546	209.825	208.419		180.594	185.672	142.676	149.209		168.438	157.173	152.358
640	132.383	133.317	129.018	127.528	124.629		398.344	312.809	299.252	332.808		318.471	335.734	213.703	315.513		319.649	287.821	267.261	288.486		196.341	258.372	307.726	264.069		237.217	304.532	206.123	209.818		230.174	238.468	188.451	199.722		178.101	235.381	210.505	210.475		183.26	188.231	143.018	149.954		169.943	158.906	152.758
650	132.727	133.744	129.335	127.902	124.987		402.356	312.718	300.688	333.77		319.41	336.971	214.443	317.869		325.634	288.258	268.251	290.144		198.214	260.979	311.435	267.929		240.639	307.372	208.969	213.571		233.584	241.357	190.295	201.129		179.705	237.223	213.737	213.118		184.586	188.175	143.966	150.474		171.474	160.051	154.19
660	132.631	133.597	129.164	127.685	124.728		399.924	312.241	299.858	332.757		319.641	335.608	217.264	315.954		322.956	288.063	269.693	290.057		198.779	259.961	310.609	268.397		235.216	305.099	207.78	212.58		231.841	240.032	189.608	201.227		179.647	236.26	212.121	212.694		185.043	187.588	144.238	150.429		170.656	160.201	154.254
670	132.85	133.862	129.557	127.87	125.087		399.428	313.616	303.726	335.023		322.689	340.045	218.763	316.974		324.936	290.748	270.443	292.11		200.902	262.466	313.408	269.888		238.332	307.877	211.238	214.319		234.726	243.255	191.985	203.78		180.741	238.001	215.337	213.936		186.81	189.512	144.469	151.934		172.769	161.429	154.773
680	132.971	133.856	129.508	128.012	125.079		397.93	311.05	300.742	336.689		321.613	337.446	220.153	317.454		323.685	290.235	267.848	291.838		200.264	261.746	313.375	269.691		239.827	305.8	210.974	213.606		233.79	242.219	191.294	203.534		180.984	241.316	215.751	213.631		186.579	190.262	144.692	151.851		172.167	161.1	155.049
690	133.16	134.245	129.86	128.38	125.367		402.135	312.789	302.873	338.278		323.947	340.045	221.355	315.93		328.652	294.012	271.684	295.777		201.174	265.071	317.508	272.123		241.627	309.02	213.172	216.008		237.545	244.597	193.26	205.699		182.744	242.915	217.887	215.84		187.582	192.166	144.862	152.891		173.02	162.193	156.253
700	133.422	134.542	130.041	128.492	125.423		398.23	313.18	300.644	339.166		324.17	337.882	223.366	315.865		327.826	291.325	272.376	296.219		201.435	263.259	316.544	274.121		243.123	309.139	212.938	214.181		237.587	245.462	191.866	205.109		183.036	244.757	218.35	217.861		188.506	192.794	145.546	153.948		174.384	162.591	155.622
710	133.422	134.368	129.864	128.185	125.299		398.757	311.758	300.77	337.221		322.605	338.216	223.526	315.278		326.337	291.092	272.914	296.319		201.908	262.836	317.601	274.376		244.43	308.798	212.47	215.591		238.088	245.8	192.455	205.598		181.975	243.351	218.849	216.678		188.314	193.294	145.121	153.224		173.956	162.823	156.162
720	133.684	134.784	130.267	128.44	125.666		399.53	313.406	304.322	339.286		322.458	338.717	224.754	317.85		329.172	292.884	274.387	298.017		203.69	264.191	320.869	277.053		245.949	309.256	213.371	214.859		239.88	248.918	193.958	207.434		184.588	246.77	220.504	218.894		190.085	195.107	146.191	154.079		175.802	162.992	156.516
730	133.516	134.755	129.871	128.52	125.449		395.811	312.775	301.942	341.204		321.878	337.877	225.406	312.353		328.148	291.168	275.425	297.477		204.152	264.234	319.01	276.599		247.201	311.979	213.602	214.993		239.872	249.609	193.762	208.722		184.303	246.661	220.959	218.971		190.67	194.345	146.423	154.729		176.024	164.093	156.474
740	133.528	134.65	129.923	128.442	125.451		395.869	309.687	299.266	340.15		320.562	336.055	225.151	313.154		325.704	290.472	273.362	297.39		203.446	264.114	317.958	275.11		247.377	309.417	214.307	214.308		239.241	247.987	193.287	207.5		184.542	247.696	220.919	218.476		190.636	195.143	146.692	153.722		176.767	164.347	156.396
750	133.601	134.812	129.911	128.48	125.467		396.151	310.205	297.101	341.019		320.448	336.56	224.912	312.26		327.57	291.31	275.298	296.641		204.232	263.593	317.733	275.641		247.89	308.633	213.709	214.28		239.633	250.122	193.572	207.719		184.955	246.342	219.533	218.619		189.472	194.462	146.517	154.128		176.308	163.194	156.072
760	132.722	133.798	128.827	127.335	124.631		383.851	302.039	289.866	325.34		304.599	320.385	221.977	302.908		306.381	274.476	256.857	278.172		193.017	248.128	297.724	261.31		230.637	287.259	202.04	200.449		222.368	230.781	182.218	196.03		174.595	225.291	203.848	204.09		177.937	182.163	141.148	147.921		165.432	155.084	149.329
770	132.763	134.054	128.922	127.622	124.816		385.736	302.515	289.414	327.377		303.614	319.622	221.997	300.437		306.452	273.372	256.048	279.028		194.3	248.877	296.562	259.824		229.979	284.781	202.11	198.724		222.06	229.606	182.121	195.446		174.246	224.955	203.481	204.58		176.814	180.899	140.76	147.655		164.906	155.095	149.229
780	133.096	134.302	129.173	127.734	124.993		385.723	303.006	290.397	330.007		304.444	318.202	223.193	301.412		307.619	275.394	254.299	278.521		195.815	249.587	299.017	262.549		229.861	284.704	203.238	200.34		223.208	229.465	182.918	196.016		173.633	225.292	204.12	202.918		177.51	182.146	141.434	147.927		165.441	155.263	149.128
790	134.037	135.464	130.232	129.056	125.996		389.055	306.606	296.294	346.758		319.406	334.99	228.527	311.306		323.185	290.897	273.97	298.713		205.017	261.078	318.215	275.52		247.927	307.104	216.178	216.244		240.737	252.548	194.522	210.275		186.632	251.807	223.84	220.936		192.537	197.283	146.997	157.246		178.19	165.409	157.323
800	134.024	135.539	130.432	128.999	126.124		385.093	305.364	295.182	346.73		318.334	330.522	230.234	310.272		321.979	290.303	273.809	299.762		206.454	263.66	320.466	276.986		250.077	311.52	218.174	216.905		244.029	256	196.333	212.341		187.343	254.849	227.406	222.871		195.59	199.039	147.39	158.85		180.085	167.709	159.831
810	134.256	135.896	130.468	129.268	126.463		380.228	303.293	292.85	346.714		313.429	328.809	229.034	306.788		323.025	287.255	273.957	301.359		208.717	262.703	318.518	276.615		250.25	309.154	218.581	216.464		246.632	258.458	196.267	212.614		189.332	257.5	229.127	223.393		196.526	200.307	148.31	158.845		181.353	168.846	160.508
820	134.502	136.197	130.884	129.563	126.632		379.38	302.814	293.186	348.838		315.182	329.105	230.655	308.547		324.263	289.523	274.54	302.63		209.103	263.435	319.259	277.685		254.193	310.274	221.174	217.792		247.938	260.796	197.66	213.981		189.786	260.414	231.559	226.274		198.322	203.389	148.704	160.263		183.255	170.409	162.617
830	134.341	136.03	130.887	129.555	126.484		374.429	300.957	292.141	345.092		312.569	326.474	229.778	306.06		321.711	288.443	275.017	301.249		208.619	261.952	317.324	275.889		253.799	310.551	221.025	217.899		247.57	260.089	197.631	213.576		189.887	260.178	230.766	225.955		198.918	202.006	148.661	160.708		183.407	170.611	161.206
840	133.93	135.501	130.206	128.733	125.78		380.544	303.607	291.032	336.973		307.239	321.014	228.848	303.983		311.641	280.367	259.863	285.27		201.92	254.794	303.661	268.119		237.743	295.333	208.583	205.635		230.534	240.622	187.939	201.138		179.387	236.894	213.555	211.157		184.281	188.402	143.66	152.55		170.489	159.327	152.805
850	134.223	135.522	130.414	128.897	126.015		381.987	305.483	292.824	339.145		308.241	319.23	231.034	303.54		310.792	277.851	260.359	284.412		202.033	253.42	302.519	268.546		237.16	291.954	208.432	203.924		230.16	239.477	187.836	201.35		178.644	234.863	211.445	210.226		181.472	187.668	143.45	151.707		170.44	158.715	152.061
860	134.013	135.344	130.208	128.716	125.725		377.297	304.082	291.209	336.316		304.707	317.137	231.066	301.956		307.042	275.365	257.55	281.538		200.575	249.294	299.984	265.471		235.321	288.023	206.624	200.769		227.326	236.583	186.198	199.559		176.909	232.387	208.501	207.168		181.154	184.983	142.369	151.386		167.555	157.257	150.483
870	133.778	135.382	130.091	128.613	125.984		371.176	300.941	286.59	333.972		299.458	313.515	230.321	300.202		305.525	275.076	256.514	281.206		201.029	248.954	297.912	264.346		234.9	288.06	206.539	200.717		228.207	235.751	185.718	199.339		177.36	231.991	207.382	208.398		180.871	185.556	142.438	150.696		168.65	157.966	150.809
880	133.844	135.499	130.2	128.813	125.995		370.358	300.894	286.422	333.751		298.206	313.942	229.614	298.658		304.13	274.399	254.356	278.712		201.17	248.675	297.19	262.881		234.536	288.063	206.204	199.473		227.283	235.427	185.035	199.311		175.882	231.737	208.851	206.964		180.207	185.815	142.288	151.411		168.106	157.812	150.566
890	134.471	136.09	130.745	129.39	126.516		368.173	298.759	288.638	342.111		303.69	315.022	231.301	302.882		309.176	278.337	263.25	286.99		204.243	251.136	303.562	267.345		241.002	294.135	210.075	204.879		234.323	244.263	189.819	204.154		180.634	240.617	214.954	213.293		186.209	191.101	144.125	154.683		171.965	161.785	153.606
900	134.625	136.323	130.961	129.699	126.638		367.624	299.852	285.275	340.453		301.086	315.919	232.827	302.448		310.034	277.33	262.136	286.814		205.148	251.756	304.892	267.592		240.748	294.915	212.781	205.577		234.3	245.924	190.716	204.823		181.8	243.104	216.257	213.678		187.462	191.915	144.512	155.44		173.198	162.698	153.988
910	134.784	136.74	131.323	129.87	126.955		369.466	301.646	287.146	341.801		300.686	313.856	234.349	302.355		310.119	279.838	263.619	288.912		206.228	253.209	306.412	267.932		241.908	296.629	212.166	206.233		234.815	246.701	191.25	206.072		181.816	243.622	217.162	214.434		188.611	193.265	145.678	155.241		173.791	163.492	154.783
920	134.596	136.483	131.059	129.664	126.863		363.398	300.677	284.779	339.391		299.03	311.687	234.339	300.107		307.936	276.098	261.743	285.808		205.439	251.839	304.156	267.321		239.988	294.795	212.024	205.741		233.65	244.573	190.685	205.182		181.499	243.432	217.81	213.426		187.561	191.173	144.58	155.593		172.523	163.884	154.585
930	134.978	137.082	131.442	130.129	127.224		362.573	299.973	285.787	344.528		300.17	312.297	236.599	299.88		308.859	277.171	263.401	290.01		206.823	250.844	303.542	267.916		242.056	293.691	211.99	205.454		234.068	245.905	189.365	204.969		182.697	243.677	218.928	214.759		188.99	192.924	145.248	156.059		174.041	163.727	155.185
940	134.487	136.398	130.969	129.555	126.763		357.62	296.982	280.51	338.739		293.858	305.726	235.434	295.2		301.29	272.75	254.938	279.16		202.94	246.449	294.881	261.721		235.543	285.566	207.266	199.428		227.782	237.581	186.097	201.289		178.167	235.755	210.953	210.268		183.635	187.081	142.845	152.144		170.059	160.458	151.203
950	134.842	136.735	131.342	129.645	126.957		358.494	298.95	279.006	339.053		293.524	305.217	236.17	293.926		301.608	270.344	253.019	275.965		201.801	244.114	293.592	261.622		232.414	283.986	205.366	195.81		225.581	234.493	184.173	198.947		176.269	231.358	208.318	207.91		180.722	183.816	141.841	152.156		167.68	158.216	150.34
960	134.743	136.762	131.327	129.798	126.917		358.166	298.049	279.888	337.262		291.79	305.919	235.975	296		300.451	269.385	251.343	275.661		201.166	244.256	294.122	260.333		232.021	283.097	205.48	196.248		224.444	235.502	184.244	199.735		177.348	230.392	207.896	207.975		181.529	184.893	141.773	151.625		167.428	158.756	150.701
970	134.752	136.655	131.377	129.663	126.896		354.35	294.287	277.974	336.521		290.761	304.689	237.99	293.11		299.443	268.917	252.687	277.212		200.399	244.062	292.377	259.827		231.133	283.761	205.072	196.498		224.486	235.271	185.123	200.269		178.396	233.187	209.025	207.265		182.389	184.8	142.391	151.857		168.135	159.069	150.5
980	135.02	136.886	131.583	130.06	127.203		354.108	293.351	279.072	339.766		293.206	305.682	237.62	293.134		299.664	269.035	254.166	277.73		201.905	244.656	293.411	261.368		233.935	286.709	207.951	198.247		226.956	236.97	185.441	201.698		178.875	233.379	211.525	209.838		184.036	187.22	142.689	152.967		169.408	159.329	151.299
990	135.255	137.122	131.597	130.206	127.287		352.272	291.024	275.954	340.79		290.23	300.952	237.806	289.586		297.474	266.928	254.452	276.809		202.585	242.968	293.065	260.469		233.574	285.808	207.632	197.894		227.21	237.294	185.686	202.138		179.722	234.657	210.858	210.077		183.605	187.372	143.38	153.935		169.567	159.812	150.905
1000	136.391	138.431	132.827	131.256	128.523		356.551	294.446	278.894	348.693		295.35	309.182	239.779	295.003		305.255	272.993	261.735	286.954		208.919	251.221	305.656	268.992		243.028	294.807	215.412	204.441		237.333	250.328	192.257	211.002		185.736	248.484	222.005	219.048		193.237	195.287	146.722	159.1		177.728	166.422	156.653
[truncated: 1 more columns]
