# Supplementary material for: Membrane curvature initiates Cdc42-FBP17-N-WASP clustering and actin nucleation
Source: EMBO J. 2026 Jan 3;45(3):953–86. doi: 10.1038/s44318-025-00677-w (PMC12864879; doi:10.1038/s44318-025-00677-w)
Supplement: Supplementary file 12 — Source data Fig. 4 [file 44318_2025_677_MOESM12_ESM.zip › Figure 4/EMBOJ-2025-122516_SourceDataFor Figure 4K.xlsx]

## Sheet: Sheet1
Figure 4K_ In vitro actin polymerization Rate
Bar width / nm	repeat1	repeat2	repeat3	repeat4			Mean	SEM	N
Flat	0.02708	0.02868	0.02116	0.02268	0.01526		0.02297	0.00237	5
200nm	0.7919	0.6041	0.5786	0.5289			0.6259	0.0575	4
300nm	0.514	0.6753	0.233	0.657			0.5198	0.1022	4
400nm	0.5939	0.6425	0.4184	0.5167			0.5429	0.04891	4
500nm	0.2356	0.4882	0.7471	0.4638			0.4837	0.1046	4
600nm	0.4298	0.5613	0.3327	0.3783			0.4255	0.04941	4
700nm	0.4041	0.3371	0.2397	0.2438			0.3062	0.03964	4
800nm	0.2245	0.294	0.3734	0.3183			0.3026	0.03087	4
900nm	0.2261	0.2591	0.09128	0.1263			0.1757	0.03986	4
1000nm	0.1834	0.1665	0.1268	0.07512			0.138	0.02407	4
