# Supplementary material for: Membrane curvature initiates Cdc42-FBP17-N-WASP clustering and actin nucleation
Source: EMBO J. 2026 Jan 3;45(3):953–86. doi: 10.1038/s44318-025-00677-w (PMC12864879; doi:10.1038/s44318-025-00677-w)
Supplement: Supplementary file 12 — Source data Fig. 4 [file 44318_2025_677_MOESM12_ESM.zip › Figure 4/EMBOJ-2025-122516_SourceDataFor Figure 4M.xlsx]

## Sheet: Sheet1
Figure 4M_ Normalized actin signal intensity
Bar width / nm	F+A+C										F+N+A										F+N+C										N+A+C										F+N+A+C
200	0.0412358	0.0396667	0.0320065	0.0228617	0.0222941	0.023235	0.0170452	0.0097003	0.0212866		0.620796	0.466804	0.573603	0.479909	0.222392	0.275651	0.355548	0.237155	0.303342		0.3768	0.154096	0.1196	0.104515	0.166669	0.156798	0.159157	0.0817862	0.0597414		0.714598	0.684733	0.451511	0.356643	0.270968	0.217353	0.453857	0.290695	0.318667		1.85149	2.01876	1.41718	1.67609	0.938768	1.33531	0.649379	0.713143
300	0.0358342	0.0371404	0.0277951	0.0314218	0.0168726	0.0208374	0.0152232	0.0107345	0.0168563		0.533196	0.524995	0.430261	0.487505	0.205714	0.256643	0.31154	0.00678849	0.244314		0.268714	0.134074	0.0837367	0.109349	0.134566	0.155617	0.0991992	0.119399	0.0770119		0.611992	0.757785	0.480714	0.371005	0.23279	0.270692	0.421377	0.238402	0.315237		1.41211	1.8267	1.08795	1.40004	0.650131	0.924529	0.62772	0.533785
400	0.0347438	0.036621	0.0345564	0.0295887	0.0161918	0.0200171	0.0155177	0.00946447	0.0190553		0.319306	0.3252	0.461972	0.514585	0.18441	0.197377	0.214487	0.207236	0.17089		0.203683	0.231456	0.0913631	0.156203	0.0861911	0.0975447	0.0945962	0.0946528	0.153373		0.591848	0.614415	0.561614	0.354451	0.270554	0.329902	0.407072	0.237469	0.279106		0.966528	1.21737	1.24287	1.41127	0.558157	0.934769	0.557266	0.648785
500	0.0351011	0.0353442	0.0365357	0.0291407	0.0156963	0.0225336	0.0121194	0.0121942	0.0211206		0.2516	0.283141	0.374396	0.468694	0.176013	0.168093	0.172454	0.172282	0.20115		0.182754	0.171761	0.10702	0.210383	0.0934806	0.0936993	0.0834438	0.0982058	0.113024		0.599983	0.731145	0.541303	0.465439	0.297327	0.380711	0.309122	0.216522	0.383152		0.909758	1.12802	0.987883	1.34826	0.492211	0.73344	0.53511	0.529234
600	0.0296442	0.0366295	0.027928	0.0350865	0.0161411	0.0204529	0.0144868	0.0116859	0.0243917		0.202128	0.264205	0.214884	0.352307	0.128297	0.125694	0.166384	0.130853	0.149821		0.115285	0.112835	0.225014	0.156063	0.0593762	0.0986923	0.091766	0.10681	0.1241		0.496601	0.757509	0.561458	0.46183	0.249193	0.287369	0.259248	0.198639	0.434294		0.817421	1.26866	0.784743	1.16523	0.45582	0.639713	0.554343	0.542223
700	0.0270121	0.0260597	0.0352125	0.0404127	0.0185911	0.0280766	0.0100011	0.00995147	0.0259201		0.187975	0.256163	0.210868	0.292901	0.109637	0.152513	0.127972	0.142776	0.13312		0.0901099	0.121706	0.199725	0.175532	0.0621466	0.110839	0.0780451	0.104544	0.121729		0.411867	0.704447	0.472338	0.43084	0.323009	0.232802	0.229434	0.17501	0.424609		0.642836	1.12016	0.782712	1.1807	0.459754	0.575125	0.453193	0.55742
800	0.0293234	0.0271926	0.0397612	0.048799	0.0208496	0.0194788	0.0132901	0.013929	0.023531		0.194496	0.262505	0.23473	0.280723	0.105465	0.100977	0.118856	0.168729	0.187867		0.106088	0.204799	0.211902	0.230961	0.0565758	0.100025	0.0776993	0.0662543	0.0947868		0.393081	0.539935	0.457269	0.578787	0.353543	0.248278	0.278942	0.166254	0.338276		0.49222	0.971573	0.654404	1.09615	0.503793	0.599981	0.436343	0.614619
900	0.0271398	0.0299536	0.0362469	0.0479441	0.0176644	0.0192016	0.0129245	0.0141678	0.0259475		0.17729	0.238471	0.19283	0.268986	0.0845183	0.102518	0.10092	0.170665	0.177643		0.129862	0.193767	0.107816	0.212481	0.0610241	0.0839486	0.0688427	0.0797782	0.106586		0.338696	0.432832	0.478167	0.426114	0.316249	0.218294	0.209076	0.152843	0.273158		0.419794	0.840915	0.516844	0.950856	0.359965	0.520534	0.41956	0.497631
1000	0.0253943	0.0297059	0.0325028	0.0402743	0.0153417	0.0212012	0.0130144	0.0131435	0.0233509		0.173871	0.209603	0.204926	0.253184	0.0681875	0.105744	0.0966629	0.165326	0.155083		0.20156	0.257701	0.119937	0.131871	0.065811	0.0689344	0.063571	0.0464241	0.168565		0.330718	0.346141	0.492029	0.392572	0.275334	0.206437	0.244146	0.140106	0.238231		0.38832	0.809991	0.425764	0.67824	0.36278	0.334594	0.312983	0.372845
[truncated: 11 more columns]
