# Supplementary material for: Membrane curvature initiates Cdc42-FBP17-N-WASP clustering and actin nucleation
Source: EMBO J. 2026 Jan 3;45(3):953–86. doi: 10.1038/s44318-025-00677-w (PMC12864879; doi:10.1038/s44318-025-00677-w)
Supplement: Supplementary file 12 — Source data Fig. 4 [file 44318_2025_677_MOESM12_ESM.zip › Figure 4/EMBOJ-2025-122516_SourceDataFor Figure 4N.xlsx]

## Sheet: Sheet1
Figure 4N_ Curvature sensing coefficient of actin polymerization
F+A+C	F+N+A	F+N+C	N+A+C	F+N+A+C	F(dHR1)+N+A+C
0.0007113	0.003037	0.001162	0.001482	0.003611	0.00312
0.0005024	0.001623	-0.000317	0.001206	0.001706	0.00581
-0.0001868	0.002281	-0.0005661	4.174e-05	0.002764	0.00431
-0.000699	0.001452	-0.0006743	-0.000307	0.001508	0.00434
0.0001437	0.002944	0.00181	-0.0002781	0.001523	0.0041
6.742e-05	0.002128	0.001316	0.0004134	0.00301	0.00511
0.000379	0.003281	0.001344	0.001237	0.001221	0.00288
-0.00039	0.0008889	0.001116	0.001241	0.0006749	0.00219
-0.0003517		-0.0004109	0.0002016		0.00632
