# Supplementary material for: Membrane curvature initiates Cdc42-FBP17-N-WASP clustering and actin nucleation
Source: EMBO J. 2026 Jan 3;45(3):953–86. doi: 10.1038/s44318-025-00677-w (PMC12864879; doi:10.1038/s44318-025-00677-w)
Supplement: Supplementary file 13 — Source data Fig. 5 [file 44318_2025_677_MOESM13_ESM.zip]

Archive with 22 entries (19 files):
- Figure 5/
- Figure 5/5B/
- Figure 5/5B/5B_Actin only_16bit.tif
- Figure 5/5B/5B_F+A_16bit.tif
- Figure 5/5B/5B_F+N+A+C_16bit.tif
- Figure 5/5B/5B_F+N+A_16bit.tif
- Figure 5/5B/5B_FdHR1+N+A+C_16bit.tif
- Figure 5/5B/5B_N+A+C_16bit.tif
- Figure 5/5B/5B_N+A_16bit.tif
- Figure 5/5B/5B_SLB actin assay_Montage.tif
- Figure 5/5B/5B_SLB actin assay_Montage_16bit.tif
- Figure 5/5E/
- Figure 5/5E/5E_Actin only.tif
- Figure 5/5E/5E_F+A.tif
- Figure 5/5E/5E_F+N+A+C.tif
- Figure 5/5E/5E_F+N+A.tif
- Figure 5/5E/5E_FdHR1+N+A+C.tif
- Figure 5/5E/5E_Montage.tif
- Figure 5/5E/5E_N+A+C.tif
- Figure 5/5E/5E_N+A.tif
- Figure 5/EMBOJ-2025-122516_SourceDataFor Figure 5C.xlsx
- Figure 5/EMBOJ-2025-122516_SourceDataFor Figure 5D.xlsx
