# Supplementary material for: Membrane curvature initiates Cdc42-FBP17-N-WASP clustering and actin nucleation
Source: EMBO J. 2026 Jan 3;45(3):953–86. doi: 10.1038/s44318-025-00677-w (PMC12864879; doi:10.1038/s44318-025-00677-w)
Supplement: Supplementary file 13 — Source data Fig. 5 [file 44318_2025_677_MOESM13_ESM.zip › Figure 5/EMBOJ-2025-122516_SourceDataFor Figure 5C.xlsx]

## Sheet: Sheet1
Figure5C_Actin mean intensity A.U.
Time / s	Actin only					+F+A					+N+A					+F+N+A					+N+C+A					+F+N+A+C					+F(dHR1)+N+A+C
0	526.369	473.003	452.221	499.545		456.665	421.568	424.411	457.63		482.594	444.862	443.774	477.65		524.76	485.147	491.816	527.256		498.214	483.704	480.947	501.846		495.843	457.214	461.176	523.413		538.519	499.378	503.287	544.528
20	537.899	485.167	468.996	513.731		465.726	432.498	432.338	466.244		481.405	443.416	442.512	476.711		526.053	490.673	494.032	530.657		516.891	500.488	495.633	521.107		545.409	476.766	489.362	553.921		578.963	539.023	541.376	595.338
40	551.977	494.105	481.34	526.251		476.112	438.05	440.24	476.518		492.773	452.956	447.8	483.667		537.098	506.935	501.876	542.484		540.968	529.537	513.559	540.042		638.462	573.227	592.211	660.378		635.407	586.325	589.28	656.277
60	567.972	506.662	495.325	544.036		483.473	446.751	449.497	488.896		507.853	464.888	459.265	492.065		565.671	533.056	523.944	569.039		564.732	558.474	530.573	568.364		794.079	674.378	698.844	800.414		704.01	653.644	654.465	725.054
80	582.876	516.044	499.929	558.578		500.19	464.465	466.963	504.452		533.006	484.651	479.481	516.719		617.279	577.306	556.593	606.542		611.189	586.995	566.367	608.848		914.846	802.607	839.786	947.014		784.062	727.544	730.179	807.348
100	605.593	533.807	518.897	582.728		519.753	493.672	497.294	537.101		549.046	506.259	496.542	544.255		683.098	642.551	618.865	668.709		666.339	635.264	601.075	667.381		1053.67	929.181	963.853	1093.85		874.191	804.386	803.803	895.28
120	643.375	572.442	538.67	612.838		550.072	536.356	534.017	564.402		579.793	533.365	525.964	566.264		743.153	703.756	670.431	738.145		717.802	678.14	652.601	725.475		1198.65	1079.21	1080.9	1228.57		968.261	886.409	894.075	981.395
140	689.408	600.427	555.519	645.371		591.894	573.65	565.722	602.841		611.591	577.599	547.983	602.665		823.678	776.197	738.505	806.824		788.4	752.598	721.894	798.555		1344.53	1208.55	1197.27	1390.88		1066.84	978.99	982.902	1081.39
160	728.418	629.283	589.591	698.972		651.45	621.657	614.408	651.636		646.128	615.957	582.223	638.605		897.149	863.572	833.35	910.02		865.698	845.4	795.41	875.709		1479.46	1339.41	1304.96	1504.32		1189.37	1093.12	1087.11	1196.8
180	782.386	668.121	617.319	738.135		722.086	678.533	659.841	710.677		686.528	658.775	625.355	683.743		1002.92	933.699	921.927	985.393		963.134	940.733	864.72	964.521		1595.04	1443.55	1437.13	1632.16		1288.26	1197.14	1179.57	1290.07
200	836.909	705.171	647.839	776.687		771.885	729.178	713.344	764.913		725.556	685.818	658.688	720.753		1092.44	1012.13	995.837	1069.5		1061.09	1037.06	939.829	1043.28		1692.57	1570.22	1506.89	1756.03		1393.7	1299.74	1281.39	1394.95
220	897.607	753.816	703.608	814.001		830.447	788.232	763.91	809.4		769.867	724.895	716.213	770.256		1188.22	1088.16	1075.02	1150.46		1160.8	1134.04	1014.34	1160.17		1812.55	1672.71	1608.12	1863.34		1497.59	1390.5	1365.83	1485.27
240	953.465	803.414	732.663	869.038		887.993	859.333	829.536	879.63		814.485	757.541	752.745	821.786		1294.23	1185.32	1156.06	1256.08		1285.98	1261.79	1112.96	1266.93		1913.57	1761.34	1698.25	1963.58		1594.56	1498.57	1452.69	1581.08
260	997.622	853.662	771.073	944.576		940.145	914.847	886.058	933.606		862.016	789.257	795.721	854.159		1412.68	1295.09	1254.94	1349.12		1376.94	1382.93	1210.78	1371.02		2029.76	1860.51	1794.78	2075.73		1679.97	1587.56	1542.14	1684.57
280	1052.43	887.365	822.07	980.947		1035.11	953.114	935.838	986.736		897.505	841.347	848.366	895.028		1510.41	1399.89	1370.13	1438.5		1485.8	1488.4	1308.13	1489.77		2107.9	1946	1873.2	2159.15		1772.91	1669.63	1632.6	1787.17
300	1104.57	952.748	889.229	1036.13		1099.87	1025.61	981.895	1060.39		944.133	892.653	894.389	948.878		1576.18	1478.37	1457.53	1501.3		1599.17	1600.79	1379.58	1562.93		2193.24	2021.03	1914.52	2215.43		1870.76	1754.79	1705.86	1867.45
320	1150.9	992.994	936.033	1083.18		1119.52	1090.28	1038.63	1126.07		997.758	927.943	948.093	1001.98		1669.96	1563.33	1522.23	1569.57		1699.52	1720.05	1461.12	1663.1		2276.4	2117.37	2002.4	2303.48		1968.48	1834.94	1777.17	1956.84
340	1195.11	1063.62	976.96	1141.27		1165.55	1128.42	1105.22	1190.78		1039.35	968.463	1004.87	1051.76		1763.66	1675.1	1636.97	1683.81		1790.42	1806.47	1544.77	1759.82		2342.24	2177.5	2100.61	2357.15		2046.25	1912.66	1844.42	2032.19
360	1243.41	1113.16	1035.37	1180.06		1227.83	1178.74	1147.11	1238.06		1085.68	1022.12	1055.57	1099.65		1854.1	1789.22	1694.05	1799.31		1861.19	1874.84	1626.07	1867.06		2386.42	2243.93	2141.8	2409.75		2122.41	1992.33	1907.19	2105.89
380	1290.2	1146.84	1085.55	1218.74		1271.03	1241.92	1220.07	1294.32		1151.34	1061.85	1113.16	1138.11		1939.46	1880.85	1782.67	1898.69		1955.3	1968.26	1698.53	1958.15		2435.07	2295.62	2231.55	2438.08		2187.43	2051.22	1974.05	2180.83
400	1377.93	1204.12	1121.69	1295.11		1352.14	1288.03	1293.4	1337.92		1209.98	1097.35	1165.87	1180.74		2001.57	1942.53	1848.85	2004.97		2043.63	2042.25	1772.68	2048.73		2487.39	2351.99	2275.98	2484.46		2261.14	2131.64	2040.75	2260.02
420	1419.75	1234.31	1164.6	1331.44		1414.75	1343.63	1339.32	1384.39		1230.85	1132.18	1199.76	1245.61		2039.1	2025.72	1938.92	2079.95		2115.94	2131.84	1827.22	2120.3		2543.16	2402.33	2363.08	2535.89		2304.31	2169.51	2091.96	2291.93
440	1465.94	1281.62	1193.99	1382.21		1457.39	1364.36	1403.42	1439.78		1267.64	1184.29	1233.91	1300.39		2104.84	2072.93	2003.58	2164.85		2185.59	2196.22	1889.68	2190.01		2547.17	2420.14	2394.03	2550.37		2369.85	2236.81	2155.65	2358.62
460	1504.02	1319.66	1245.34	1418.85		1527.02	1431.81	1440.23	1483.04		1325.66	1238.47	1277.71	1355.7		2186.15	2163.97	2080.96	2256.86		2246.06	2266.95	1955.46	2265.19		2596.51	2485.65	2452.64	2600.15		2408.93	2272.76	2195.18	2403.23
480	1551.1	1374.22	1293.18	1476.6		1579.39	1472.98	1490.69	1538.1		1365.74	1305.19	1316.65	1386		2237.1	2218.16	2157.2	2312.88		2309.1	2356.02	2006.79	2339.61		2622.92	2526.53	2509.72	2611.27		2471.43	2319.83	2243.66	2464.56
500	1573.42	1394.01	1319.74	1501.3		1636.64	1529.98	1521.35	1595.68		1399.19	1319.91	1379.87	1446.45		2296.35	2271.43	2211.76	2384.84		2349.59	2384.22	2046.45	2359.96		2660.95	2536.32	2512.51	2640.58		2499.31	2353.23	2281.62	2499.24
520	1601.55	1451.6	1369.09	1533.49		1691.34	1583.9	1565.33	1632.08		1451.65	1364.62	1419.34	1486.41		2358.55	2332.99	2258.48	2434.88		2403.55	2435.22	2100.19	2406.81		2685.63	2581.76	2521.06	2640.7		2528.13	2394.67	2310.38	2521.39
540	1631	1484.81	1383.94	1555.88		1701.9	1630.5	1624.39	1672.47		1519.92	1388.05	1450.67	1510.91		2379.9	2353.35	2307.05	2475.11		2435.65	2468.32	2145.46	2451.06		2705.67	2639.75	2552.32	2685.79		2571.78	2423.25	2349.96	2562.23
560	1646.65	1527.83	1389.43	1601.16		1744.11	1655.73	1667.57	1704.14		1552.05	1432.66	1490.27	1545.51		2425.73	2399.78	2386.02	2542.48		2486.9	2507.42	2181.23	2508.3		2713.29	2623.99	2561.26	2709.9		2583.67	2453.43	2375.05	2579.7
580	1667.04	1564.75	1404.22	1638.93		1767.82	1684.39	1675.95	1722.49		1598.94	1454.65	1516.35	1596.23		2457.89	2427.02	2420.85	2596.63		2496.42	2532.1	2201.03	2529.26		2722.26	2637.39	2579.24	2729.27		2595.09	2476.92	2406.17	2586.82
600	1688.93	1589.61	1456.18	1653.77		1825.57	1712.24	1728.87	1750.79		1637.28	1482.46	1546.8	1629.85		2479.85	2492.53	2466.39	2626.28		2516.43	2562.14	2223.51	2549.24		2717.33	2641.76	2570.1	2714.6		2645.85	2523.24	2448.73	2637.53
620	1731.11	1611.15	1465.4	1706.92		1832.35	1761.15	1743.93	1788.01		1636.64	1505.39	1570.9	1670.81		2535.64	2511.91	2495.42	2668.43		2548.72	2584.9	2253.4	2583.97		2710.93	2665.18	2582.69	2729.42		2654.19	2531.92	2463.67	2652.43
640	1751.18	1645.99	1506.11	1736.91		1883.1	1768.9	1765.82	1826.38		1687.44	1562.51	1634.17	1712.45		2552.22	2535.78	2526.57	2723.38		2542.87	2623.95	2266.16	2595.21		2745.47	2690.07	2602.37	2745.37		2672.61	2555.7	2481.47	2668.32
660	1781.27	1674.41	1516.13	1771.44		1909.66	1778.76	1781.91	1863.37		1732.67	1604.27	1676.55	1737.98		2603.79	2568.5	2571.2	2742.51		2546.82	2640.76	2288.31	2589.99		2756.91	2698.58	2588.99	2731.82		2682.48	2565.76	2489.14	2679.42
680	1800.53	1718.81	1530.66	1785.7		1963.64	1777.5	1814.59	1860.59		1758.41	1619.18	1702.27	1745.53		2624.64	2606.26	2593.52	2745.06		2592.16	2676.47	2317.84	2634.21		2745.3	2690.4	2578.18	2739.04		2696.32	2586.38	2506.87	2697.73
