# Supplementary material for: Membrane curvature initiates Cdc42-FBP17-N-WASP clustering and actin nucleation
Source: EMBO J. 2026 Jan 3;45(3):953–86. doi: 10.1038/s44318-025-00677-w (PMC12864879; doi:10.1038/s44318-025-00677-w)
Supplement: Supplementary file 13 — Source data Fig. 5 [file 44318_2025_677_MOESM13_ESM.zip › Figure 5/EMBOJ-2025-122516_SourceDataFor Figure 5D.xlsx]

## Sheet: Sheet1
Figure 5D_ Actin polymerization rate s-1
Actin only	+F+A	+N+A	+F+N+A	+N+C+A	+F+N+A+C	+F(dHR1)+N+A+C
2.422	2.689	1.837	4.274	4.187	6.475	5.254
1.774	2.454	1.861	3.77	4.29	6.321	5.006
1.49	2.237	1.789	3.933	3.495	5.674	4.745
1.99	2.367	1.907	4.083	4.071	6.693	5.01
