# Supplementary material for: Membrane curvature initiates Cdc42-FBP17-N-WASP clustering and actin nucleation
Source: EMBO J. 2026 Jan 3;45(3):953–86. doi: 10.1038/s44318-025-00677-w (PMC12864879; doi:10.1038/s44318-025-00677-w)
Supplement: Supplementary file 14 — Source data Fig. 6 [file 44318_2025_677_MOESM14_ESM.zip]

Archive with 8 entries (5 files):
- Figure 6/
- Figure 6/6H/
- Figure 6/6H/6H_FBP17+N-WASP+Arp23+CapZ_stack.tif
- Figure 6/6H/6H_FBP17+N-WASP+Arp23_stack.tif
- Figure 6/6H/6H_N-WASP+Arp23_stack.tif
- Figure 6/6J/
- Figure 6/6J/6J_Dual color TIRF actin image.tif
- Figure 6/EMBOJ-2025-122516_SourceDataFor Figure 6I.xlsx
