# Supplementary material for: Membrane curvature initiates Cdc42-FBP17-N-WASP clustering and actin nucleation
Source: EMBO J. 2026 Jan 3;45(3):953–86. doi: 10.1038/s44318-025-00677-w (PMC12864879; doi:10.1038/s44318-025-00677-w)
Supplement: Supplementary file 14 — Source data Fig. 6 [file 44318_2025_677_MOESM14_ESM.zip › Figure 6/EMBOJ-2025-122516_SourceDataFor Figure 6I.xlsx]

## Sheet: Sheet1
Figure 6I_ In vitro TIRF real-time actin assamble assay_ actin branch number
	Actin + Arp2/3 + N-WASP (A)	A + FBP17 (B)	B + CapZ					Actin + Arp2/3 + N-WASP (A)	A + FBP17 (B)	B + CapZ
ROI 1	0	34	42				Number of values	16	16	16
ROI 2	0	32	29
ROI 3	0	40	25				Minimum	0	3	10
ROI 4	0	17	19				Maximum	2	40	42
ROI 5	0	24	20				Range	2	37	32
ROI 6	1	18	25
ROI 7	0	13	30				Mean	0.3125	23.75	23.5
ROI 8	1	3	11				Std. Deviation	0.6021	10.19	9.041
ROI 9	2	23	20				Std. Error of Mean	0.1505	2.549	2.26
ROI 10	0	14	15
ROI 11	1	19	23
ROI 12	0	31	39
ROI 13	0	33	17				Ordinary one-way ANOVA
ROI 14	0	37	10				Number of families	1
ROI 15	0	16	31				Number of comparisons per family	2
ROI 16	0	26	20				Alpha	0.05
							Dunnett's multiple comparisons test	Mean Diff.	95.00% CI of diff.	Below threshold?	Summary	Adjusted P Value	B-?
							A + FBP17 (B) vs. Actin + Arp2/3 + N-WASP (A)	23.44	17.08 to 29.80	Yes	****	<0.0001	A	Actin + Arp2/3 + N-WASP (A)
							A + FBP17 (B) vs. B + CapZ	0.25	-6.108 to 6.608	No	ns	0.9941	C	B + CapZ
							Test details	Mean 1	Mean 2	Mean Diff.	SE of diff.	n1	n2	q	DF
							A + FBP17 (B) vs. Actin + Arp2/3 + N-WASP (A)	23.75	0.3125	23.44	2.784	16	16	8.418	45
							A + FBP17 (B) vs. B + CapZ	23.75	23.5	0.25	2.784	16	16	0.0898	45
