# Supplementary material for: Membrane curvature initiates Cdc42-FBP17-N-WASP clustering and actin nucleation
Source: EMBO J. 2026 Jan 3;45(3):953–86. doi: 10.1038/s44318-025-00677-w (PMC12864879; doi:10.1038/s44318-025-00677-w)
Supplement: Supplementary file 15 — Source data Fig. 7 [file 44318_2025_677_MOESM15_ESM.zip]

Archive with 19 entries (15 files):
- Figure 7/
- Figure 7/7B/
- Figure 7/7B/7B_FBP17 clusters withN-WASP_16bit.tif
- Figure 7/7B/7B_N-WASP clusters withFBP17.tif
- Figure 7/7B/7B_N-WASP clusters withFBP17_16bit.tif
- Figure 7/7B/7B_N-WASP FL control.tif
- Figure 7/7B/7B_N-WASP+FBP17 clusters merge.tif
- Figure 7/7B/7B_N-WASP+FBP17 clusters merge_16bit.tif
- Figure 7/7B/7B_N-WASP+FBP17 single particle.tiff
- Figure 7/7F/
- Figure 7/7F/Figure 7F.tif
- Figure 7/7H/
- Figure 7/7H/7H_+SH3 mono.tif
- Figure 7/7H/7H_+SH3 tetramer.tif
- Figure 7/7H/7H_+SH3 trimer.tif
- Figure 7/EMBOJ-2025-122516_SourceDataFor Figure 7C.xlsx
- Figure 7/EMBOJ-2025-122516_SourceDataFor Figure 7D.xlsx
- Figure 7/EMBOJ-2025-122516_SourceDataFor Figure 7G.xlsx
- Figure 7/EMBOJ-2025-122516_SourceDataFor Figure 7I.xlsx
