# Supplementary material for: Membrane curvature initiates Cdc42-FBP17-N-WASP clustering and actin nucleation
Source: EMBO J. 2026 Jan 3;45(3):953–86. doi: 10.1038/s44318-025-00677-w (PMC12864879; doi:10.1038/s44318-025-00677-w)
Supplement: Supplementary file 15 — Source data Fig. 7 [file 44318_2025_677_MOESM15_ESM.zip › Figure 7/EMBOJ-2025-122516_SourceDataFor Figure 7C.xlsx]

## Sheet: Sheet1
Figure 7C_ N-WASP FBP17 signal plot
N-WASP only control			N-WASP + FBP17
Distance / pixel	N-WASP signal		Distance / pixel	FBP17 Signal	N-WASP Signal
0	31.375		0	28	6.484e-14
1	22.7484		1	4.19114	5.86262
2	6.15625		2	25.7361	20.5935
3	14.7593		3	20.4817	99.749
4	1.51039		4	11.7372	136.869
5	2.71434		5	18.3492	217.057
6	15.4433		6	1.80055	221.825
7	11.7762		7	9.73546	249.156
8	2.68283		8	12.062	263.888
9	10.1459		9	34.1458	201.18
10	35.0515		10	15.5921	145.992
11	26.5757		11	19.9359	97.0727
12	77.1113		12	4.29501	186.509
13	158.076		13	10.1777	152.451
14	188.342		14	11.7729	31.2078
15	273.046		15	13.0583	10.8981
16	247.505		16	17.224	73.3286
17	202.715		17	58.8771	43.8392
18	156.203		18	22.5499	149.116
19	123.578		19	44.4062	325.719
20	74.876		20	54.0149	581.857
21	56.0773		21	196.193	997.855
22	20.2974		22	540.873	1455.27
23	15.0152		23	1143.05	1751.7
24	27.0602		24	1596.98	1928.3
25	14.9417		25	2073.68	2132.06
26	6.1018		26	2433.99	2306.02
27	19.5343		27	2535.11	2222.44
28	7.29882		28	2201.62	2179.24
29	2.91071		29	1736.97	1918.3
30	7.17893		30	1041.68	1446.85
31	22.0277		31	579.34	1207.48
32	23.3414		32	272.814	905.041
33	46.6764		33	97.8063	603.836
34	57.9444		34	14.4688	478.515
35	115.894		35	19.114	286.802
36	163.263		36	20.9498	169.712
37	225.799		37	12.6808	73.7286
38	200.625		38	20	26
39	206.352		39	8.84773	16.8195
40	185.641		40	6.3054	5.97749
41	142.767		41	11.4701	28.2043
42	93.498		42	16.7867	57.1046
43	40.6116		43	37.9256	19.8831
44	26.7161		44	68.3338	6.79155
45	22.1702		45	71.2601	36.7908
46	15.0985		46	104.125	128.546
47	25.7478		47	94.726	333.433
48	19.0606		48	176.692	603.083
49	16.4656		49	366.487	904.368
50	9.69711		50	689.758	1256.06
51	54.062		51	1132.79	1629.3
52	36.9384		52	1494.58	2104.44
53	66.2752		53	1819.71	2020.24
54	101.17		54	2017.64	2102.89
55	116.744		55	1922.91	2116.01
56	98.0152		56	1613.17	1924.07
57	143.125		57	1112.97	1538.09
58	117.651		58	698.813	1275.73
59	101.477		59	301.203	921.081
60	87.8868		60	107.39	787.526
61	106.775		61	30.5803	517.175
62	104.098		62	25.3712	374.576
63	132.083		63	24.5081	313.124
64	92.6877		64	8.95603	314.722
65	113.781		65	18.5574	140.132
66	128.206		66	16.018	201.733
67	102.662		67	4.38686	144.14
68	76.2114		68	13.8051	61.6783
69	47.4362		69	23.1033	17.7972
70	36.6198		70	3.28947	9.62742
71	12.0163		71	13.1318	0.24853
72	12.5651		72	7.66586	9.72022
73	27.6022		73	17.3276	52.0819
74	19.0009		74	14.9751	7.15512
75	18.9187		75	19.6034	17.7288
76	9.5625		76	9.625	6.466e-13
