# Supplementary material for: Membrane curvature initiates Cdc42-FBP17-N-WASP clustering and actin nucleation
Source: EMBO J. 2026 Jan 3;45(3):953–86. doi: 10.1038/s44318-025-00677-w (PMC12864879; doi:10.1038/s44318-025-00677-w)
Supplement: Supplementary file 15 — Source data Fig. 7 [file 44318_2025_677_MOESM15_ESM.zip › Figure 7/EMBOJ-2025-122516_SourceDataFor Figure 7D.xlsx]

## Sheet: Sheet1
Figure 7D_ N-WASP + /- FBP17 total intensity signal
N-WASP FL control											N-WASP+ FBP17															Random selection(200) From left
Repeat1	Repeat2	Repeat3	Repeat4	Repeat5	Repeat6	Repeat7	Repeat8	Repeat9	Repeat10		Repeat1	Repeat2	Repeat3	Repeat4	Repeat5	Repeat6	Repeat7	Repeat8	Repeat9	Repeat10						NWASP FL control			_+ FBP17
2386	2823	1281	1616	3004	2011	1690	2759	1774	2157		4908	3295	3975	3974	2908	2441	2896	4640	5841	3733						2459			3117
1380	1578	1654	1619	1462	1393	2282	2054	1515	2712		5504	3423	3575	4897	3732	3648	3153	4713	6729	3900						1881			2544							Column D	+ FBP17
1187	1801	1512	3937	2051	2836	2019	1680	1591	2055		5916	3425	3056	3942	3691	3933	3002	2541	3590	2704						1665			2856							vs.	vs.
1733	2428	1643	1437	2873	1492	1574	1431	1961	1834		3333	2757	3800	2934	7327	4676	3189	3850	3580	2980						6726			2639							Column A	NWASP FL
1594	9292	1648	1616	1555	2258	2381	1846	3110	1380		3435	4045	4141	3129	3206	2846	3425	2890	4041	4562						2053			15832
1847	1661	1767	1212	2985	2563	2680	2306	2251	1542		3363	3715	5789	2897	5203	3108	2356	3288	8307	4502						3364			3559							Unpaired t test
2469	1827	4031	1742	1386	2066	2086	1920	2104	1761		3505	3353	4251	3567	18025	2968	2216	3445	11581	6266						1542			3419							P value	<0.0001
1431	3019	1189	1915	1934	1463	2507	1808	1718	2167		2501	3958	3684	2813	3137	3652	2509	3492	4517	4305						1597			3167							P value summary	****
1381	4430	4066	1532	1724	1777	5977	2121	1825	2454		3621	3070	3340	5141	3098	3937	3936	4878	3311	3659						1845			3021							Significantly different (P < 0.05)?	Yes
1663	1693	4156	1433	2368	2001	2004	1741	1443	2388		3260	5718	4970	2646	5097	3028	3726	3415	5120	3654						2384			3232							One- or two-tailed P value?	Two-tailed
1418	1601	1610	1501	1789	1887	1644	2179	2563	2310		5364	2276	3626	4101	5061	3352	3799	4198	4034	4964						2558			4503							t, df	t=11.10, df=398
2253	2104	2160	2650	1610	1503	1455	1794	1420	1461		2565	3363	4386	3317	5146	4454	3773	4160	3883	2874						1625			3133
1870	1692	1566	1499	1947	1599	1894	3987	1418	2043		4178	3406	4985	6554	7313	2569	2902	3534	4583	5133						2244			3306							How big is the difference?
1442	1675	1843	2384	1551	2097	1377	1797	1150	2723		3739	3271	5200	4139	2599	2704	2565	2436	3039	3967						1472			4843							Mean of column A	2114
1450	3106	1305	2020	1698	1419	2805	2359	1593	1619		4521	2780	28672	4266	2829	2824	2394	4342	4399	4546						4685			2692							Mean of column D	4510
1434	1817	2056	2514	2837	2385	2699	1540	1405	1315		7620	2714	2833	5233	7982	2647	4255	2630	18918	4195						2205			4894							Difference between means (D - A) ± SEM	2396 ± 215.9
1440	1804	1779	2231	1976	2120	2535	3332	1317	1996		2812	3582	4112	3200	3268	2742	4681	2236	3870	3972						1608			3051							95% confidence interval	1971 to 2820
2564	1840	2197	1748	2532	2951	4239	1505	1873	3369		3858	4365	3661	3692	2667	2613	2549	2727	6103	3345						1725			3203							R squared (eta squared)	0.2363
2463	2003	12874	3283	1389	1420	2242	1403	1686	1965		5478	3155	3786	3566	3002	5596	3315	4803	5814	3343						1741			4490
1879	8637	1819	2325	2840	2676	1762	1915	2029	2340		3430	5965	2709	6834	3352	5839	3483	2636	9362	3355						3496			3035							F test to compare variances
1325	2028	1477	2013	1998	1662	1596	1293	1259	1706		2988	5433	8200	7148	5848	3682	2925	3555	5390	5150						1834			3549							F, DFn, Dfd	4.086, 199, 199
1800	2321	3417	1953	2191	2111	1537	1789	1978	1418		2656	2810	3537	3325	5686	2457	2907	4419	6012	3703						1997			3293							P value	<0.0001
2019	2676	1752	1498	1954	1380	1797	1596	1751	1825		3111	3079	3946	72067	3665	3145	3356	4289	3759	3345						2149			3964							P value summary	****
1866	1724	2635	1599	2046	2726	1496	1734	1553	1711		3264	2414	3486	14321	3077	3230	2777	4941	7042	3705						2553			3845							Significantly different (P < 0.05)?	Yes
1366	1667	3039	1426	2053	2035	1996	1942	3794	1796		4388	2520	3069	5029	3201	2708	3135	6515	3509	4529						1564			4616
1721	1331	2089	1613	2550	1303	2410	3248	1802	1528		9030	8892	3324	2937	3051	3333	2572	2905	7945	7384						2117			2986							Data analyzed
2382	3435	1464	2374	1780	1869	3254	1413	1432	2728		2868	3142	2717	5238	10257	3197	2995	3865	5015	4182						1543			2268							Sample size, column A	200
1761	1591	1390	1125	2335	2062	1903	2032	2104	1212		2638	3366	3196	3488	2329	2569	5067	4658	3782	3763						1887			2632							Sample size, column D	200
1286	1811	1470	1711	1447	1995	1615	1610	1607	2508		3371	2714	4636	18594	2532	9274	2462	19475	3866	3550						1555			4676
1934	1915	1319	1309	2400	2317	3734	1669	2197	2597		5242	3562	3458	3129	3062	2079	2607	4895	9129	2798						1583			3215
2771	1793	1200	1474	2011	2883	1300	1301	1362	1361		3377	4429	3936	3711	5013	2148	3220	3749	4128	4257						1923			6328
1909	1852	1862	1462	1962	2509	1605	3377	4221	1471		5055	3357	3249	4663	4177	3496	3455	2403	109772	2991						1569			15830
1866	1821	2325	1791	1864	1820	1631	4922	1399	1614		16207	4367	3549	3182	3728	2963	3359	4275	3856	2658						2344			3454
1890	1450	1582	2206	2987	3058	3062	1710	2138	2336		3648	3456	2943	3521	3956	3981	3713	8636	3949	2558						1706			4788
1456	1530	1354	1599	1407	2091	2443	1552	1321	3893		4621	4988	9731	4085	2507	3980	4643	4624	4054	2643						2566			2506
1405	2379	2236	2108	1868	2276	1684	1441	2394	2135		4723	7181	3329	5994	4406	3385	3041	3421	3255	2629						1536			4856
1553	1838	1508	2461	1194	1793	2018	1702	1344	1345		3021	6294	2997	6421	2280	3593	2521	3435	4919	3662						2068			3964
1659	1428	2362	1456	1633	2163	3268	2540	2047	3834		4224	5543	3119	2806	5221	3350	3584	4522	3389	3161						3283			5342
1429	1695	1684	1553	1412	2691	2097	1601	1399	3983		4234	3323	4061	3388	2338	3724	2448	3829	3773	3124						1345			4053
1609	1609	1297	1289	2255	2031	1632	2159	1529	1797		6318	3113	2650	3363	2328	6229	3679	3306	3184	3576						1933			3066
1778	1645	1346	1386	4255	1450	1518	2007	1455	1838		2736	2370	3156	3104	4735	2475	2454	4759	4002	6371						10235			2407
1973	2061	2378	1352	1256	1275	2502	3080	2635	2182		3167	9613	4540	4427	3058	2504	3859	3696	6301	4128						2745			2646
2191	4190	2119	1664	1455	1996	4511	2991	1636	1450		2082	3180	8215	3823	3453	2705	4518	5775	3417	2866						1647			2867
1581	1587	1517	1732	1686	2515	2551	2271	1531	2189		3703	5686	5266	3197	2988	2902	4631	3209	4217	2323						1596			3722
1522	2345	2381	1505	1297	2034	1399	1907	1527	2234		3934	3046	7124	2727	3079	3175	12459	3590	2795	3217						1797			3534
1972	1787	2795	2052	1517	2981	2056	1975	1633	2085		3990	3593	12561	4454	5100	2555	2903	4128	5490	3328						3603			2723
1144	2198	6726	1529	1210	2108	1799	1425	1281	2693		6312	4733	2653	6410	6666	5255	4608	4473	2759	3509						2434			3097
2053	1685	1363	1236	1799	7176	2119	1592	2447	3644		8717	3902	3524	3404	2530	3210	4746	3326	6322	3794						3659			3036
1329	2689	1454	1424	1735	2053	2225	1817	1363	1604		2992	2819	3076	2871	9089	2719	2756	2867	4804	3504						1523			5698
1514	1900	1717	1391	2519	2787	4443	1298	1757	3757		5455	3054	3672	2859	7705	3333	2546	5927	4569	3633						1804			10206
1550	2497	1767	2355	1661	1581	13424	3061	1971	1534		24912	3205	10114	4463	2198	3096	3082	3795	3503	3925						1930			3688
1887	1654	1503	5872	2596	1648	2112	1744	1505	1997		2411	3921	2476	2739	3475	3916	4244	3805	4681	7127						1864			3074
1640	2633	1400	1447	1449	5740	2035	1413	1912	2152		3364	2935	3144	5113	3891	4549	2698	3455	4494	6829						1358			3702
4016	1428	1926	3821	2525	1681	2658	1612	1384	1704		2767	4305	8188	4182	3575	3199	3833	2898	4294	4566						1541			3024
3301	1356	1633	2265	2177	1740	1797	1328	1554	2255		4984	4065	3053	2923	3718	2474	2925	5526	3507	2217						2035			2320
1420	1622	2015	1689	1248	1912	2087	2063	2190	1733		3601	3771	33191	3818	3208	2766	3879	2628	8817	4679						1793			3246
1328	1958	1564	2304	1689	2679	1395	1427	1198	1358		2605	3597	4135	2973	3763	5115	4048	9508	4495	3353						1864			5232
1536	1631	1969	1301	1911	1459	1739	2138	1820	1431		3023	2288	4716	4460	2949	2895	2283	2585	4200	3603						1571			2857
2209	2409	1316	1544	2400	1447	1601	1473	1438	2860		9603	10915	2801	3936	2874	3332	4032	4746	12020	4421						2413			2375
2156	4764	2255	1527	1702	2540	2179	1515	2344	1573		3513	7231	3229	4440	3547	2650	2398	3101	7476	3505						1256			9503
1169	1703	2086	1953	1368	1424	3247	1652	2433	5470		3424	2339	4455	3366	2983	4529	4919	6978	7049	3309						1388			2542
2125	1945	1392	1897	3057	2098	3420	1820	1507	2396		3618	2763	3471	3305	3682	3840	2309	2962	3243	3146						2034			2896
1459	1998	1221	1674	1758	1641	2787	2021	2249	1840		7608	2448	3538	2369	2670	5534	3149	2348	3972	2778						1678			2880
1604	7873	1955	1845	8021	2220	2721	2446	1400	2827		3550	3367	3401	8510	3691	4637	2944	3276	9002	2334						1830			15657
1357	2377	2486	2121	1274	2884	1292	1384	1415	1578		2474	2746	2680	3016	3182	4172	3526	2282	3786	2488						3184			3708
1502	2606	1532	1861	1468	2515	1645	2539	1776	2223		3887	4019	9079	3067	4005	3267	2703	3669	7331	2823						8684			6728
2812	1607	1316	1870	1283	2610	1810	1584	1570	3721		3389	4689	3562	3269	3882	3121	2291	4982	3673	3068						1837			3812
1240	1868	1480	1489	1546	1754	1774	1349	1411	1870		2796	2462	3290	4251	8316	4767	3695	3049	12438	3360						2220			13229
2445	1562	1330	1389	1594	1650	1645	2843	1997	3090		4818	3198	3393	3970	4800	2934	2977	8695	3504	3253						1612			3578
1715	2769	1576	11487	5443	2471	1955	1293	3048	2187		3386	3383	3866	3847	4689	2322	2952	2921	3807	2707						1485			3768
3772	6952	2023	1370	2198	1379	3378	2237	1531	1685		2896	3611	3977	2854	2994	2464	2667	2862	3739	3132						1636			7050
2167	2519	2174	2054	2687	2312	2813	1703	2457	2266		2810	2726	3590	8501	3149	2935	3973	2705	3847	2423						2038			4485
2772	1814	2821	1790	2116	1936	1521	1613	2078	2088		3007	5530	3286	3193	2909	2625	3347	3821	3948	11800						2089			3506
1253	2605	1835	7474	1473	1793	9127	2019	2700	1759		2844	2352	4573	3629	2895	3247	2770	3018	3904	3427						1475			2727
1492	4125	2012	1574	4372	2502	1985	2143	1294	2106		5179	2367	2747	6561	3156	2719	6702	2608	3373	3603						1538			11478
3523	3041	1524	2970	29628	1965	1378	1807	1679	2520		5448	2322	3473	5182	4421	3644	2936	2490	3703	2761						1896			3422
1536	2137	1979	1460	1797	10908	2146	1459	1724	1761		3247	3472	6019	3661	3411	2341	3251	3791	3756	6790						1236			2793
3478	2042	1392	2016	2040	2381	1759	1518	1972	2040		3704	5453	5558	16082	4134	2912	2492	2783	4125	3558						1628			2898
1385	1828	1499	5386	1712	1440	1936	1619	1705	1196		4244	3009	3678	5082	2764	3620	4189	3872	3457	2655						1780			4399
1371	2576	2321	1432	1491	1744	1615	2010	1553	3420		3253	3235	6024	3114	3716	8451	3156	3222	5823	2884						1395			3756
1227	1809	1649	2472	2665	1915	1553	1743	2152	1988		6838	3309	4637	4135	3040	3692	3682	2345	4035	5540						2092			4084
2411	2429	1643	1590	1666	2073	2934	2418	1692	2402		11382	3549	3151	5165	4325	3626	3447	3142	3665	5054						2388			3844
1466	1987	2262	3154	1768	1821	1795	2641	4233	1846		2142	15306	2806	3974	4369	2271	3978	3905	12821	3086						1354			2964
1555	1985	1326	1892	2108	1287	3472	1307	2902	2719		3044	4163	5161	4689	2878	5768	3893	3081	3429	3278						2326			4133
1382	2273	1980	1405	1560	1907	1503	1717	1688	1589		12362	15244	4225	3950	3745	2583	2674	4113	3227	3651						1662			3074
1473	2038	1537	1748	1992	1917	3596	1550	3276	1283		4484	3844	5040	3993	4187	3069	3478	3814	2937	3995						2629			3402
2479	3854	1686	1192	1458	1335	1773	2584	2167	2613		9503	3042	3464	3072	3558	4134	2362	3201	2986	4152						2227			2665
2828	2546	1487	2273	1507	1834	1864	1980	1392	1699		2744	6103	2964	2949	2885	3631	4518	3474	5758	3089						1578			4627
1413	1994	1517	1627	1738	2095	2046	1794	1341	1628		3866	2483	15792	3863	6944	2509	2943	4359	4285	3857						1799			3308
2021	2250	6805	3047	1775	2347	1440	1560	7059	1649		3065	3875	2994	4357	4582	3750	2998	3285	2800	2523						1818			4578
1330	1387	2131	1671	1555	1389	1871	1817	2923	1421		7520	2784	3158	3161	5379	3133	3673	2739	3909	3550						1610			3843
2062	2137	1999	1325	2893	3082	2261	1559	1988	1325		3117	6330	5345	8324	2587	5333	3921	10352	3916	4008						1313			2734
2218	1637	1350	1534	2821	1943	2522	1821	2514	3199		6742	3893	3837	3385	9505	4084	3489	3055	3112	3408						1672			4567
1709	1872	1385	2738	1386	1330	2528	1664	1632	1503		2940	3057	3166	3893	9459	3871	5833	2662	4338	6517						1767			4990
1966	2574	1479	1692	1350	1759	1340	1836	1684	2617		4328	3612	2195	2786	17775	12433	2538	2932	3807	2870						2078			6262
1868	2373	1605	1589	2690	2149	1981	2249	1864	1655		4096	3179	3292	4592	2996	4090	11115	2115	2821	4404						1778			3043
1467	8032	2478	1393	1210	2300	1495	2343	1519	1954		3247	2524	3172	3566	8994	2328	5479	3046	3764	3124						1634			3401
4686	1992	1261	2584	1863	3840	1531	1265	2710	1523		3066	5472	4216	15648	2897	2606	2809	3239	3636	7021						1396			3919
1685	1807	1504	1707	1254	2611	1389	1721	1233	2207		3532	3344	4070	3668	2963	2616	2360	4421	15353	5778						2597			5379
1657	1805	1941	1198	1633	2233	1569	1720	1256	1976		6567	2794	16220	29913	4310	3574	2933	2585	2962	3562						1452			3387
1822	4625	2543	1530	3584	1826	1740	1737	2236	13768		3072	2382	3306	3529	3022	2714	16158	2757	5698	2424						1389			6585
1708	3074	2529	1565	2267	2649	1780	1269	1747	1418		4964	2627	3730	6961	3654	2901	3020	5952	3531	2359						1633			7042
1509	2571	1567	1463	2318	2097	1843	1597	1545	1830		10821	2773	5085	2991	2654	3710	3381	2755	3338	8200						1559			3869
3085	2227	1654	1263	2492	2546	1930	1834	1617	1432		3369	2790	5094	2913	3334	3781	3218	5307	4411	2700						1301			5351
1244	1930	1805	1836	1947	1747	1237	2595	1808	1450		2590	3439	3346	2889	3514	2655	3207	2892	5473	3490						1915			3488
1709	1427	4527	1345	2838	1943	1711	1262	1423	1427		5055	2388	4055	3460	2452	2554	3719	3351	3039	3148						3348			3897
3474	1744	2904	1186	1800	1197	2432	2005	1379	1464		4519	3857	4654	3561	3918	3323	3145	12461	4817	3165						1541			3456
1283	2286	1338	1556	3438	1402	1614	1929	1500	2384		5347	3287	4309	3773	3542	5543	2671	2731	3635	2409						3474			3626
1450	1794	1281	1819	2079	1554	2395	1723	1525	1641		2792	3021	3549	3719	3668	2565	3806	2666	4094	3620						1792			4394
1736	1864	2345	1855	2515	1738	1531	1612	1362	1318		2897	3031	5341	6332	2257	3053	3444	3050	3854	2285						1506			2688
1328	3531	1269	2813	1731	2496	2879	2104	1819	2950		3000	3103	5076	6438	13229	3654	3381	10375	3401	3167						2502			4696
1876	2020	1718	1690	1340	1934	1805	1809	4640	1476		5341	4806	5190	4445	3160	2805	2680	7052	3050	2876						1561			2605
1572	2099	1436	1736	1226	1890	1562	1762	2110	1603		10935	5182	3283	4928	3798	4796	3356	3530	4344	2640						1400			2522
1841	2607	2059	2951	2518	1845	1422	2408	6220	1759		4564	3922	2738	4226	3247	2357	3436	22881	33724	6404						2087			9255
2504	1853	1905	1792	1620	1864	1698	1494	1664	1248		2896	2322	4132	4479	30862	2940	2976	2858	2859	3164						2239			3851
1372	1884	1466	2427	1809	1475	2558	2186	1430	2168		5688	3092	3687	2711	4366	3889	6195	2607	3942	3231						1254			3313
1885	5552	1683	1433	1348	1768	1737	1650	1752	2313		3272	2852	4036	6815	3702	5938	2610	3646	3933	3035						1357			3710
1553	3626	2517	1280	3128	2182	1262	1246	1559	1585		8917	3918	2801	8079	3702	3026	3073	4951	4054	4203						4685			2991
1748	2950	1879	2006	1447	2059	1446	2529	4627	4347		2702	2895	5192	4671	2905	3149	4104	2736	8366	2868						2242			3343
1605	1905	1485	1810	2576	2025	1686	1471	1829	1691		4279	2739	2777	3756	4034	2617	2252	4113	2907	3971						1495			3972
1796	1542	1362	2035	1275	1360	1595	2296	2220	1508		6271	5600	3327	3330	3889	5935	4757	3350	3302	4687						1500			3212
3511	2241	1220	1661	2315	2340	1473	2593	2771	1284		2863	2933	3703	4051	5676	3244	3024	3900	3082	2755						1366			3359
1431	2611	1928	2985	1941	1962	1507	1794	1581	1571		2957	4627	5034	4116	6483	4858	2656	3920	3455	7003						2302			4169
1377	2342	1387	1290	2801	1786	2890	2177	2124	1825		3129	37447	4308	5083	3215	2592	2992	4783	7607	4076						1380			4463
1539	1668	1290	1870	7970	1514	2063	1374	3698	1289		3053	2752	3682	4780	3869	4543	2996	3418	3943	5735						2060			3315
2112	2024	1418	2687	1503	1411	2533	1586	1791	1597		4614	4222	10088	4288	2741	2232	5443	4555	4506	4569						2128			4806
1778	3059	1938	4715	1325	3000	2060	2211	2047	2761		3283	3253	3362	2839	3823	2730	3181	2941	4653	7669						1611			2304
3141	2455	1740	1704	1864	2835	1662	9405	1503	2044		3037	3053	3703	8403	4461	6250	2689	4593	11524	2646						1583			4167
1963	2477	1879	3003	1522	2000	1932	1229	1422	3628		3255	2738	3150	30922	3255	13373	3014	3252	11436	2837						1344			5927
2618	3213	1802	2329	2574	1450	1621	1717	2229	1870		13176	4275	3670	4343	3922	3978	3682	3756	15134	2568						1497			14405
1455	2433	1393	1559	1535	1602	1603	1896	1557	3314		2689	3249	3074	4188	2986	5128	2603	3936	4123	3917						1672			4234
2357	1638	1206	1723	1717	3626	1676	2426	1627	1934		3959	5564	2238	2847	3599	7274	2887	3412	2989	4585						1644			4421
2900	2779	1703	2550	1549	2935	2131	1441	1346	2048		2890	3462	5791	2966	3435	4769	1959	2570	3823	7205						1421			8892
1883	1878	1942	2582	3102	1574	2012	3572	2268	2495		3757	2627	5095	3968	2964	3610	2616	2860	3786	4288						2103			4091
1182	3205	2469	1817	1588	2576	1870	1637	1942	1763		3364	3073	27804	4041	3667	3439	3313	3243	8669	5399						1680			3419
2384	1844	1305	3193	1315	1871	1284	1539	2675	1838		3922	3047	3378	4320	4764	10884	4129	2759	4053	4407						2628			3435
1628	2286	1803	1913	2084	1677	1337	1781	3494	2162		2578	3164	3858	3392	2734	3729	2681	3316	3103	2316						1528			3542
1739	1838	1528	1375	1561	2933	1569	1680	2751	3727		2323	2556	3255	3975	2801	2715	10469	3660	4394	3136						1420			3442
1587	2098	1906	4353	2041	6754	1210	2172	1348	1337		3149	3040	4949	4821	5043	2272	3363	4440	5577	4734						3598			7270
1634	11545	1551	1429	2921	2225	1642	2357	1610	2451		3776	6668	3142	3117	2310	2735	2853	3572	3561	2786						1338			3148
6136	2708	1718	1866	3452	3432	1317	1740	2504	2886		3941	2428	2444	2521	2615	4130	2437	4981	6029	4315						2348			4621
2882	2103	1782	2280	1578	1380	1537	1410	2133	1619		2784	6125	2481	2732	2967	3404	2432	3803	3233	3161						14346			3088
1527	2478	1574	1523	2058	1717	1900	1980	2742	1726		3579	4122	2811	5470	3175	2473	2444	3140	3231	2331						3581			3024
1368	1402	1544	1441	1913	2084	1558	1423	3679	3888		3443	3175	3074	5673	3910	2739	2630	2486	5303	2948						1770			3397
1437	2146	1384	1649	1724	2025	2750	1424	1652	1899		3299	4550	3658	3136	3721	2890	4820	12822	4471	3346						3833			3129
1933	1583	20705	1974	1283	1711	2249	1578	1446	1447		2583	3518	3368	4971	4095	3899	3236	4390	3387	3019						1797			3344
1548	2245	2014	1878	1881	2298	1452	2428	2513	1547		3572	3110	4797	2452	3369	3567	2960	5416	3243	2868						2173			4068
1987	3294	1373	2092	1685	2468	2213	1994	2350	1581		10520	2767	3202	2829	3189	2388	3801	3137	2763	2826						1761			4981
1503	2139	1933	1847	2941	2791	2099	2098	1785	1736		6811	6385	2355	3568	3865	2595	2782	2320	3663	2460						2159			2829
2165	1553	2464	1597	1361	2520	1738	1853	2785	1913		3088	3491	4752	5412	11247	4838	3091	3446	4518	4239						1684			3064
2743	1997	1406	1172	1612	2076	1175	1372	2273	2372		4306	3422	3579	6742	3424	3138	2907	3163	3658	25557						1684			4112
1890	1985	1490	1238	1279	1780	1360	1688	2480	1434		4438	3225	3260	4868	4229	5313	2481	7627	3867	3525						1587			18419
11967	1828	1697	2995	2313	1676	2037	2109	2564	1670		3843	3214	3362	3427	2909	2895	4372	3853	5736	4989						1829			2542
2834	3344	1655	2109	1822	2405	2024	3585	2178	1774		2623	2844	5304	7547	2433	4889	3249	3234	3893	4858						3003			5046
1432	2575	1878	2395	1533	1625	1791	1602	1608	1410		2629	3025	5956	16077	3703	4167	3240	3529	4964	4297						1943			2345
1411	1691	1163	1789	4980	1786	1297	1212	1534	1415		3749	4259	2937	4999	3193	2856	3198	2529	4187	3488						1717			6767
1515	2139	4768	1892	3337	1867	2164	1315	1579	2695		3869	4717	2716	5391	4027	2338	3475	3548	3261	3248						1282			3430
3189	2844	1674	2395	1512	1929	2218	1893	1880	1879		3483	2890	2987	3828	2961	3202	3578	2758	4022	2907						1602			3597
1203	1840	1173	1418	2376	7720	1198	1650	2659	1657		4144	3795	2880	4129	3159	2476	2658	6425	3594	2665						1610			2433
1738	1895	1290	2192	1588	1618	1856	2396	3681	2596		14270	4283	5749	3379	3938	3372	2731	3263	5754	4559						1353			9624
4354	1780	2054	1469	2766	1644	3543	1311	1381	1808		3735	2819	4424	3782	6182	2845	2524	3164	3846	6329						2518			10544
2671	1700	1346	1872	1348	1840	2293	1586	1970	2776		3138	3023	5272	20076	3546	3566	3412	3417	3387	3903						1677			2473
1626	2105	1387	2569	2117	1874	1567	1146	1675	2212		3609	3424	2929	3366	4719	2391	2391	4848	4958	3373						1428			3574
1677	3513	1691	1476	2028	1724	1306	2190	2400	1938		2547	2796	6896	2824	2821	4298	7804	3050	2924	5476						1738			9369
2255	1627	1413	1680	1354	2422	1592	2202	2425	1629		4493	3896	4309	5090	4577	2694	2479	3807	12956	4836						2294			2790
1212	2028	1803	1811	1762	1936	1419	1222	1499	3818		2594	3908	3519	3467	4485	2821	2780	4346	4548	3544						1319			3184
2393	1656	2007	2959	2000	1381	1479	1725	2087	1689		4332	4785	3807	6156	3115	3181	2281	8269	4804	5506						1608			15027
1589	1701	1447	1331	1186	2018	1923	1637	1845	2984		2746	2350	9233	4783	3399	20315	2888	3528	4177	3597						2829			2320
1339	14095	2438	1601	2834	2366	1354	1871	3640	1719		5836	3392	4107	2905	18419	2373	4990	3025	3419	3449						1974			2670
2232	3662	2035	1174	1755	3708	1270	1169	1628	2150		3121	3394	4433	2666	3130	2706	3003	2809	4257	4163						1830			4439
3862	2205	3501	1478	2266	2970	1679	1808	2118	1915		3553	2667	2944	5103	3558	2926	3284	5197	4305	3411						1530			4639
1793	1759	1545	1562	2060	1718	1464	1777	1778	1902		5860	2451	3454	24528	4097	4240	7420	4018	5232	2712						1248			2709
2197	1687	1179	3057	2329	1979	3312	1406	1155	1269		3437	3612	3701	3882	2874	2435	2737	2282	3979	3648						2001			11436
1750	3068	1641	1763	2261	1646	1574	2127	1383	1633		10262	2452	3409	7535	2916	2596	2583	3483	3112	3192						1226			4388
1634	1802	3276	1383	2261	2971	2459	2170	1754	1753		3857	2531	4422	6330	3950	2692	3714	2975	3858	3544						1443			2754
1256	1575	2520	1613	2954	2435	1957	1221	1438	1593		3640	3036	3199	2807	3552	2559	3397	2980	4155	3737						1821			3325
1375	2929	1526	1358	1754	2437	1965	1318	1546	4204		4078	2469	6885	4660	5488	3727	3351	2532	3080	3277						1326			6001
1466	3064	1499	2406	6073	2232	1407	2042	1700	3285		3497	3616	4295	3554	3164	4020	2781	5585	13718	2921						1706			7042
1897	1882	1373	1451	2109	2793	2123	1904	1355	2149		2995	3515	3349	4068	4045	2902	4400	6634	3530	9402						2700			4824
2006	3456	1232	1703	1376	2509	2431	1573	1728	2929		6496	2885	2969	3863	3706	2343	7841	2784	3447	3968						1359			3601
1432	3340	1520	1580	12213	1677	2661	2375	1774	1804		7638	14835	3113	3923	3396	4665	4122	2587	3202	9582						2060			3131
2084	1946	1893	1685	1648	1392	2525	1245	3311	1863		4367	3897	5381	2542	2983	4067	2610	2836	3490	2572						2374			3421
1580	2521	2511	1651	1609	1333	1874	1267	2020	1330		4329	3302	3870	2826	5275	3032	2543	3236	6296	3235						1798			4034
1761	1925	1406	10545	2090	1989	1675	1407	1860	1422		4602	3395	4354	3985	3204	2279	2975	3033	3506	3803						3201			9323
1595	2594	1669	1429	1922	1408	2152	1613	1748	2099		10990	2382	3004	3790	10694	3503	4778	4375	4435	3027						2001			2583
1377	2963	3118	1529	2074	1366	1374	1612	1567	2175		5722	2283	10465	7580	3320	2757	21342	3109	5878	3944						1494			5488
2164	2135	1684	1967	7859	2941	1925	1560	1852	1996		4864	2576	2813	4346	2350	2713	3111	4455	7962	4982						2168			3398
16038	3106	1408	1694	1939	2151	1497	1435	2113	1589		3263	3029	4047	4689	3557	3066	10358	9348	6110	4304						2237			2911
1604	2236	1669	2150	1773	1806	1455	2388	2033	1847		4996	2915	2899	3471	4167	2873	7107	3842	7408	3798						2390			5600
1402	2045	1569	1312	1306	2238	1591	1457	1779	1528		2526	2968	3732	3680	3266	11003	4310	3635	5133	12796						1591			2806
2671	2790	2786	3886	1925	3573	1581	1751	1524	2934		2769	3395	3691	4111	3793	3078	2483	3832	3948	3352						1836			4288
4109	2048	1915	2010	2375	2115	1811	1685	1596	2168		2869	4903	7327	4731	3308	6961	3397	2786	6238	4825						1544			2963
2232	2887	1713	1267	1474	1767	1360	2172	1888	2232		3241	3166	3206	3940	4206	4703	2340	3238	7544	3241						2145			7984
1580	3052	1958	2053	1744	1533	1254	1896	2357	3669		4301	3429	5203	3177	3150	3659	2581	4967	3042	2972						1726			3823
1499	1858	1428	1605	1536	1499	2380	2497	2871	4107		3018	3964	18025	5245	3876	8734	3124	2555	3782	4145						1674			3419
2720	1623	2309	1373	1808	2075	5056	3435	2532	1678		4584	3383	3513	4270	3756	16257	3423	3028	4960	3272						4715			4537
1681	2952	2458	1971	2229	1395	2082	1865	2154	2801		5201	3477	3152	8256	2416	5552	3505	3367	3561	3512						1709			3413
1677	1758	1546	2238	3476	1544	2605	4065	2423	1773		2991	2884	7313	4395	4534	4159	3420	2953	3410	2969						1635			5553
7595	1870	1590	1619	1819	2218	1457	3383	1557	2430		2761	2808	2599	3840	2833	3451	4293	3511	3385	2771						1662			3208
2500	2031	1504	1595	1761	2042	1530	2505	1905	1711		4736	2686	2829	3340	4234	3540	3171	4047	2832	2769						1688			6195
1301	2004	2013	1533	1751	4200	3046	4124	1361	5867		2886	3517	7982	12495	4693	3391	3054	7092	3250	2776
1380	1719	1670	1137	1642	2500	1668	1675	1574	2225		4032	3170	3268	3333	4137	3738	4984	2664	4068	3021
1363	2650	1529	1821	2548	1627	1733	2678	1363	3161		3260	8049	2667	5975	2605	5998	2543	12174	4669	3098
1611	6599	1097	1471	2275	2330	1598	2610	1561	1707		2346	6029	3002	2800	2890	2678	3901	6448	3581	3207
2177	1878	1780	1962	1601	1480	1459	1981	1951	2086		4089	3464	3352	3773	3187	4535	2063	2792	4909	2332
1631	2174	1452	1798	1925	2417	2260	3099	1838	1913		2210	3469	5848	2768	2732	2687	2108	5235	3476	3897
1300	2707	6130	1789	1787	1886	1727	2373	1869	2648		4117	3402	5686	7575	2957	3531	4468	5976	16736	3869
1947	2530	1456	2726	1736	1445	2329	9418	1286	3074		3181	4534	3665	2855	2319	3509	3050	3551	3399	2735
1821	2147	1643	1709	1963	1530	2131	2089	2206	1952		3714	9861	3077	8311	3135	5893	4891	3557	5136	3640
1256	4401	1248	1938	2996	1930	2158	1673	2617	2420		4013	6547	3201	5903	7753	12369	2444	10426	3301	3873
2548	1922	1552	2118	1444	1535	1889	1636	1932	1696		5167	2755	2908	3258	3219	2445	3306	2955	3115	6168
1990	3025	2214	2221	1309	1821	1493	1405	1607	4005		3445	2660	3062	4622	3559	3046	2713	5324	3539	3014
2765	2573	1567	1664	1618	2456	2053	1795	4070	2481		3505	2977	4177	4254	3628	3534	2642	12851	3378	2679
1661	3427	1355	1819	2086	1819	1657	1729	1354	2092		3001	3518	3728	3521	3714	4966	2575	2403	3594	3497
3195	2153	1773	1947	1634	1539	1768	2241	2110	1489		3472	5464	30862	2642	4022	2697	2787	3120	4385	3173
1324	1740	7524	3303	3925	2051	1758	1629	6498	1626		6637	3334	3160	4335	6246	3372	2682	6100	4151	4238
1396	1949	1263	1644	3086	1450	1519	1660	1486	1850		9177	43671	3137	18061	3043	3082	4137	2467	2998	2902
1336	2180	1124	3482	2013	2561	1340	1979	1684	2895		3561	3619	3098	3574	2552	4212	3060	5141	3997	2653
1650	2178	2277	2347	2307	1855	2246	1326	1540	1714		3434	2825	5097	3208	4014	4707	4072	2244	4187	4451
2194	3121	1982	2021	1261	1874	1327	1429	1498	1589		3007	4364	5061	3996	3365	2888	3710	2784	4409	2598
4236	3600	2432	1571	1838	1668	1854	1644	1976	2032		3942	2468	5146	16980	4200	9507	2491	3178	5013	3372
1698	4022	2481	1561	2400	2635	2032	1756	1932	2090		2908	3221	3702	9369	4061	2468	3438	2684	3226	2854
1031	3009	1747	1479	2777	2027	1393	1451	1307	2133		3502	3425	2338	2673	4681	2803	2799	3329	3900	3530
2477	1799	1562	3129	1561	2248	3452	1673	2093	2356		5087	2502	3453	3567	3844	2785	2598	2973	6188	2248
1769	1843	1902	1407	1500	2409	1587	1684	1311	4370		2294	2568	3869	3454	2822	4918	7579	3112	3268	14516
1918	2658	3865	3063	1501	4061	1722	1742	2258	1800		2594	2549	2741	3125	3702	2999	2965	3781	3511	4359
1738	2625	1980	2512	1574	1640	4199	1358	2791	1343		13306	3073	10257	5233	4718	2840	2268	3536	2985	12861
1683	2559	1619	1717	1784	2350	1506	3201	2021	1572		5251	2634	4461	3392	9859	3296	14405	3090	5498	3159
1350	2152	2299	1635	2485	1611	1563	2566	2180	2229		6251	2697	9089	5679	2944	5544	2634	9538	4495	4263
1626	2018	1823	1766	2271	4022	1831	1467	2085	1688		3395	3121	7705	3023	4333	6001	2508	2388	4325	3126
3161	1481	1895	1633	1173	1750	2369	2070	2529	1523		3228	3211	3599	3174	3134	2950	3569	2778	4572	2825
1928	1898	2869	1977	1632	1792	2302	2418	1585	3061		4400	3107	3475	4247	5912	2603	3076	4518	3367	3153
1533	1945	1836	1835	1445	1497	1318	1468	1592	1573		3073	3421	3891	5659	3077	3432	4232	3075	4050	4957
1575	1686	2521	2238	1777	1353	1956	1339	1639	1670		3789	2882	4034	4464	3921	3813	2896	6424	2965	3344
1525	2348	2445	3274	1767	1433	2097	2475	2202	1844		6828	3296	3889	4189	3355	3316	2252	4558	4252	3927
1300	2946	2688	1767	1756	1920	2124	2014	1386	8684		3233	4616	5221	6165	2473	2762	3612	3955	3091	9914
1220	1611	1513	1880	1707	1706	1932	1751	1902	1354		5172	2895	4764	5107	17899	2863	2193	2245	8087	3648
1929	1705	1414	1954	1207	1911	1498	1596	2156	5417		5346	3430	3763	3991	3174	3251	3035	3158	3772	4250
2377	2059	2755	1541	2026	1439	2370	1084	1715	1769		3126	3983	2949	45413	2518	2868	2843	2494	5661	3669
2136	2325	2206	2110	1972	1334	1519	3063	1512	1652		3251	2897	2874	3750	3924	2562	2639	2877	20252	3339
1372	1808	2111	1948	2188	1783	1602	1504	2261	2210		3068	7030	3547	4674	11760	4392	3325	4351	2960	2872
1523	1749	1495	2444	1811	3211	1595	1281	2193	1421		3807	2846	5100	3437	2377	2728	2341	4406	4633	2841
2192	3256	1261	1696	1404	3231	1963	1649	1177	1750		3138	3125	6666	3291	3133	2586	3088	9130	5374	26024
3009	3627	1638	4098	2594	1849	1925	2188	1768	3214		3576	4208	2530	5746	11595	2866	2227	2890	3695	4064
2201	2927	1297	3007	1477	1955	2809	1830	1774	3174		3395	3350	3882	2869	3007	3963	10451	4950	5133	2728
1629	3063	2266	1420	1415	1718	1392	1456	2414	2187		4308	2882	4800	4243	12421	2423	2573	3484	4691	3367
2412	1599	1384	1676	2156	1556	1422	1908	1358	1712		3939	77334	4689	3258	4896	2598	2719	3972	11654	5123
1441	1804	1390	1491	1390	1429	2249	1285	1831	1251		3864	3368	3865	3451	15830	3704	2619	2489	2418	3551
5808	2149	2348	1919	1707	2277	2815	1726	1506	3511		4095	2309	2994	4327	3312	4353	3269	4578	7228	6127
2086	2625	1692	1968	1863	1831	1229	2750	1778	2814		3505	3599	2909	5942	6526	5357	3242	3282	4378	3237
1171	1918	1516	2633	1468	2577	1345	2288	2882	1883		3324	5223	2895	2961	11902	4589	3674	3628	3725	5190
1598	3468	1671	1198	2715	1595	2529	2116	2048	1877		3562	3169	5043	2966	3741	3700	3651	3236	5757	2616
1458	2321	1684	4340	3204	1775	1593	2073	1508	1731		2573	2584	2310	2832	3758	3630	2102	3352	5505	2646
4381	2721	1416	2320	1698	2664	1283	2571	1231	1713		3684	5328	3575	4845	3274	3613	3678	2993	3581	2124
1988	1773	1541	2182	1385	1857	1917	1608	1556	1438		2964	2928	3040	3634	9474	3903	2974	9895	4757	4221
4137	3131	1337	1986	1438	1585	1490	1621	1582	1185		3489	6784	4325	3847	3312	2356	2166	3452	3784	3213
1683	1677	1250	1953	1546	1993	1868	1229	2099	2213		6704	3391	4369	4021	4567	4321	6230	2665	3378	4143
1289	2403	1359	1350	1526	2741	3324	1469	2060	5573		2524	3627	4027	5391	2679	2649	6559	5080	2955	2832
1662	12556	1408	1780	1312	1967	1773	2881	2310	1541		3555	2668	2433	3486	2917	4543	3403	4025	4825	2983
3194	4826	1568	1970	2508	2640	1669	2432	2064	1471		4720	27919	3159	3861	5054	3523	2215	5841	7174	2782
2140	2300	1762	2044	2021	2106	1250	2683	1578	2414		4444	2964	3745	4110	3179	3383	2874	3297	4294	3755
1798	2080	2251	1703	3025	2117	1767	1280	1741	2479		3349	2328	4187	3532	3271	2417	6198	2802	5843	4733
3751	2801	1206	1565	2478	1583	2584	1427	1294	1748		2631	2877	3558	4774	6616	4431	3358	2633	3103	11478
1683	2326	1785	1748	1427	1608	1419	1579	1838	2254		22784	3446	2885	3347	2750	2320	5915	3664	2733	3287
1232	1965	1333	1629	1130	2253	1583	1317	1549	1215		2954	3283	3546	5674	4280	3591	2247	2447	2947	2726
1787	1741	1608	1673	3082	1519	1889	1746	1600	1680		3371	2907	4582	5977	5135	3494	3280	2583	3951	2637
1811	1847	3348	1508	1743	2015	1376	1691	2681	1329		4543	2693	2821	3258	4176	25255	2947	4227	5482	2751
1578	2622	1228	1996	1416	1998	1472	2018	1678	1998		5045	2997	2961	4031	2717	2984	2340	2304	9718	4718
2593	1439	2063	1819	1214	1418	1923	1272	2039	1448		2967	5541	9505	3126	2748	5456	4567	4216	3356	2483
1555	1773	3063	2119	2065	1225	2517	1269	1643	2494		4135	5467	2670	3254	7516	3453	2951	3489	4495	3645
2440	3375	1270	1958	1815	2197	1490	2375	2029	2887		2751	2340	18419	3282	7936	4517	2870	5387	5691	3578
2191	2000	1765	1939	1270	1670	1774	1205	1504	3079		2114	2958	2654	5979	3743	13492	3755	3419	4627	3151
1699	2333	1309	1338	1504	2172	1670	2063	1364	2377		3829	3108	3334	4056	4626	3047	3168	2918	11108	3071
1617	1937	9690	1619	1958	3081	2095	1480	1431	2909		3638	8530	3558	4943	3283	2381	3832	15027	4518	4102
1604	1724	1444	1465	1478	1283	1453	1794	1699	1560		7340	3646	3514	3135	4152	7438	3159	2419	3002	3360
1668	2008	1410	3771	1454	1938	2174	1802	1842	2032		3335	3542	4097	5325	3312	2506	3556	2727	4061	2616
2094	1624	2485	1895	2922	2248	2301	2125	2048	2957		4786	2898	3918	6156	2946	2721	2965	3272	4795	3227
2637	5513	1514	1688	2420	2888	1805	1399	1927	1767		3273	2732	3542	3029	3129	4743	3078	2912	4630	3742
1670	5666	1612	1823	3608	4257	3348	2070	1664	1547		10174	3067	4134	15657	3436	2802	2953	3153	4412	7820
1531	1960	2514	5491	1926	1959	2331	2081	1509	1365		2550	3116	3130	3274	3764	4410	2549	1932	3548	2930
2020	2418	1662	1534	5325	2510	2281	2185	2411	2085		3043	2378	3247	3493	5046	5188	2611	5121	2940	3979
1798	1959	1988	1764	1367	2582	3554	2028	3044	2161		3007	2748	4406	3360	14723	2920	2959	13592	3546	9905
1401	1666	2930	2448	1761	2541	1897	1437	1429	1978		3252	3821	3956	4084	4177	4387	5544	3430	3427	4259
2095	2864	1750	1647	1857	1625	1384	1179	1312	9291		3155	3437	4485	4451	4418	3610	3372	2719	3459	3391
1380	1709	1346	1959	1736	1897	1484	2447	2146	2070		7954	4394	9459	4080	3693	2919	4534	2715	2978	2987
1384	1691	1802	1826	1596	2304	1887	1257	1864	1568		3467	3784	3396	3258	3436	3215	2549	4406	4803	3461
1406	2612	2000	2306	2498	1597	1368	2157	1430	1311		2570	3599	2983	4073	6713	3172	2822	3173	3400	5428
2048	1586	2691	1535	3490	2772	2331	2027	1519	1643		4136	3186	2996	3263	3011	3026	2808	2616	3425	2634
1343	2106	1455	2709	1147	1238	3139	1420	3539	2226		3503	2291	5676	3261	11074	3176	2639	3181	3363	7001
1526	2522	2595	2198	1958	2067	1561	1919	1900	1554		3320	4081	4735	3357	6636	2729	4065	5250	4793	2521
1333	3102	3423	2417	2975	2121	2313	1987	3153	2242		2929	3747	6483	3143	3852	2972	3505	9124	4774	2547
1177	1995	1261	1494	1353	9783	2648	1449	1665	1630		2914	2840	3058	4004	3282	5266	2268	4656	4178	2192
1776	1535	2419	3158	2286	2887	1716	2452	1797	1656		3068	3373	3079	4175	2688	2520	2934	3308	3688	3232
1383	1802	2495	1878	2225	2186	1323	1538	2000	2365		4281	3240	2988	4369	4753	2610	3606	2856	6862	2995
1528	2099	1732	3015	1427	1415	1636	1404	2313	1313		3227	3905	5013	3064	4219	2778	2296	3046	3759	5619
1885	3385	1577	1930	3610	1548	1417	2417	1841	3143		2923	3860	3668	3635	2289	4187	2566	3797	4744	3150
1444	2159	1715	1808	1577	1629	1992	1346	1587	2036		5014	3484	3051	5764	2806	3177	2724	2177	3192	9459
1729	9934	1506	1961	1981	1763	1439	1682	2050	1755		3486	4355	13229	5908	3242	3864	2822	3409	4070	3365
1869	2024	1481	1814	1366	1428	1647	1629	1978	1613		3626	2878	3435	4015	3211	2530	5123	5742	6188	2754
1491	2377	1208	3591	1687	1678	1365	2642	1609	2487		6079	3014	2964	3651	3710	4555	3603	4188	4572	2722
3156	2692	1821	2008	2954	2404	2533	1119	1480	2520		4000	2863	3667	3112	5486	2576	3148	3933	4038	3230
1316	1792	1401	1285	1249	2085	1582	1618	2568	1396		11661	2425	4366	7828	3487	3172	4333	3472	13200	2703
1505	2077	1933	1937	2252	1812	5736	3640	2660	1359		4626	3300	3702	4570	3835	2820	2194	2169	15166	3660
1137	1450	2394	13791	2477	1522	1188	1576	1347	1279		5614	6255	2905	3366	3561	3649	2308	10839	4893	3253
1282	3247	1573	1754	2057	2596	1354	1349	1795	3086		6767	3039	2280	3414	3058	2823	4449	3967	3773	2431
1794	2923	1528	1471	2418	2861	2055	1586	3339	1960		3636	3967	2967	2766	2531	2764	3226	3617	4998	3525
3223	2439	1268	1869	1826	1508	1289	2609	1310	3116		8041	3655	3721	2736	4322	2942	4197	2186	3157	6463
2097	3256	1669	1745	2145	1297	1675	1589	2119	2386		3032	10029	4095	4086	11862	3247	3643	5246	3324	3130
1663	1497	1965	2023	2070	2186	1528	1854	1362	2547		2821	5925	3922	10043	3962	2703	2856	3461	3400	3229
1753	2839	2241	2205	3673	1428	2935	1482	5466	2077		4112	2887	3149	4139	5949	7831	3301	2827	3378	2762
1535	1800	3071	1934	1864	1655	1436	1821	2086	2453		3223	2684	4005	3208	4714	2559	4927	2608	2849	3085
2756	2489	1657	1945	1765	1885	1629	2007	1383	1590		2885	3837	11247	3972	5111	2608	2543	3322	4158	3150
1202	2538	1967	2298	1583	1946	1919	1663	1739	2450		2605	8804	3156	4001	7817	4316	18026	3096	3649	3113
2064	2341	1613	5504	3869	1997	1704	1742	1654	1646		6790	2968	4421	7516	5253	2798	3995	2570	8976	2362
2081	2766	2123	2322	1604	2305	1784	1334	1647	2357		3047	6996	8316	3867	2683	2781	3446	3250	12133	3203
1836	1920	2541	1983	1582	3211	1993	1815	1775	1725		2701	4216	3424	3381	2599	5348	3007	5920	4264	2682
1197	2022	1428	1753	1527	1341	2067	1233	2329	2436		7911	3124	3718	4873	3081	5265	2932	3492	18742	3185
1489	1574	1883	2072	1262	1679	2582	2915	1372	2939		3298	2644	4229	3638	4026	2542	2563	2956	6470	3945
1950	3169	1676	1614	2372	1467	1685	1450	2206	2145		2647	2518	2734	3454	4794	4096	2691	4039	2855	4116
2544	2474	3822	1284	1361	1474	2299	2490	2322	2311		4841	3188	3193	2445	5693	8351	2260	3769	3481	3052
2092	1802	1584	2377	1870	2812	1661	1270	2432	1895		3039	3845	3938	4003	2964	2753	2876	2626	2995	4146
1758	1619	3603	2201	2013	1725	1275	1517	1342	1459		8111	2672	3691	3587	3865	3158	4891	3123	5227	2881
1857	1518	3758	1744	3998	1792	1833	1825	1905	1415		2616	9882	6182	3329	8561	2292	3250	4906	4284	3399
1426	2478	3581	2244	1770	1427	1603	1868	1971	1585		3378	2542	6944	4468	3426	3138	3424	3180	3853	3845
2599	2150	1614	1636	1509	2797	1512	1635	1307	4006		2710	2123	4719	4393	5679	2956	3113	2737	2847	3693
1617	2591	1842	2339	1653	1706	1312	1921	1692	2003		4970	2235	5379	3513	2393	3847	2175	3341	4170	2842
1639	1723	1793	2578	2668	2128	2480	1887	1260	2631		5017	2762	3682	3615	2936	3215	2073	3150	5386	6981
2485	4190	3624	1443	3428	3454	1525	2436	1646	2942		3579	3506	3369	4566	4566	7124	4821	3129	3496	26619
1625	2000	1688	1731	3415	1755	1547	1576	2021	2023		4786	3775	8994	24397	2665	3328	2757	4479	8591	4419
1412	2348	1929	1434	1417	2825	1653	2420	2106	1533		4367	3576	3115	2631	2472	4365	3011	2852	3430	2885
1659	2649	2476	1629	1490	1872	1389	2054	2603	2283		12788	4388	2897	3234	3942	2812	2736	2808	4075	3446
1373	3599	1490	2966	2674	2497	2027	1279	3405	2165		3105	4724	3399	2458	2783	3604	2705	3300	4076	4227
1487	1882	1708	2797	1483	1837	4575	2674	2083	1660		3433	3300	3654	5004	4283	4656	4239	2491	4494	3154
1266	1961	2009	1533	1893	1606	3944	2017	2116	1637		3484	2430	3716	4288	2999	4729	2320	14980	4943	2486
1230	2665	1797	1890	2195	2097	1661	2328	2689	2084		11127	3317	3411	2865	2412	6489	4429	3970	4559	2778
1093	2955	1583	2053	2164	1996	2302	1884	1952	1761		2305	3312	3703	3093	4414	13958	3491	3755	4481	3649
1423	1563	1763	1896	1750	1550	2936	1744	1323	1354		3060	3829	3164	3344	3020	3214	4022	4011	6921	3901
1715	8224	1212	1855	2282	1797	1314	1865	1343	2487		2834	3190	4045	3615	4363	2272	2515	2708	3581	3303
1755	2225	3082	1716	1669	2578	1214	1237	1770	1542		14185	13903	3706	2634	3364	2962	7337	2771	14349	3097
1363	2040	2636	1528	1958	2640	1826	3000	5305	2086		3042	2989	17775	3692	3379	2893	2689	2674	3272	3233
2628	2413	1976	1707	1737	1717	2938	2802	2592	2263		4992	2621	5275	6015	3445	3376	5881	3029	3480	3440
2945	3431	2688	4760	1686	1949	3246	1752	1884	1364		4501	3191	3204	3761	3984	2378	2533	2294	4012	3014
1734	2463	3200	1929	1346	2109	1258	1580	1548	1903		3669	3692	4577	6818	3328	3568	4373	2788	6422	2649
1442	2969	2734	1484	3438	2483	1327	6119	1494	1639		4118	3224	2963	3934	2802	2905	2961	2653	3744	9100
1560	1786	1395	1436	1859	1979	2304	1725	1720	2394		2872	3160	4310	6428	3890	2921	3180	3603	4030	10938
2867	4008	1542	2176	1984	2203	1490	1556	1211	1666		9622	4811	3320	3407	3987	3272	3714	3043	8301	2461
1281	2834	3284	2196	1839	1426	1936	1589	5965	1380		4866	2376	3557	2940	3159	2903	2589	3446	9907	2365
1842	1437	1386	1556	1841	1604	2565	29821	2931	1697		16518	2278	4167	4476	2897	2564	21929	14607	3831	2867
1799	4709	1600	4685	1480	1569	1501	1511	1434	1713		5334	2981	3266	4279	4091	3549	2792	3185	2629	3425
1273	2281	2352	2574	1418	3428	2038	1708	2011	1644		4964	2507	3793	10601	7264	3969	27578	4105	3188	3729
1718	2883	1072	1949	1952	2593	1618	2375	1449	2390		5469	2209	4206	5045	2755	5241	4059	3106	3180	2880
1688	1763	1929	1654	1494	2241	1902	1596	2911	2250		4395	2401	3150	4898	5175	2714	5529	3310	4711	3758
1675	2794	1484	2032	1356	4477	1582	1617	4202	1545		9249	2883	3876	3165	3894	3099	91579	4572	4062	2484
1759	1626	1207	1889	3812	2746	1479	2019	2090	1557		3564	2930	2874	3675	3510	3197	4052	4006	11069	3387
1618	2890	1377	2035	1710	3221	1806	2477	2586	1591		3818	3529	3950	4043	3215	2470	2405	3341	3739	3156
1638	2117	1615	2751	1670	1574	2609	1801	4947	1601		3218	5880	3552	2950	5108	2703	4769	2121	2968	2821
3958	2570	1723	2438	5676	1753	1688	1622	2083	2036		3148	17747	5488	2973	4990	3325	4762	2665	8179	3253
1706	1929	1478	1838	1871	1920	1649	1352	1781	1389		3045	5336	2416	5301	3814	3995	2831	3249	4639	4590
1822	2943	1593	1750	1775	1883	1215	1563	1469	1769		12501	2782	4534	3268	4856	3492	4544	6114	3541	2759
1433	2870	17005	1915	2694	1381	1697	1363	1933	1740		3616	2904	4234	2763	3426	2473	2716	3262	3153	3631
1819	3273	2287	2221	2273	2285	1638	1768	1809	1696		14650	2738	4693	3801	2986	3989	2969	3831	3474	2517
1742	2156	2158	1616	1416	1466	1667	1783	3847	1704		3036	2718	4137	3396	3500	2944	2389	6814	2812	2651
1393	1688	1852	2244	1250	1758	2687	3161	2499	1201		3646	4660	2605	4206	5198	3184	4242	3063	5011	3300
2001	1783	1458	1767	4299	1794	1758	1701	2488	1684		3063	2595	2890	3017	3817	2874	3113	3067	3539	3761
2752	1787	1420	1841	1954	2575	1968	1848	2836	1669		3374	2753	10694	3993	3919	2750	3759	7176	6328	3140
1656	1855	1539	2165	1679	1693	1375	1858	1948	3412		2188	3201	3135	3168	2826	4737	3864	4661	4017	5076
1395	2572	4743	4674	1697	1357	1567	2258	1897	2108		2811	2635	7753	4423	2640	3073	2199	3620	3157	3023
1327	2680	1531	2635	1852	1498	1320	1982	1692	1738		4406	4538	3219	3776	4137	2302	4604	2387	3065	3363
1927	3723	3216	1471	1162	1760	1432	1354	3505	2200		2642	2735	3559	4406	3750	2944	13726	9826	6395	2953
1294	2039	1861	2829	4040	3934	2463	2532	2039	1705		2913	2790	3628	7526	4640	2386	2829	3376	7186	4047
1686	2493	1676	1841	3277	2817	2213	1806	1500	3007		2994	2418	3714	4133	3717	3352	3396	4620	4109	3555
1567	2246	1170	1538	1519	1724	2272	1395	1608	1757		3389	3791	4022	3454	4429	3667	3324	4159	2852	3423
1885	2242	1663	1931	4078	3285	4578	1716	1917	1494		4695	23558	6246	3619	4361	2811	3319	25262	5076	7231
1175	2882	1621	3420	2816	2563	1542	1192	3022	2000		8612	3017	3756	4099	4951	4411	4360	3019	11566	4838
1750	2585	1518	1633	2237	1685	1872	1221	3124	1101		2205	3089	4061	5054	2791	3576	2275	4584	7967	4773
1620	2070	1704	1950	2683	1853	2251	1532	1532	1756		2781	3242	4681	7551	3332	5691	2007	2803	3961	3074
1507	2765	1585	1653	4927	1660	1862	2330	2330	2490		2605	2431	3844	3849	16152	4123	2267	2992	8898	3063
1734	2246	1682	1431	1773	1662	1969	2074	2074	1867		3518	4556	2822	2956	4693	3474	2948	3518	3675	2734
2671	1793	1447	2241	3499	1324	3437	2313	2313	2415		5045	3059	4718	51940	3208	2616	3092	3142	5451	2906
1778	2447	1389	2378	1351	1885	1638	1243	1243	3056		2706	2755	2732	4064	2840	3706	2970	2760	3074	2970
1489	2474	2634	1384	2133	1422	2071	2545	2545	2957		2655	7624	5912	4091	3350	2872	5516	3076	4088	3755
2181	1724	1482	2409	1772	3551	1732	2558	2558	1903		6265	3593	3077	7991	2472	3292	2703	4106	3763	3577
1340	1839	1790	1498	2199	1894	2210	1880	1880	1780		2889	3919	3921	5909	4171	3185	4229	2909	3267	3493
2788	2698	1987	2451	1368	2023	2357	1486	1486	1652		3484	3481	3355	4866	3510	3184	9260	4231	3301	3237
1716	1784	1507	2398	1448	2739	2751	2167	2167	1667		3433	15695	2473	5107	4590	2625	2492	6462	4189	2922
3361	2317	1386	1606	2523	1538	1698	2014	2014	3390		3071	2901	17899	9779	3877	3021	2737	3089	3420	2628
4325	2932	1882	1724	3296	2424	2097	1600	1600	2357		3481	4146	2518	4844	3242	3192	5582	2753	3522	2293
1278	3400	2589	2892	1799	3128	2435	2757	2757	4411		3540	3022	3924	3617	5938	2436	3625	2453	3607	2586
1645	1712	2335	1660	2904	3102	3991	1722	1722	1427		2775	2227	3043	4488	3598	2725	2648	3630	4605	2312
2410	2074	3184	2255	1607	2115	1383	1360	1360	2451		3115	2697	4014	3654	3107	8244	4976	2951	3591	3117
2249	1691	2930	2085	1637	14155	1356	2434	2434	2626		2891	2792	3365	10679	2713	4487	2140	2786	3244	3824
2084	2619	2388	2035	1735	2263	2990	2855	2855	2680		5809	3736	4200	12969	3001	2275	2513	3906	2749	10388
1819	2656	3181	1686	1731	1828	1495	1744	1744	1727		5339	9544	3007	6468	4880	2531	2409	4308	2842	7454
1470	3303	1590	1567	2640	2228	2394	1611	1611	1657		4703	3875	12421	4308	3780	3159	3038	3677	3382	2519
4344	1586	1918	2188	3937	2031	1302	2130	2130	1427		2536	3051	4896	4507	4508	4358	3880	2830	3898	3672
2500	2083	3447	1992	1588	2335	1590	3107	3107	2326		2915	2622	15830	3882	3708	4338	2236	15832	3686	2405
1918	1754	3152	1524	1421	1625	2050	1313	1313	1416		3097	4403	3312	3630	2930	4642	3376	3409	4331	2202
1651	2690	2397	2088	2222	1609	1830	5955	5955	1399		4754	3023	6526	3157	3892	3646	20970	2252	8068	3439
1447	5357	2757	1959	1153	1837	1514	1542	1542	2057		3280	3425	11902	3220	11122	3349	2944	2417	8912	5493
1543	1762	1780	4026	1671	2323	1413	1811	1811	2320		3202	5976	3741	7842	3592	2865	5070	3554	3405	6708
1645	2235	2561	1296	2454	2060	1687	2076	2076	2170		3436	3402	3758	10813	3686	2411	5229	3454	14821	2576
1424	2395	2321	2367	4144	1670	2162	1344	1344	1977		3972	2621	9859	2592	4676	13126	2361	2679	4869	3670
1328	2134	1783	3848	2470	2037	1418	2876	2876	1830		9947	2392	2944	5329	7514	2841	3351	2336	4882	3507
4376	2251	2230	1661	1424	1664	1411	1483	1483	5263		2929	19309	4333	4233	2861	2895	3256	2548	9979	7686
1544	1677	1962	1568	1657	1453	2385	2595	2595	2491		4225	3591	3312	3359	5048	4506	3254	2756	4724	3811
1447	5645	2744	4804	1821	1413	1731	1993	1993	3085		2986	2007	4567	10007	5523	4211	2835	2244	4514	2611
4265	2513	3202	1882	1756	1626	1642	2717	2717	1943		3738	2726	2917	4489	3083	2639	2565	3222	4346	4800
1627	2106	1971	2092	2742	1397	1396	1684	1684	1645		3168	6442	5054	3703	3979	4084	5263	3902	3794	4824
1299	2048	2149	1636	1400	5347	2108	2151	2151	1667		2596	2666	3179	21371	4742	3519	3578	4927	5176	2317
2197	1532	1284	1541	1162	1872	2411	3006	3006	1588		3718	2319	3271	4968	2841	3175	2609	2749	4435	4150
1903	8370	1953	1719	2137	2054	1799	2275	2275	1785		2938	3912	11760	4660	3153	2291	2426	5744	12195	4526
1760	3077	3381	1981	1514	2212	2583	2063	2063	1496		3553	3468	2377	10643	18162	4579	2940	3441	3517	2794
1506	2052	1879	3053	2886	1306	1567	1966	1966	2574		3803	3362	3133	3612	4688	2480	6931	2817	3390	3590
1765	1674	2577	2319	1758	1753	2597	1763	1763	2386		4532	2706	11595	3652	2900	6399	2461	3361	10391	3829
1649	2032	1533	2051	4508	1876	1698	2280	2280	1658		3179	3042	5135	7293	2839	2332	2407	2366	5217	3515
1782	1846	1445	3268	2626	2107	1622	1875	1875	2969		2726	2986	4176	3252	3331	16967	2453	4468	3528	2363
1783	1810	2516	8303	1647	2320	2657	2116	2116	1625		3352	3005	2717	4759	3110	2391	4970	4299	10021	4039
1866	2886	1444	2399	1561	1392	1294	3613	3613	1523		3933	4106	2748	3670	2769	2828	2485	3731	3043	3033
1296	1994	2013	4067	1117	1447	1611	1682	1682	4342		3646	3324	7516	3073	3648	3349	3561	3206	3790	2870
1461	1966	1982	2634	1841	2818	1362	2102	2102	1612		2711	11594	7936	3149	4132	3200	2964	4434	4258	3639
1206	4175	2973	13101	1256	2919	1985	2317	2317	1262		22155	5807	3743	3600	2741	4708	5578	3637	3392	2651
1277	2287	2515	1836	1929	2502	1221	1606	1606	3842		3493	5881	4626	5831	2687	2873	3423	3853	3493	3549
1643	1757	14559	1814	1834	2460	1580	1799	1799	1397		2382	3551	3283	4219	3245	2586	2730	3834	3657	3769
1904	1800	1461	2635	1765	2367	2761	1684	1684	1522		5021	5631	4152	5875	3176	2499	5035	4518	9049	2905
1613	2148	1782	1576	5867	2206	2402	1829	1829	2042		7050	3103	3274	3581	3185	3603	2422	2744	4049	4384
1290	1707	3667	2203	3043	2072	1716	1387	1387	1949		4961	3748	9474	3192	2825	3072	2266	11562	4975	7846
1751	3679	2423	1914	1393	1330	2003	1998	1998	1688		3664	2193	5046	5543	3002	4317	3850	2837	3805	3124
1289	3453	2826	2739	4045	1554	1399	1982	1982	1987		2620	3293	14723	2581	3120	3241	4386	4172	2933	3036
3174	3547	1892	1611	2134	1717	1697	1830	1830	1831		4651	3833	4177	4591	2945	4976	3660	3194	4660	4463
2405	2065	2776	3058	1876	1607	2149	1603	1603	1539		5467	3443	4418	2865	5661	3061	3033	2713	12124	3191
2225	1665	3070	4295	2060	1219	1742	2292	2292	1677		5564	2965	3693	4202	4009	5215	13333	2468	3646	2761
2801	1765	2394	1614	1749	2064	1561	2398	2398	1853		5790	3366	3436	3349	4382	5271	2890	4077	2892	3255
1276	2467	2097	1723	2414	2651	1302	2704	2704	1557		3599	3495	6713	3454	5099	2694	10480	4085	3800	2760
1527	2044	1994	1280	2408	2504	1367	2861	2861	2097		4399	9439	3011	3509	3063	3710	2751	3462	4349	5629
1357	1720	10034	1522	1689	1915	1611	1817	1817	2352		4701	2363	11074	5327	3024	2418	2553	3613	4915	7762
1409	1528	2130	1801	1806	1774	1417	4282	4282	2684		7270	2823	6636	4090	2839	3437	28239	3329	4590	2909
2244	4037	2439	2824	1718	1576	2283	1851	1851	2002		10928	2482	6616	3228	3954	3218	3140	3607	3060	2623
1691	2869	2499	1426	2377	2033	2254	1816	1816	1865		3819	2780	2750	4871	3701	3189	2396	2351	3220	4985
4071	3103	2189	1863	1298	3035	1697	1473	1473	1784		8589	6218	4280	4297	2544	4623	2640	3238	3697	5150
1356	2118	1597	2076	1663	1313	1597	2930	2930	2298		3106	4307	4753	9398	2882	24630	2850	16345	4032	2503
1483	3219	2037	2281	1896	2777	1486	1803	1803	2733		5665	2506	4219	3938	3569	3520	3021	4076	3200	2978
1372	1963	1826	1977	1689	4928	1355	2510	2510	1308		3383	3896	2289	4244	3180	3497	7058	3122	3952	3733
2036	2137	2214	1855	1821	1779	1683	1697	1697	1279		4166	2173	2806	5745	4068	2670	2307	3493	3719	3398
2116	1931	1727	3014	1242	1711	1368	2095	2095	1431		2832	14317	3242	13567	3583	3496	3796	4252	2839	4054
1478	2777	1886	2302	1552	1723	1325	1784	1784	1247		2749	3870	3312	3860	4843	3098	2957	2633	3830	3381
1199	4210	1808	4707	1483	1439	1674	3668	3668	1581		3784	3506	3129	4480	6292	3319	3071	2698	2802	5101
1569	2621	1598	2871	1997	4777	1759	1726	1726	1639		4102	4148	3436	4393	3566	11535	3990	2998	5402	2300
1464	1972	2149	1686	2216	2601	1498	2667	2667	1805		7595	2203	3764	3124	3572	2599	2994	3711	3034	3203
1311	1956	1823	1749	1565	2296	1241	1794	1794	1870		6090	2300	3058	4146	5157	3204	5939	3172	5045	2313
1458	3833	15873	2484	1179	1620	1124	2095	2095	1908		3651	3858	2531	3719	2665	3038	3007	2452	3623	2588
1593	11592	1931	1385	1359	2458	1358	2079	2079	2233		7614	2899	4322	4005	4027	3662	2923	2632	2975	17265
1545	2694	3426	2676	1333	1498	2198	1521	1521	1579		3162	2782	11862	3164	3227	2727	2968	10571	3454	2682
1388	1796	3115	3530	1508	1542	1482	1743	1743	3719		3293	4343	3962	4249	4510	3128	3418	15018	3814	3807
1382	2457	1935	1702	1732	4572	2454	1502	1502	1531		3588	2290	5949	12969	3421	2426	2822	4336	3691	3236
1641	3928	2564	2421	1169	1399	1326	1343	1343	2444		5942	4315	3852	32781	3780	5270	2542	2326	7328	3947
1345	2788	2014	5084	3645	1488	1847	3011	3011	3044		2978	2872	3282	3553	2960	2898	2715	4857	3269	12217
2228	2195	1780	1893	3511	2306	6030	2146	2146	1974		2862	3018	5111	5265	2192	2793	10712	3099	2972	3142
1794	2640	4658	4537	1901	1326	1760	2903	2903	1476		5764	3340	7817	5687	3707	5847	2784	3070	6216	2680
1824	2148	7418	2197	2073	3090	1773	2859	2859	2261		3066	3831	5253	2777	4133	2336	2431	3545	4301	3570
11725	2123	1804	2967	1688	3553	1885	1760	1760	5722		3151	2671	2683	6911	3539	4736	3274	11378	3008	2973
1597	3392	1830	1945	26294	1441	1500	1754	1754	1703		8509	2459	2599	4639	2768	4037	2674	3461	4950	16288
1407	2307	1627	1653	5258	1508	1250	1428	1428	1437		5351	8540	3211	10437	4563	4042	2529	5283	2952	2786
1446	2271	1723	2748	1612	2705	1681	1578	1578	1422		3855	2588	3710	4299	2941	5433	3132	3285	13180	2973
1671	2062	2174	2224	2014	1880	1741	1358	1358	1809		10171	2908	5486	3605	2560	2536	2720	2531	15590	4156
1482	2096	1487	1570	4249	2278	2209	4266	4266	2687		4071	3077	3487	5294	3978	4702	3698	3733	2864	3272
1895	1852	1563	1559	4349	1515	1567	2102	2102	2377		4726	2873	3835	6258	3656	3399	4159	2513	4100	2670
1454	1935	12397	2272	1805	1335	1336	1712	1712	1422		4352	3810	3561	3982	3212	5880	6496	2579	9323	3738
3152	1767	2414	2061	1684	2318	1354	1327	1327	1751		3343	4111	8561	3162	3156	4066	2443	2318	2998	3314
1324	3175	2069	1778	1621	1599	1276	1407	1407	1512		4237	3734	3426	3814	2746	3311	3173	3185	5754	4133
2053	2105	2394	1288	1865	1641	1636	1983	1983	1871		4802	5089	5679	11466	3851	2956	2342	2956	6013	3906
1547	1638	1862	2503	2103	1271	1643	2893	2893	1422		5098	2482	2393	3763	3142	17196	2687	10389	3414	2777
1339	2316	2935	1703	1471	1662	1733	2568	2568	2222		2990	4241	2936	3442	4724	2146	2240	2365	2983	2407
1634	1657	1649	1551	1649	1988	2127	1189	1189	2532		5715	3885	4566	9919	3074	5061	3044	2509	2957	2946
1525	3819	1989	1593	1192	1596	2527	3598	3598	1456		3308	3210	2665	7192	10770	3805	4039	14935	8117	3632
1285	2898	1408	1988	1441	6822	1427	2748	2748	2393		3064	2685	3942	3374	7219	2545	5507	3110	3377	3324
2132	2003	1997	1720	1257	1739	1676	1371	1371	2121		4031	4451	4714	4260	4503	4465	2619	3759	3035	5198
1930	2742	1835	1335	1946	1446	2716	3018	3018	1637		11074	2669	2999	3290	2988	5080	10267	8211	3177	3378
1830	1550	2794	2017	2299	2755	2464	1729	1729	1545		2289	4019	4414	3295	5571	3572	3753	2879	4254	5339
1993	2627	2737	1564	1814	2916	1467	2065	2065	2929		3645	4406	3020	2955	4559	3223	2353	2579	3455	3590
1788	2493	2167	1577	1684	2839	2888	1738	1738	2422		3298	2861	4363	4595	3129	3344	3774	2777	6936	3444
1432	1837	4274	1761	1687	2492	1335	2629	2629	1494		10420	2580	3364	2807	2422	5699	3928	4204	3912	3936
3208	2325	2206	2254	1968	1981	1567	1652	1652	1795		3635	2178	3379	5105	6606	3974	4291	3294	13686	3940
1776	1692	2735	1714	1138	1591	1778	2216	2216	1254		3686	5263	3445	7772	3708	8148	5145	5279	5596	5035
1860	2540	1573	1686	1809	1788	1674	1756	1756	1629		12212	2547	3984	5599	2709	3477	2401	2842	4402	2934
1572	2045	1761	3807	2721	2169	1698	1552	1552	1689		2760	2440	3328	3694	3955	3746	4124	2469	3054	3090
1751	1623	1897	1946	3105	1664	6541	1755	1755	3078		5011	3143	2802	3555	7839	3376	2540	3053	3155	5634
2628	1711	1818	2617	2565	1863	1719	1689	1689	2747		2773	2608	3890	4631	7230	4331	3461	4015	8258	3474
2548	2443	1683	1344	1725	2109	1931	1376	1376	1483		3520	3615	3987	5577	4161	12025	3214	3162	5184	2940
1857	2686	1917	1560	1708	1757	1455	2036	2036	1682		6139	4013	4026	2887	7112	3611	3000	4951	4210	6254
2798	2287	1602	1700	2298	1973	1491	1817	1817	1395		2842	3019	4794	6185	4219	2809	2922	2678	4531	39730
1652	2830	2345	1433	1470	1405	1472	2464	2464	2130		4674	3289	5693	4375	3711	2852	3146	6565	4465	4105
15766	1919	2264	2129	1632	2131	1225	2318	2318	2038		3363	3486	2964	9610	3536	2246	3336	2665	3519	2662
1544	2491	1864	1626	1497	1578	1898	2561	2561	1807		2605	4939	3865	3183	2485	4272	3771	2552	3184	4325
3202	2259	3559	1583	2237	1417	1930	1569	1569	1327		4658	16342	4091	5386	3013	3360	3374	3849	3502	3388
1287	2582	2243	1841	2629	2530	3746	2199	2199	1472		3646	2686	7264	4796	8102	2322	2831	2892	4978	2956
1718	1544	2472	5719	1379	1602	2569	1339	1339	1713		5232	2733	2755	3781	3631	5899	3270	3583	4337	3016
1834	1865	1678	1482	1334	1446	1333	1286	1286	2073		5756	2290	5175	3787	7828	3663	3327	2692	3427	2888
2414	2856	2594	1617	1248	1529	1479	1961	1961	1769		3204	4210	3894	9474	3146	4697	3143	5759	3852	5452
1616	3196	1714	1913	1517	1454	1907	1472	1472	1814		2628	3152	3510	3413	2924	2723	4428	3922	5210	4588
1339	1562	1532	3390	1724	7299	1962	2426	2426	1635		3675	2953	3215	3183	4053	4445	5678	2682	3769	3600
1995	2001	2023	2968	3727	2109	2732	1299	1299	2247		3828	3166	4283	3443	2518	4521	3833	3400	3981	2906
2998	3234	1448	1555	1480	1577	1711	2325	2325	1789		2991	2912	4990	5929	16004	2994	2529	3271	9624	2640
1979	2146	4008	2961	1740	1424	1273	2000	2000	1727		5264	4531	3814	5545	4525	6320	3456	3305	3437	3088
1572	2127	5315	1582	7579	2053	1558	2489	2489	1901		4786	3822	4856	5830	3892	2596	8564	3367	3391	13461
2736	1963	1700	2050	1856	1351	2030	3415	3415	1559		20184	4437	3426	2873	3055	5189	9586	3294	3387	2692
1794	2150	1422	1988	1439	3082	1895	1703	1703	2623		3504	3486	2897	14633	3076	2647	3126	2287	2894	3328
1171	2198	2064	2000	1889	3409	1633	2725	2725	9392		2821	2675	3919	7619	4294	3342	3369	2908	12101	10906
1693	1547	2015	1800	2043	1591	1358	2387	2387	1891		4846	2608	2826	3328	3830	2145	3289	5820	4899	4381
1608	4318	2030	1572	1559	2185	1422	2711	2711	4422		2935	6247	4137	2848	3810	2909	4113	4275	3515	3446
2955	2400	1738	2714	1698	1388	3788	1851	1851	1853		4139	3129	3750	4271	12633	2408	2984	2837	2807	2304
1636	1794	1370	1421	1446	1375	2453	2494	2494	2241		14114	2925	4640	4841	2565	2663	2513	3628	3968	3877
4226	1886	1316	1907	1974	1475	1633	1654	1654	1905		2794	6011	3717	3857	2759	2865	3357	3177	3722	3328
1904	1830	4112	3016	2078	1480	1663	1078	1078	21535		3695	2522	5108	4227	4194	3251	3043	19406	3485	4974
1563	2697	2244	1771	2390	2575	1821	1405	1405	1411		2682	3969	2791	5599	2612	2349	2653	4220	10206	2945
2807	3347	3461	1865	1791	1966	1816	1760	1760	2063		2524	7016	3332	3895	2966	2707	4855	3076	3106	3082
1741	2420	2720	1674	2977	2539	2631	2785	2785	1705		3161	2075	16152	12141	3171	3515	2482	3474	3077	3396
14346	2018	2657	1311	1641	1695	1337	1505	1505	1599		4842	19859	4693	4882	3133	4639	5638	8021	3469	3786
1490	2587	1939	1592	1626	1338	2200	2014	2014	1381		4180	2544	3208	3137	4829	2718	20495	3193	6580	3274
1773	2354	1800	1697	1627	1592	1984	3508	3508	7533		3740	2597	3500	3679	2275	2483	11287	2598	5448	2997
1659	2377	1645	3498	2139	1349	2812	1638	1638	1741		3339	2241	5198	6273	3580	2462	3873	2132	3228	5376
1649	2140	3052	3050	1427	1442	18039	1793	1793	1340		3219	3411	3817	3870	3504	2976	2381	3699	3035	3575
1315	8434	2185	2027	4117	1568	1739	1597	1597	1911		2930	3315	3510	3027	6591	2637	3082	2511	5602	4415
1612	6073	2116	1760	1377	2163	3145	1614	1614	1635		3798	2286	4590	11624	3507	8061	4601	2556	3222	2793
1788	2733	2116	1684	3255	2280	2723	1607	1607	1465		2951	3394	3877	5532	4441	8018	15703	4722	3987	3404
1612	1600	2218	1646	2553	1624	1237	4739	4739	2223		3434	4081	3242	9473	6585	4184	2354	2544	3274	14726
1976	1653	1948	1653	1989	1731	2032	2890	2890	6474		3258	3409	5938	2731	3661	3383	2925	11137	3731	3522
3009	1867	3236	1732	1615	2201	1571	2173	2173	1321		3584	3017	3598	7974	2820	3352	3548	3109	3652	3234
2218	4135	1718	6379	3188	2716	1896	2808	2808	2691		4443	2802	4429	5150	3187	4126	2243	2406	4631	4503
1874	2121	2364	3261	1608	1335	1373	1680	2486	1658		3684	2343	4361	9136	3322	3636	2554	4456	3533	6089
2340	2520	1823	1919	2255	2624	1944	1308	1989	2206		5909	9578	4951	3757	3064	3898	6659	2819	3260	2991
2351	2367	2257	2126	1634	1625	1638	2863	5035	1355		9932	2705	4880	5950	2326	3203	2346	3583	5374	2484
3737	2268	1197	1506	1250	1584	2028	1782	2505	1287		4531	9182	3780	14990	3710	4456	3132	2550	4255	3496
1555	2317	1836	2453	1553	1859	1866	1545	1649	1414		6196	2848	4508	6808	2990	2979	3123	5093	8456	2360
1423	8090	2474	2072	2273	1935	1665	3465	2725	1206		3494	8195	3708	3858	2948	4468	3178	4291	4946	4295
1461	2380	2534	1737	4422	1481	1446	1426	1584	2982		4708	3664	3892	4114	12515	5435	2605	2641	3781	2532
1566	1651	1602	1577	1365	2479	1507	1835	1945	1934		3871	3259	11122	2852	5553	4412	2815	2407	4747	2924
1526	1527	4165	2352	1261	2864	2106	1967	1546	1742		3736	4110	3592	3721	23615	4880	3017	3380	2938	3759
2167	15409	2130	1766	1180	2661	1874	1701	1651	4792		3003	3808	3686	3639	4353	5503	2664	4568	3707	2910
1501	3072	1748	1618	1904	1659	1808	2129	1759	1935		5335	2876	4676	2884	3871	2543	2298	3660	4051	4545
1406	2047	1583	6458	1695	1605	1830	1630	1376	1577		10654	2332	2840	3082	2961	2773	2622	3084	2958	4531
1338	3224	1662	2318	1368	2926	1541	1903	1690	1416		4403	3700	3350	6596	3397	2420	2713	2865	3157	3527
2997	2007	2027	2273	2329	1428	1506	1821	1609	2356		3020	5272	4171	5041	3869	2326	3901	2748	5676	3739
1344	3805	1185	1396	2309	2372	2132	1427	1623	1295		3338	3214	5523	4423	3692	3587	2883	2743	35472	2539
1896	2570	1988	1784	1507	1678	1390	1878	1338	1988		2859	4371	3083	3373	3020	3935	2824	2426	3193	22263
3136	1968	2302	1453	1599	2759	2406	2189	7548	1573		3266	2746	3979	4027	2866	9552	3328	3068	6412	2988
1383	1789	1314	1946	2239	2039	1520	1622	2562	1774		2431	2934	4742	6738	3019	5065	2754	4159	4903	2473
1626	2679	2073	3077	3152	3271	1870	1805	1554	1949		9586	2352	2841	3049	3280	18294	2059	3511	4934	7129
1617	12042	1978	1579	2913	2451	10721	1226	1849	1316		3976	2889	3153	2578	2845	4322	2655	3094	3788	2797
1529	2849	1610	1876	1347	2359	1840	1892	1371	1867		5005	4169	18162	4848	4511	3041	2329	4873	5273	2929
1444	2126	1415	2558	3136	2427	1462	2813	1648	1608		4154	2798	4688	17522	3349	2788	3106	3611	4835	3966
1478	2618	1660	1520	1695	1522	1790	2442	3840	2260		4418	2985	3107	2901	3216	3244	2541	2797	4263	2968
1420	1893	2443	1418	1426	2239	1935	1757	1466	3373		2539	2854	2713	4000	4554	2423	4224	3154	3852	2649
1605	1617	1583	2253	1587	1529	2893	2176	1375	1511		12725	6632	3001	4500	4134	2276	3499	2953	6306	3166
2039	2290	1632	1409	2166	1359	1330	2414	1603	1161		2854	2565	2839	3088	3554	3253	3158	2473	5531	4375
2439	2612	2071	2451	1571	1766	1239	1813	1990	2073		3893	3089	3331	3168	4343	2348	3360	2385	2837	2479
1775	2220	1709	1732	1871	1710	1784	1658	1438	1591		3421	2065	3110	15168	2472	5504	3374	2526	3796	3305
1744	2926	2182	2087	1256	2372	1819	1855	1552	1542		4596	2825	2769	3526	2974	4369	3740	3026	2963	6513
1944	1655	1860	1518	2077	2762	2110	2597	1369	4376		2982	12043	3648	4227	3542	3205	2405	3120	4716	5484
1326	1670	1572	1392	1585	2056	2107	4009	2602	1604		3297	2515	4132	6287	2693	5860	4927	3341	4292	2367
1613	1549	1865	1937	1323	1977	4211	1360	7199	1678		5836	2715	2687	2931	3276	3216	5198	7105	5037	5108
1503	2407	3416	1412	2134	1728	4240	1904	2705	1314		4026	2647	3185	6891	3049	2894	2781	3894	3301	2755
1330	2150	2436	2253	1405	1991	2060	1440	1574	2012		3272	4969	7514	5249	3927	3342	4588	2242	5576	3120
5248	2103	1859	2208	1851	4479	1245	1593	1578	1578		3443	2870	2861	3092	3354	2760	2147	3340	5096	12216
2204	2616	1273	3575	3682	2447	1849	1879	1952	1279		4844	2804	5048	3435	8146	3862	3798	2317	3557	2409
2433	2122	1842	2341	2212	1603	1939	1340	1283	2578		8230	2859	3120	4390	2695	3383	5107	5601	3072	3794
2057	2400	1732	1877	1343	1713	1888	1202	1742	1743		3111	5333	2945	9962	3576	2855	6308	4190	3794	8342
1325	2659	1489	2745	1479	4220	1352	1443	1578	1549		2555	2160	5661	3797	17054	2671	2739	5089	6184	8198
1352	10546	2361	1840	1523	1845	1610	1390	1564	2018		3063	3285	4382	2842	4304	14690	2992	5792	5168	4203
4241	2969	1411	2326	3002	1383	1688	2029	1354	1862		3241	2710	5099	4002	3054	3454	6545	5025	2773	2907
1941	1536	2245	1699	2558	2252	1275	1739	2283	2581		2594	3744	3063	3297	3186	3195	2799	2609	3418	2576
1405	1884	1547	1359	2615	1813	1376	1957	1800	2258		3016	3310	2900	4600	3185	3162	2680	6288	4834	11760
1651	1868	3425	1983	1527	1872	1549	1312	1485	1587		4339	3315	3701	3113	3407	2278	3717	2777	4111	2390
1440	3041	1652	2699	1649	4250	2518	2264	1554	1276		4561	2911	2882	3594	5488	2754	3730	3216	4715	3978
1660	2059	2096	1714	1478	2487	1382	1521	7579	1630		5229	3237	3569	14474	2345	3682	3853	2754	6907	2763
1872	6268	1731	1518	2007	2203	1965	2364	1537	6192		3008	5315	3180	5212	2777	4689	4640	3200	2912	2561
2166	1863	1444	1609	2915	2790	1572	1757	1794	2221		3999	3192	2825	3386	3372	2578	2520	3369	2412	2788
1627	3286	2442	1710	1803	7674	2192	3207	1531	1264		6238	3737	4843	8446	3202	3305	2227	3241	4713	2381
1627	2908	3028	2100	2501	1882	1589	1658	1205	2814		3344	3864	6292	7850	4290	2879	2804	2377	4038	3439
1873	1391	1205	1972	2580	2057	1555	1408	1333	1331		4479	4952	3566	4969	2824	2655	2327	2156	4544	3331
2404	1840	1473	1806	1903	1626	1429	2330	1373	2464		3066	2419	3572	3057	3710	2779	5351	3205	3419	3524
2636	1858	2490	1794	2821	2419	1535	1953	1384	1574		3944	4549	2839	4310	4352	2466	3368	7441	2823	3883
2046	2410	2222	1667	1849	1537	1487	1483	2211	1607		3576	2851	3954	3131	3208	3472	2475	5255	2915	4200
1256	1674	2162	1899	1856	20036	1930	1826	1619	1628		3382	8890	4510	2726	3731	3354	6047	3674	5504	5822
1756	1805	2024	1756	1353	2165	1572	1456	1507	1475		4074	3082	3421	4947	2395	4820	2563	11286	3622	4206
1517	3043	1721	2157	2149	1921	1542	2702	1348	1866		16488	4120	4133	3709	5987	2487	4677	3347	2180	2440
1273	1626	3482	2337	1324	1332	1789	1888	2487	2103		4216	3957	4068	5966	2969	3117	3119	2832	3615	10792
1510	3184	2014	2441	1360	1537	1116	2035	1430	2379		7383	2604	3583	3652	4402	4364	2659	2511	4018	4490
2325	1948	4794	1806	2560	2589	1561	1474	2275	1487		3402	2868	2560	4788	4474	2929	2703	3535	4695	3804
2268	2960	1901	1503	2126	2337	2892	2077	1546	1232		4145	7604	3978	2700	4424	2640	2668	6457	3260	2751
1808	1856	1440	2361	1365	1448	1577	1551	1341	2459		2885	7314	3212	4463	6253	10035	4187	2613	4147	2640
2200	2416	1918	2151	1444	1691	2669	1811	1490	2129		4621	3093	3156	2781	4342	2780	2303	4083	5394	3338
2215	2858	2104	7329	1795	2948	1927	1956	1454	2733		3453	2826	2746	3978	3668	2290	2913	6543	3499	2898
1694	2516	1376	2202	1875	2290	4927	2413	1745	1278		3089	3340	5157	8225	3930	2972	3014	5460	4158	3588
2022	1890	1726	1558	1589	1927	2055	2316	1551	2762		5085	3637	2665	3570	4889	2879	6078	3552	2500	3452
1596	5337	1609	1618	14515	3076	2006	1845	2789	1493		2970	2547	4027	3258	5109	10297	7314	3059	2946	3796
1736	1978	1361	1369	1639	2697	1794	1900	1902	3121		2513	3358	3227	3802	3649	11914	2551	3522	5342	3411
2628	1628	2061	2753	1380	21402	3987	1517	2695	2690		4933	2959	7219	3699	2856	3069	3800	2632	2624	2865
1542	1546	2364	2019	1646	2414	1203	2984	1468	1444		5006	4260	4503	4439	3141	2475	2822	2566	4544	3650
1692	3029	3456	1449	2585	1558	2327	2132	2276	2200		3693	2330	5571	3700	3232	2922	3242	3149	3205	2690
1907	1482	6912	2554	1942	3154	1356	1276	2593	1359		3610	9170	4559	3597	3314	3020	2626	2218	2805	7418
1424	1758	2565	1830	2294	1921	2403	2942	1703	2844		3851	2968	4563	5176	2223	12947	2254	3447	3885	2903
3142	5597	3169	1979	1873	1507	1901	1309	1514	4025		3017	3017	2941	4697	2281	3305	2837	3166	5239	3142
1369	1794	1352	1931	2091	2544	4598	1376	1578	1656		2919	6483	5425	3273	4667	2991	2959	3843	3300	3273
1452	1488	2090	3705	1672	1475	1732	2060	2034	1558		4573	2208	3054	3344	2773	3578	2061	2587	3094	4241
1347	3421	1863	1955	1776	2991	1844	2605	2275	2402		3561	11072	3708	3673	3826	2410	2433	3326	4239	3218
1320	2220	1593	1449	1580	2791	1745	1294	1900	2561		10985	2788	5268	8633	3459	4161	3136	3154	3381	2110
2399	2229	1688	1724	2220	1760	2397	1435	1696	1931		4258	2318	3407	4227	3601	4218	4474	2493	12618	3107
1604	2735	8523	1354	1457	1851	2454	2735	1797	2682		3169	3548	2709	4037	3200	3369	2565	4525	2941	3714
1292	3795	3088	2884	2696	2905	1977	1807	1702	1273		3885	5786	5561	7478	3212	2472	2991	3257	11327	9551
1703	1568	2141	2248	1834	3072	5513	1445	1520	2925		3286	2475	7839	3258	3573	3337	2473	3063	7773	2835
1521	2042	4134	1537	1345	4244	1469	1368	2553	2459		2999	3122	7230	3794	3546	2922	2970	3243	6679	2561
2096	2103	2358	1654	1273	2186	3368	1570	2197	1965		3865	2259	4161	12497	2391	4162	2678	3179	3308	37387
1821	3632	2209	2902	2468	1677	2127	1807	1797	3057		11660	4745	3343	3668	3332	3457	2709	2584	3586	2982
1400	3097	2129	1912	5989	1567	1913	2496	1569	2522		5095	3210	3851	2740	3835	6186	4132	3838	2898	9303
1997	2485	1951	2451	1715	1501	1327	1594	1748	1519		2569	2709	2728	3285	2460	3065	3125	3049	2982	5458
1832	2151	1379	2328	2407	1704	1926	1561	2578	2253		4070	2781	4724	4037	2463	3163	3025	2701	4994	3607
1558	1910	1877	1393	1419	1407	1435	2782	2054	1426		3364	2511	3146	2616	6254	3151	5472	2979	2492	2601
1620	1974	1686	5782	1994	1516	1586	1887	2208	2483		2527	2967	4352	3362	4882	3357	2703	2995	11206	2305
1303	1890	1813	1768	1590	2406	2269	1530	2117	1541		4093	3256	4053	3999	4236	3724	5925	2860	3573	3681
1625	1753	1494	1852	1385	1674	1533	1396	2283	1587		2790	4149	2762	4171	5581	3406	2982	3533	3174	2675
1546	2133	1619	1844	1865	1523	1684	1742	1276	1798		5102	3343	3892	3822	3597	3762	2926	3529	3159	7165
1476	2221	1674	1704	1779	13745	3037	2177	2710	1889		3360	3705	6253	3085	3211	4292	2367	2529	4578	2800
1228	2228	1483	1410	1532	2704	1360	12063	1924	2083		3542	4494	3055	3725	3381	4234	3350	7657	2579	3768
1913	2338	2120	1613	1784	2501	1604	1581	2418	1605		4322	3243	4294	3755	4448	2828	4175	3663	4914	2361
1538	1928	1787	1472	5104	2246	3148	3179	1762	1555		2849	3798	3649	6918	2564	2383	3798	5052	4323	2676
1520	1549	18259	1452	1541	4219	1237	1898	1635	1533		3571	2364	3810	5532	3483	3336	3282	2934	5667	3809
1819	2041	1847	1294	2859	2632	2173	1665	1835	1485		4335	2590	12633	3974	2552	2405	4910	2760	4325	7533
1599	1942	1489	4157	1960	2402	1419	2348	1391	1504		2891	2966	7112	4386	3876	2306	2159	2561	7841	2467
1293	3638	4271	1551	1832	2686	1358	2561	1388	1697		3619	3416	3141	4237	2907	4722	4368	2356	3674	3087
1797	1446	1816	2374	2038	2237	2510	1699	1354	1400		4174	2638	3536	6307	3162	6512	3185	2957	4826	2881
1510	1894	2136	2782	4471	3403	2632	2148	1731	2324		12037	2717	2966	3192	4157	2971	3594	4672	3296	3451
1980	3634	1961	1406	1199	2322	1655	1821	2824	1641		3024	2851	3171	4233	2842	4821	2425	2943	4753	4183
2021	3360	1972	6651	3542	2239	1413	1806	1262	1864		3307	2650	3133	3158	3561	2549	3033	2810	3286	2544
1408	1634	1654	1451	1506	2310	1559	2567	1622	2467		5303	3241	3152	3354	3720	3640	3607	2684	3953	2849
1627	2153	1913	2124	1667	1987	1473	2002	1307	1789		4189	2584	4829	3471	3626	2745	2359	3179	4762	4012
1826	1824	1915	1972	1208	1626	1460	1777	2186	1437		2981	3945	2275	3869	3537	5940	2887	3604	3690	3507
1822	3034	1505	1687	2734	2025	1798	1477	1453	1270		3499	2711	2518	8081	4310	3025	7757	39389	7359	2781
1298	1580	2850	2095	1702	2119	2161	1543	1194	1791		3894	3285	9299	5479	2905	3158	2198	2901	4228	3406
1871	3678	3555	1557	1387	2139	1498	1514	1199	2063		3573	5062	16004	4576	6574	6811	2891	3305	2916	2856
1442	1493	1593	3341	1945	1349	1434	1440	1617	1640		3495	2949	4525	3062	3296	3503	3214	2598	3998	3177
1331	2822	2498	1426	1721	3436	1329	2119	3262	1411		4477	2562	3661	4806	6086	2659	4347	3576	7235	4788
1413	1678	10595	2446	1983	2996	1547	1399	1336	1608		6986	2258	4882	4126	2596	2914	4578	2314	4579	3254
3324	1848	1686	1759	1404	1446	1460	1528	1963	2553		4228	2910	5581	4185	3642	5035	5653	2985	4391	2734
1606	1467	2033	1365	1934	1642	2408	2196	1735	1568		3429	2362	3573	4966	3384	2871	3107	2992	2953	2737
1507	2297	1894	3015	2115	1903	1821	1826	1685	2760		6436	6683	3332	2951	2720	3624	3601	3788	2556	3596
2303	2790	2387	1388	2012	2159	1376	1848	1770	1376		5298	2592	3126	3028	3357	3083	3053	3656	3600	2641
1754	1594	3930	2093	2095	1343	1399	3909	1605	2170		3456	2609	3876	4028	8527	2709	3133	7509	3242	3580
1392	1964	2198	1590	1727	2557	1550	1703	1239	2246		2664	8071	3871	3070	3732	3076	3161	2231	3174	11452
1606	2621	2729	1760	1412	1786	1977	2234	1742	2717		4068	3885	2907	4719	7956	2904	5570	3060	4017	3232
2528	2017	1820	2657	1950	2971	1533	1433	2408	2083		3280	12402	2961	3333	4253	4094	2826	2450	2832	3978
2117	1782	2377	1480	2358	8221	2525	1496	1807	1579		3916	10807	7984	6465	3355	4209	2185	2939	11836	3929
1864	3374	1881	1995	1582	1495	2126	2343	2528	2904		3443	3583	3326	3643	5425	9595	2578	3389	4040	11001
3091	2160	1488	1670	1433	1542	1231	1881	5161	1886		7706	4099	3397	3235	3035	2988	3361	2925	3710	2621
1743	1767	1309	3429	1909	1837	1468	1898	1291	1642		2594	3759	3869	7716	2938	3967	4049	3536	9407	6330
1604	2110	1831	2137	1997	2807	1236	3462	1541	1627		4520	2711	3483	2562	4071	8771	3270	3333	3980	3401
1386	1984	1279	1479	1459	1897	1700	1528	1418	2232		5013	15468	3692	4107	3057	8203	3346	2593	4811	3817
1575	2160	1860	2006	2358	2022	1933	2261	2482	3444		4836	2839	3029	3164	2712	3219	3737	2735	3259	2560
1951	1706	2358	1596	1844	2272	1236	1705	2093	1829		5167	2722	2866	5569	2724	2781	3579	2003	3359	3171
1858	1531	4454	1488	1978	2020	1574	1418	2137	1753		4167	3667	3019	3231	5268	5004	3491	2721	3559	2377
3598	1984	2313	1611	2456	2076	2384	1337	1425	2539		3384	4467	3280	6228	5561	3404	5492	3984	3347	2896
3031	2391	1241	1862	1701	3139	2008	1554	11460	1950		4147	3874	6591	6776	2990	3382	2745	3262	3485	2768
2019	2278	1566	10089	3197	3041	3858	2655	1556	2286		2993	2676	3507	3751	2805	21133	3497	2984	3074	3412
1274	2172	2496	1751	1401	2094	2567	1894	1726	1397		8527	3571	4441	4453	3898	2544	3468	2693	3559	3434
1813	1974	1871	1740	1865	1795	2390	1584	1721	2113		2862	3055	3554	3763	3213	3592	2838	2542	4008	2670
1919	1798	3155	1627	1386	2566	4015	1820	1177	2142		2427	2995	3537	3045	3343	4030	3033	4480	4005	3204
3275	1544	1403	1839	3643	1950	2684	1415	2116	2562		3453	3704	2472	5010	3406	3083	3778	4314	6580	3133
3008	1772	2456	2281	1545	2003	2590	2607	1650	2886		2539	2925	2974	3318	2728	4879	6716	6113	3253	3262
1267	1864	1312	1383	1735	1904	1543	2039	2934	3302		2436	3239	3384	5829	15634	2619	3115	5650	4211	2918
1752	3574	2019	1993	1218	1825	1455	1561	2148	1526		2977	2792	4817	5722	2723	3748	3646	6573	2786	3293
1532	1892	1563	1674	1998	1901	1329	1571	1407	1886		7994	2344	4159	3525	3343	3003	3036	2569	2418	2370
1640	3141	2022	1908	1272	1536	1636	1695	2489	2083		5459	2786	3049	4062	2762	3099	3925	3140	3915	3460
2276	2994	1920	1756	1519	2300	1640	2548	1730	3954		3827	2826	3927	22111	4298	2237	2953	3828	3503	3921
1390	3683	2092	1948	2063	1336	1834	2912	2418	1583		3770	2333	3432	9453	6594	3298	3794	3900	3567	6366
7489	1858	1627	1473	1701	2310	1982	1776	2065	1196		2533	2809	3355	3101	2751	4577	4104	13166	4113	9498
1810	1931	2355	1548	5263	2075	1793	2575	1337	2324		4562	2969	8146	4601	2919	33110	3855	4675	3137	3534
1203	2133	2194	1501	3580	3097	1801	1879	1318	3020		2948	3278	2596	6992	4397	2999	38120	5232	3558	2842
1577	1556	2944	2000	2445	1595	2261	3040	1642	1625		4827	4148	2603	5627	4432	2744	13562	3048	4513	2644
3488	1791	2643	1578	1454	2223	1716	1316	1966	1633		3121	4057	3749	2826	3842	2232	3929	2446	4806	3106
2213	2567	2089	1532	2433	1372	1910	1475	1604	2091		3212	3366	12515	2516	2692	3451	3610	4601	21683	2836
2437	1602	1587	1492	2132	2198	1607	1776	1229	4179		5423	2600	5553	3530	5313	2990	2910	6049	3776	2791
2498	3281	1578	1589	3626	2116	2853	2846	1906	3598		4112	2962	3732	4356	3084	3663	4537	3333	3342	3030
2376	2762	1652	1588	4078	1618	1531	1740	1918	2551		6056	2723	3955	4869	3616	3345	4884	2505	5283	14416
1401	2301	1599	1738	1722	3708	1835	1792	1389	1723		3537	10522	3966	20827	5839	3460	2927	2953	2529	3051
1070	3866	1463	2457	1795	1937	1353	1533	1537	1592		3585	2598	4304	3506	4391	4671	2713	3534	4083	2941
1713	3031	2769	1556	9052	3474	1579	1541	2141	2032		3010	3406	3186	5711	2541	2554	3762	2687	3588	4553
1215	2921	2383	1424	2276	1523	2026	1863	1405	2128		4375	2693	5488	3422	4900	3169	2498	5426	11857	6075
1650	3460	1977	2052	2768	2062	1723	2404	2938	1815		11572	3035	4981	3417	3677	3599	4069	2425	17648	3352
2100	101443	2566	4366	2522	1595	2301	7823	2171	3048		2822	2730	3074	2862	3820	5553	3363	2529	4598	3469
1844	2463	2131	1915	2114	2337	2118	2286	1254	1509		2875	2464	4939	4327	3361	2506	2366	2679	3419	7123
2026	1936	2378	1886	2210	3348	2335	2150	2214	2590		2904	6499	4511	3061	3174	5678	2616	3843	3097	2991
1272	1685	2042	2131	1570	1866	2234	1785	1656	1388		4159	3036	3349	2788	4067	10460	3913	3303	3948	4245
2252	1808	2232	1637	3026	2553	1750	1436	2532	1545		2785	6942	3216	3266	2697	5801	3224	2987	4495	2557
1850	2720	1613	2047	1220	1380	2011	2851	2206	2055		3296	3324	4554	16148	3152	5976	2950	3192	3483	3471
1476	3972	1998	2797	1357	1714	2330	1621	1605	1644		4683	2445	17326	3464	2697	3315	4515	3036	3584	5714
1366	1831	4396	1387	1356	2020	2443	1319	1613	1837		3421	2214	3372	4104	3538	8771	2867	9927	4791	4519
1805	1558	1630	2026	2005	1734	1672	1556	2980	1226		4651	8806	3202	4035	2890	2599	2267	2957	2846	4959
5070	1938	1465	1980	1347	1724	3184	1359	1669	2807		3088	3235	4290	3023	3364	2517	2408	3486	24098	6383
1864	1876	3864	4589	1742	1489	1742	2247	1808	1808		5145	3200	8102	2565	9299	3107	2864	3465	3203	4367
1903	1971	2674	1639	1819	1892	1862	1792	1531	1532		3579	3822	7828	4470	3517	2329	3554	3233	4529	4678
1586	2037	1604	2372	1490	1722	1332	1506	1645	1926		3811	4217	3433	3593	3402	2568	4768	2601	4696	2902
1565	2093	4497	1577	1677	2167	1824	1804	1887	2146		4097	5069	3710	4467	2421	3231	4103	3818	6891	2669
2173	1864	1958	1677	1419	2286	2343	2131	1536	1442		12462	4821	4885	3337	2503	4905	2322	3840	2885	3298
1714	2513	2204	2543	2037	3005	1682	1748	1566	1546		3465	7949	2924	3272	2734	2813	3037	3452	3556	2199
1678	2225	1153	1656	1383	1236	1874	5552	1684	1684		3578	3335	3208	5590	2481	13119	4143	3052	3667	5108
1489	2025	2139	1775	2262	1718	1522	2560	1530	1716		4097	2280	4342	4938	3435	3332	5724	4633	3185	2620
1495	1458	2203	1660	1723	2555	1959	1724	2790	2834		8417	2541	3067	3851	3126	2421	4426	3626	3267	2709
1588	3087	3049	1250	2255	1446	1466	2554	1899	1250		2560	2810	3930	16782	2633	2328	4275	2920	5342	9470
1365	1735	1540	1888	1512	2306	1332	1758	1438	1917		4092	2838	3076	3367	3052	3698	2528	2212	3288	2376
1756	2412	1950	1581	1494	2420	2262	2379	1521	2291		3844	5839	4889	3284	3657	2384	4481	3391	3640	10053
1831	1598	1224	1624	3024	1283	1898	1993	2150	1416		3044	2999	3300	3714	5455	2287	2896	5625	5337	3951
1498	1675	3564	1577	1310	1692	1819	1902	2857	1790		5545	2732	3232	3114	2999	4004	7225	2182	8506	2854
1500	1895	2502	1647	2207	2318	2750	2751	3802	1823		2684	10131	3314	3411	7984	2337	2916	4277	3987	2964
1589	1446	3889	2504	2436	4998	1386	1442	2245	2268		6017	3440	2777	7849	3413	3561	3782	4089	6911	2662
1633	2740	1547	2537	2787	1259	1114	3043	1505	3004		4799	3183	4219	4448	2771	3468	2738	4279	3886	2196
1973	2292	3007	1702	1773	3368	1686	2329	1894	1582		3496	4817	2773	4599	3326	6005	2628	3419	6678	2456
2586	1832	1643	1437	1431	1668	3082	1296	4111	2360		4702	2608	3826	4286	5101	4981	2724	4211	4418	7100
1239	3154	1605	1943	4003	1653	1215	1613	3414	2313		2566	2943	4354	2821	13267	26895	4040	2274	2987	2240
1220	2511	1983	1833	1856	1703	2178	1778	2141	1762		4173	3288	3459	6283	2718	3893	3395	2623	4931	2617
1392	1793	2016	2298	1450	2320	2479	3028	2127	3230		3218	3441	3739	7856	3029	6176	8907	3834	3017	2945
1630	2478	2208	1540	1526	1682	1422	1641	1529	1391		3358	2916	3601	6786	3012	9513	3928	2972	3756	2162
2194	2011	2615	2002	2409	1690	2545	1738	1946	1379		3797	3543	5987	3581	2696	5288	2949	4045	3901	3038
2766	2767	2990	1426	1648	1733	1507	2573	1281	1417		3435	2166	2969	10163	4592	4977	3140	2333	6382	2755
1567	3169	5351	1716	2076	2407	1708	2189	1406	3536		4856	6834	4402	4416	3338	2712	2170	3185	3035	5452
1617	1783	1442	2012	2198	1331	1218	2290	1351	2087		3477	2383	4474	4143	2785	2680	7578	4418	2637	4875
1814	2806	1429	2562	1729	1772	1623	1708	1647	2229		3885	2880	3835	15700	5121	3582	2495	2913	3928	8905
1437	3820	2405	2267	2085	1468	1534	11656	2163	1673		3684	17858	6585	2864	4817	2727	10130	2661	2567	2712
2019	2202	2108	1691	1693	2867	1908	3051	1608	2096		3157	3655	2990	3537	4159	5437	3510	2918	2874	2433
1839	2023	1780	1569	1372	5277	1817	5653	1989	1612		4137	3735	3597	3282	3432	4629	2272	2878	3441	2669
1766	2623	2632	2562	1549	2766	1967	1753	2005	2569		4558	4493	2223	8796	2826	3631	4928	6769	3251	3608
1810	1583	1962	2656	1304	1413	1791	3241	1500	1648		2658	2592	4667	3867	12420	3013	2642	3033	3504	2670
1999	2693	2374	2333	1658	1955	2901	2844	1414	1401		18122	2153	4448	21012	3556	5292	6910	3661	5114	2871
1469	2364	1553	2149	2753	1865	1629	2133	1473	1664		3368	3188	2552	5118	2603	2623	2431	11423	3820	4094
1743	2723	3156	2675	1513	1993	2163	2035	1380	1927		4838	2927	3162	21414	2699	2507	2549	4341	6087	2940
1934	2268	2700	1910	2065	1192	2607	1915	2006	1503		2798	2881	2842	3491	3749	3276	3037	2855	3506	2865
1715	1709	1878	1391	2921	1633	1606	1767	1695	2177		2926	2727	3720	5494	3371	2087	2843	4358	4710	2988
1209	2390	1459	1692	1663	2312	1402	1861	1296	2118		4316	3722	3626	5097	4911	5049	2998	2649	5450	3339
1925	1737	2266	1703	2001	2321	1436	1875	1285	2128		4905	2779	2792	5080	3885	3062	5371	2835	2585	2919
1568	1845	1368	1538	1942	1809	2040	5575	2190	1481		7258	3131	3212	7102	3816	6519	4381	3274	3602	2430
2410	1767	1612	2329	1205	3515	1326	1860	1967	1473		5038	3894	6574	3606	5941	2848	2418	2859	2656	4394
1527	1557	2239	1913	1456	1657	1821	1631	1592	2065		3445	2409	4134	2745	2381	5024	2775	3724	4342	2843
2378	11299	2335	2277	1892	1698	3062	1914	5612	3681		5488	2849	3296	4173	3664	15293	2994	2590	3904	2389
1786	2410	2223	2078	1272	1532	1471	3016	1228	4047		6324	2995	6086	5590	3753	2616	2719	2800	8187	3059
1911	1935	1577	1331	2816	2135	7161	1876	1846	1874		3385	3186	3357	11785	2643	3006	2632	2822	2840	3334
1288	1844	2430	2084	1678	1611	1851	2282	1681	2202		2758	3398	4353	3221	6143	3548	3702	4196	4242	3708
2046	1733	1802	1511	1362	2517	2732	2429	1572	3879		2712	3303	7956	3103	3576	3387	3385	3242	2837	5188
1759	4291	5190	1364	2567	2688	1618	2407	1990	1457		14174	3454	3898	3716	2688	2715	2427	3596	2858	3116
1654	1757	1965	1518	1246	2331	1479	1634	2381	1527		4817	5064	3213	3251	3028	4625	2279	4718	3140	4136
1710	2429	1705	1849	1837	1543	1515	1391	1342	2360		3260	2548	15634	4626	10329	3258	5183	3502	3304	4242
2773	1638	2033	22936	1524	2292	1664	2701	1655	1621		3229	2447	4343	2898	3455	3195	3571	4188	2945	3074
2577	5286	2193	1493	1476	1641	1365	2205	1572	4025		3393	2927	4310	5659	2591	3048	3449	3094	3741	4652
1588	1999	4249	1733	1296	1724	1611	2274	1815	1723		6822	3688	2905	4246	4328	3200	2656	6196	3659	2635
1637	11235	3080	1936	1526	2083	4826	3697	2572	4576		4658	2232	3343	2886	3926	2367	2940	3440	4025	3866
1656	1836	2822	2761	2024	1835	1556	1523	2726	1207		8719	4238	3576	4318	3751	3744	3750	6903	4086	3653
1296	3635	2443	1901	1881	3152	3546	1993	2042	2685		3536	3541	4298	6228	2910	16570	3221	2684	11649	4408
1489	2202	1706	1815	1281	1414	1895	1904	1474	2227		3237	2822	6594	6840	5567	3566	2496	3276	5777	24726
1040	3302	2093	2811	6233	1823	1360	1974	1513	1708		3351	5596	2751	3067	3367	3830	2446	6621	9840	4376
1753	2085	2367	1310	1224	1776	1878	1257	2762	1604		4613	4539	17054	3400	2731	2973	2467	3253	3619	3293
1451	2384	1469	1718	2429	2014	2256	1490	1633	2798		6105	3561	3035	3192	4273	3570	2299	2696	15656	3206
2172	1909	1885	1366	2344	2135	1276	2696	4715	2056		4817	3248	4071	3783	3080	4554	3473	4908	3349	3663
2015	2242	1873	2116	1860	2433	14249	3358	1653	1576		2794	3450	3057	9809	2708	3491	5357	9040	2481	2719
2582	3306	2581	1557	2257	1544	1528	1659	1481	1482		2965	3580	5109	7048	2692	2632	3650	3160	3004	2878
1294	2306	2149	1631	2829	1998	10235	1929	1485	1404		40533	4324	5313	4963	4694	3340	8380	3070	4348	3144
1340	2975	1919	1653	1326	3746	2284	1922	1907	1536		3972	3733	4424	6257	2866	4245	2775	2373	3602	2751
1359	2027	2444	1746	1927	1388	1540	2389	1747	1685		4737	5799	3084	3378	3375	2467	2994	3262	4978	3213
4723	4921	4948	1686	1634	1642	1403	1958	2696	2568		3189	3932	3668	3851	4997	6993	2537	3475	3047	3522
1608	2759	2123	2074	1601	1222	1478	1422	1361	1572		2673	2712	5839	3089	3752	4797	2955	2560	3621	3212
1385	1850	1458	1441	1590	3402	1309	2078	1260	1496		2750	2843	4391	3445	2391	2712	2739	3978	6067	4329
1383	1916	1947	1621	2126	1401	2037	3104	1507	1392		12112	3138	2541	4075	3058	9255	2759	6156	4440	2853
2129	2280	4675	2580	1747	1443	1476	1589	1564	10955		18211	3371	4900	13623	4616	2788	3076	3199	3823	2700
1565	2134	1645	1421	1889	3712	3330	3145	1250	2400		2940	2903	3677	5075	3027	7418	2582	3877	9597	3516
1379	1600	1903	1721	2251	2036	1308	1867	1991	7035		2609	2147	2723	5205	7350	2900	4474	2999	4999	3100
1450	2326	2002	1576	2230	1506	1578	2129	2255	1298		3672	6633	3174	5602	38115	2204	4232	2190	3284	3011
2301	5912	2318	1717	4820	2527	1496	1601	1636	2487		3847	4105	4067	3838	3811	2700	3456	6099	3602	3456
1912	2557	2068	1660	1674	3250	1734	2387	2256	2034		2827	3417	2697	3327	3933	2846	2469	2572	3952	3025
1239	1749	2274	1471	2081	1622	1588	3007	1738	1318		3174	2625	2697	4371	5288	2770	2234	3507	3745	2527
2269	9843	1944	1633	1460	2325	2313	3572	1499	2129		3661	3148	3538	3934	3478	3383	4198	5339	4956	2884
1343	2368	1888	3006	1726	2075	2412	1871	2585	22446		5271	3160	2890	3202	6498	2978	3011	3282	2727	6795
1725	2861	1635	1377	2454	1661	1617	1788	1480	2054		2901	4432	3364	2649	3947	4902	3001	4394	4048	4576
2031	2267	1556	8606	2383	2972	1120	1744	2027	2536		6262	56790	3517	3053	10113	4048	3489	2839	3228	3337
1222	2527	3781	1424	2455	1485	1182	1615	2699	1810		4419	2765	3402	3795	2804	3158	3152	2306	2574	2541
1626	1467	3569	2155	2471	1742	1908	2190	1532	1672		2409	3467	2919	4447	9231	2565	2473	2428	2932	16073
3222	2572	6324	1566	1287	1952	2274	2132	1578	2659		3313	3240	4397	4842	6585	3784	2637	3850	4806	3990
1298	1737	2771	1472	1355	2344	1447	1247	1517	1401		7737	3145	4432	9432	4550	3384	2973	2824	3779	3976
2231	2463	2563	2253	1940	1655	1724	1789	2317	1798		3019	2204	3731	6795	3073	2855	2375	2438	4557	2442
4364	3269	1590	3421	2153	1344	1509	3079	1474	4215		4301	3351	3842	4457	3499	8948	2735	4774	4014	2676
2258	2448	3398	2257	2125	2863	1730	2120	3328	1568		8124	3029	2692	15233	13021	3796	5073	3743	2487	2557
1502	1952	2025	1398	1785	1800	1499	1404	1973	2464		4202	3233	2503	3674	4974	3583	2864	3158	4270	2609
1209	2441	2313	3368	1477	1963	2206	1544	1999	1684		2952	4154	4236	5956	2425	2218	2831	4301	4480	3054
2105	2446	1591	1840	1686	2199	1493	1920	1679	1661		2791	2985	2481	3358	3088	2278	2649	3390	3662	2490
1732	4621	1842	1489	1778	3437	1750	1669	1736	1674		6690	3709	3435	7043	2811	3790	3801	3055	5192	2169
1543	1632	1650	1747	1420	1283	15280	1593	1525	2379		2993	9341	3211	2915	2438	2328	3549	3302	4504	3648
1807	1502	2108	2785	1762	1359	1796	1477	1409	2828		2852	4933	6254	3614	5070	3491	4161	3911	4160	3419
1602	1936	1659	1628	1379	2178	1662	1682	1449	2070		4254	2975	3657	3046	2657	3966	4681	3111	4884	3558
1440	2861	1612	1817	1834	3131	3371	1473	1372	1626		5581	2545	3820	3069	3671	2983	3582	3614	3535	4471
1075	2144	2174	1747	2244	1336	1442	2170	1430	4571		2727	2319	3361	3500	3745	3059	4128	6523	4171	2520
1774	1614	2312	1923	1877	2177	1448	1975	1732	2293		3392	6311	5101	4156	7114	2492	3117	4161	2512	2973
1695	3320	1657	1666	1647	1880	2308	1340	1756	1306		7504	2849	13267	5789	2371	2862	4763	3145	3559	3582
1632	2597	1999	1573	2239	1302	2391	1567	1262	1630		9142	24727	3381	6643	5551	2869	11624	4306	3653	5815
1810	2699	5806	2004	1361	1646	1390	1291	3251	2548		3391	2446	2718	6492	2901	3440	8642	3001	3932	2278
1411	1680	2549	4049	1131	2405	1945	1846	2824	1700		5045	2982	3012	3819	11170	3400	3392	2920	4289	4548
2703	1665	2503	1591	3522	1500	3353	3248	2121	2812		4072	2655	4157	3957	3506	3503	2454	2600	9981	3514
1407	3067	1951	1663	2009	1418	1541	1862	1353	1518		7284	2231	3200	3795	4713	3845	2796	6108	4621	3886
1417	1751	1740	2092	1774	2818	1536	1682	2311	1607		3831	2468	2696	3635	3526	3923	3191	2158	3483	2598
1554	3496	1442	1617	1541	1727	2445	1545	2391	1511		2898	3045	2460	2820	3103	3408	4694	2965	2937	2708
1684	2424	1874	1686	2149	1887	3659	2166	1909	1295		3000	4303	4253	3021	3708	7994	2417	13363	5736	2267
1678	1733	2016	1630	1830	1356	1735	1932	1760	3527		5430	4931	12420	3785	3412	4035	2537	4768	3635	5773
2214	2265	1510	1450	2480	2316	2098	1938	1890	1388		3667	2772	3556	2936	17186	3325	5242	3917	3060	2952
1385	2147	1620	2303	1823	1586	1361	2947	2136	1320		3095	3718	3371	3086	3032	2129	2937	2945	3120	4832
1300	2077	1844	1533	1581	1588	1599	3125	1517	8891		4040	2971	4911	3426	2565	2910	4134	2933	2867	10863
1940	2313	3700	1471	2081	3833	1199	2234	1191	1515		7037	2749	8527	5827	4053	4748	2819	2582	2915	5668
2997	2549	1928	2103	1592	1632	1635	1784	2206	2011		3590	3160	5455	3814	6593	3348	10138	4333	3886	4175
2084	2690	2082	1173	1481	2882	1471	1540	1688	1673		5966	4779	2999	3931	3848	2665	4360	6047	2545	2649
1845	2882	2531	1478	1479	2001	1285	1517	2114	1685		5305	2640	3413	16567	2624	2931	2755	3673	2958	9925
2900	2282	1896	1251	1530	2750	2006	2168	1566	2187		3500	2927	3753	5464	2587	10460	3615	4281	3413	3036
5696	2424	2054	2019	2291	1228	1503	2140	2113	1521		3246	2595	2643	7122	3574	4571	2422	3507	5895	2720
1101	2172	1372	1398	1977	1771	1776	1768	2233	5028		4671	2607	10770	3563	3527	2719	8657	3396	5115	14613
1256	2468	1568	2162	1756	2358	1776	1505	1402	1237		3662	2287	2932	3272	3826	2265	2120	2717	5283	2632
1961	2540	2913	1936	1375	1444	1559	1424	1626	1919		3379	2308	3142	4356	4429	3763	2441	2670	35410	5441
8824	2662	1188	1981	1676	1951	2103	1490	1469	1504		2878	3338	5458	3812	2587	2201	4004	3425	2486	9337
2826	1708	1457	5000	1577	1594	2124	2081	1427	1783		4998	2299	2785	3041	3648	4214	2420	2762	6824	2434
2745	1987	3899	1477	3275	2116	1346	3603	2660	1610		2874	3442	5121	3406	2235	2920	4724	2073	3401	4043
3127	1781	2290	1629	1528	2190	2252	2414	1458	1583		3154	4095	5567	2698	4939	3334	3338	3260	3110	2951
1274	4022	1823	1778	1461	2736	3401	1711	1235	1472		2740	2859	3631	11693	3180	4112	4764	2984	2726	5205
1318	1855	4816	1678	1534	1832	1548	2024	2416	1595		2831	3563	3129	3190	2762	3920	2692	2330	5617	2695
3205	5275	1994	1501	2192	1389	2599	1682	1684	2147		2815	4485	3367	3137	2932	3514	2642	2357	5856	2518
1804	2828	2525	2721	1562	3000	1980	1242	2154	1758		4098	3262	4273	3144	2263	2671	2553	4083	11012	3342
1635	3493	1936	1810	2503	1624	3830	2079	2532	2256		10365	2671	3080	5410	2790	5709	3489	2821	5600	2224
1725	1393	1526	1949	1732	2246	1534	1596	1639	1506		4044	2238	37086	4185	5458	2875	22785	3045	3060	4623
1476	2820	2825	2204	1370	1917	2049	1574	1404	1543		3427	3150	2708	3393	4981	2994	5026	2882	5014	3672
2952	1448	1873	2919	1788	4374	3313	1749	1705	1920		3574	2320	2692	3040	4226	8302	3666	3439	3884	3221
2010	2741	2349	1760	1466	1542	1737	2007	1737	1459		3135	6651	3885	5191	3422	10754	2404	9763	2746	5878
1544	2073	1710	3443	1283	1367	1958	1632	2142	1397		3231	8673	6606	4759	4885	3781	4017	4640	2557	3670
2111	2081	1599	3408	1962	1364	1624	2214	1370	3890		4204	4460	3816	3966	2538	3137	3654	3160	4926	3629
1358	3109	2130	1856	2192	2346	1592	1682	1397	1844		3591	3007	4025	6521	3433	2828	3501	3373	3699	2684
1415	1907	3958	1546	1684	2806	1675	1315	1591	1384		10544	8771	3830	4979	3966	4021	4163	2388	4608	4623
2162	2300	1684	1696	1760	1632	1580	1620	1992	1414		3335	2812	3013	3698	3111	3495	2468	6815	10581	2831
2363	2716	2353	3341	1672	2220	1430	1724	2699	1959		3325	5324	3780	15414	37086	3132	2715	5454	2938	2728
2305	3480	2624	1439	2157	1632	1836	1692	4280	2173		2630	3476	2591	4670	2649	3362	2391	4695	3359	4686
1709	2019	2394	1505	1871	4350	1972	2614	2390	2304		5185	4656	3422	3735	17468	14446	2063	3154	3105	2847
2494	1681	1793	2733	1304	1465	1655	1559	1708	1239		6908	3569	3751	4125	3067	5544	7410	3364	5949	3126
1964	3030	2478	1563	1608	1655	3906	3729	1318	1559		3703	15968	3398	3298	3454	4254	4017	3355	5014	2291
1926	2319	2301	1273	1446	1512	2087	1856	2682	3379		4497	2839	5085	3906	4025	6129	2932	4069	4631	4224
1749	2511	2193	2048	1165	2412	1590	3029	1755	1482		3662	7186	5351	3337	3300	2313	3555	4290	2905	2506
1765	1699	1807	1558	1749	2538	1864	7625	1812	1764		3158	3644	7350	3272	4485	3610	6343	6262	6511	2577
1604	5896	1921	1392	1601	2795	4346	1764	1605	1687		6776	3111	38115	5024	2723	2688	2522	2868	2815	3135
2170	1710	2589	3176	1236	1532	1904	2244	1626	1444		4590	3413	3933	2643	17326	3899	3763	4571	2478	4055
3226	1955	2252	3073	1477	1533	1518	2093	2608	2364		2949	3611	3478	3573	3398	2805	2367	3733	3012	3426
1730	2644	2454	1454	1830	1726	1725	2123	1462	1723		3114	2574	6498	3159	3780	3322	2247	8459	3377	3198
1683	2345	3267	1978	1548	6774	1735	1485	1566	2073		3163	4391	3160	4105	4354	4353	2820	6981	8737	2996
1536	2435	5037	1205	1628	1870	1672	2062	1384	1967		3709	3445	3710	4248	3300	3559	2277	3411	3062	3026
1690	4541	1845	1370	1367	2048	1812	2500	3310	3743		3348	2336	6585	2861	5351	3715	3837	3465	2789	3241
1576	2324	2421	2165	1364	1637	2328	1524	1896	2993		4008	3042	3187	9032	4043	3223	2661	2458	3064	11820
2560	3007	1992	3360	1334	1734	1912	1784	2487	1817		3208	2798	3070	6728	2744	2424	3358	3630	2720	4845
1195	2945	1853	1405	3588	2871	1286	2769	1426	1590		5445	2578	4550	5538	2769	2942	2466	2967	2895	3712
1509	2327	1492	2830	1486	1482	3733	1623	2182	1733		5313	3154	4194	4258	2410	2627	2921	4362	2858	4938
1968	1675	24953	1398	6547	2761	1743	1758	1307	2548		4162	3085	2918	4335	5085	2813	2738	6387	2753	5575
1836	2371	2747	2119	1985	2652	1993	1625	1615	2151		4497	3399	3499	4077	3739	4631	3694	3651	3806	3784
1955	1713	1626	1823	1728	2298	1159	1169	2103	1369		5573	2391	4974	6328	3160	2905	3008	2192	2857	2538
2329	2866	2444	1497	1864	1476	1848	1514	2795	1776		4529	3729	3088	2871	2908	6511	3083	3422	19077	3371
1545	2422	14240	1721	2112	1729	1861	1544	1773	1406		4889	4328	3047	3195	9117	2815	3113	5287	3520	3456
2003	1689	2406	1848	1635	1913	1534	2695	1704	2912		4735	3248	2438	2792	3070	2478	2805	2414	2782	2611
1361	3523	3291	1507	1631	3638	1358	3027	1909	1795		3781	2586	5070	5244	5574	3012	3572	3402	2988	4028
1661	2530	1584	2667	1699	1259	1197	2497	2204	5466		2973	2967	3037	2670	4213	3377	2825	3077	2893	6572
1412	1561	2708	1316	1946	1898	1803	1821	1731	1329		2946	2887	2657	4441	3047	8737	3168	3358	2985	2735
1948	2089	1750	2001	1267	1274	1966	1308	1452	2439		5433	3117	4043	2867	2506	3062	4155	2245	3978	4177
2969	2445	21581	1422	1390	1630	1992	2892	1549	1250		5175	2630	2769	5114	3037	2789	2700	3907	3895	2813
1485	1944	1625	2359	1286	4449	1254	1602	1371	1566		3800	2961	3379	3372	2918	3064	2345	2555	2888	3391
1657	1940	1861	2138	1477	2242	1643	1428	2168	1296		3102	2286	4725	3600	3379	2720	2646	2640	2589	2847
2648	2310	1908	2061	2488	1596	2848	1656	2551	1365		11620	2312	3091	3986	4725	2895	3202	3060	3103	3812
1774	2226	1824	1690	1993	1887	3892	1781	1746	1525		2621	2836	5551	4411	3153	2858	4530	14355	3964	3021
3814	1725	2084	2794	2413	2627	2341	1541	1393	2562		6089	3732	11170	2753	3091	2753	10631	2982	4894	2280
2941	1742	2434	1326	1280	1630	1199	2577	1644	1388		3206	2526	4486	2863	3308	3806	9142	2645	2797	3053
1313	2558	1790	1386	1815	1624	1404	1765	1717	2799		3081	2412	3506	3753	2792	2857	26523	11166	2418	2875
3181	1623	2433	1703	1421	1920	1932	2562	1746	1956		3935	5004	4713	3460	4486	19077	2431	2750	2328	4258
1275	2204	1825	2650	1374	1650	5183	1719	1330	1719		3941	4000	3103	3356	6042	3520	3370	4193	2151	3029
2951	1680	1549	1872	2198	3468	1544	2120	1416	2319		5851	2937	2561	4720	3613	2782	3041	6508	3347	4519
1603	24395	1716	1823	1251	2143	1398	1705	1337	1760		2789	2577	17186	8588	2561	2988	3240	2738	3368	3063
2328	2374	1406	1997	1231	1867	1589	1861	1637	2272		12592	9610	10113	5265	3061	2893	2323	3446	10590	2744
1760	1681	1413	1670	1702	3264	10251	3096	2661	2435		3337	3640	3604	2794	2753	2985	3564	4490	5912	4060
1994	1701	1389	1468	1584	1631	1677	1219	2152	1778		2728	2996	3884	2735	3604	3978	3504	3196	2601	3378
2063	1768	2193	1443	1503	1432	1485	2483	2129	2019		3576	2783	6593	3790	5429	3895	2517	5127	3799	7780
1905	1933	1443	1710	1253	1824	1551	1530	1943	1803		2907	3648	3542	2963	3884	2888	3655	5435	3150	2790
1537	3188	1506	3231	1362	1723	1229	4070	1342	2189		5604	3722	3574	2772	2937	2589	3068	4316	2946	3465
1387	2878	1854	1788	1258	2352	1495	1359	1801	1569		16158	2411	8631	3667	8631	3459	2632	2191	2353	3210
1437	2449	1466	1579	3784	1348	1418	1847	1463	1890		3223	2560	3527	4037	4024	3981	3489	3751	3535	2888
1358	3452	1610	2369	1549	1606	2192	1777	1712	1580		2825	3103	23615	4187	4004	2894	3667	3329	4035	2852
2357	3743	1211	1418	1455	1975	1330	1948	2673	1594		3322	3964	3354	3068	11908	3010	3663	2976	2941	4144
1859	1970	1450	12054	3364	1847	1963	1594	1635	1595		3604	4894	4024	3239	3401	2549	2686	3534	3055	2617
3879	1986	2709	1375	1302	1529	1810	1282	1500	2219		2732	2797	3671	7479	5645	2566	3734	2741	3438	2150
1689	1401	2112	1368	1632	1380	1958	2323	1610	1851		5635	2418	3745	2792	3559	4681	2528	2318	2866	3332
3402	1594	1928	3520	2174	1821	2193	1431	1532	3539		4031	2328	2371	4993	3796	3212	4160	3501	3048	2781
1372	3259	1943	1872	1547	1800	2808	3484	1676	1314		3969	2151	6143	2801	10369	2616	2758	3622	3011	4886
1474	1890	1638	1583	1503	2431	1720	2311	1456	1890		3655	3347	3576	4029	3904	3590	9298	3584	5346	3053
1657	2019	1561	3450	1740	1743	1816	1277	1663	1381		3284	3368	3180	4326	4355	3785	7703	3061	3216	2699
1654	1977	2136	2878	1471	2492	2385	1954	3510	3689		3443	10590	5941	4639	3238	4948	2467	3261	5149	2749
1538	2160	2264	2233	1501	2927	1752	1287	1441	1915		3241	5912	2762	4818	3201	3243	4045	5136	3991	2205
1414	1424	1448	1250	1783	1820	1555	1719	1425	2111		4199	2601	3028	3302	3866	3858	4076	4320	5924	4104
2506	1555	2187	1575	2011	2532	2035	2502	2061	3224		3376	3799	3664	6234	4124	2233	3732	3119	3182	3441
1296	4330	1779	1539	1494	1888	1958	2752	1566	2015		3241	3150	3201	18708	17159	3332	7188	2407	4625	3555
1273	1467	1936	1892	2461	5073	1326	5244	2050	2564		3364	2946	3338	3186	6441	3005	2857	2663	4115	3295
