# Supplementary material for: Membrane curvature initiates Cdc42-FBP17-N-WASP clustering and actin nucleation
Source: EMBO J. 2026 Jan 3;45(3):953–86. doi: 10.1038/s44318-025-00677-w (PMC12864879; doi:10.1038/s44318-025-00677-w)
Supplement: Supplementary file 15 — Source data Fig. 7 [file 44318_2025_677_MOESM15_ESM.zip › Figure 7/EMBOJ-2025-122516_SourceDataFor Figure 7G.xlsx]

## Sheet: Sheet1
Figure 7G_ N-WASP FL + SH3/tri-/tet-SH3 Histogram
Total fluorecent intensity of N-WASP / A.U.
Control	+ SH3 monomer	+ SH3 Trimer	+ SH3 Tetramer
5955	6040	8063	6040
5125	6139	5832	13493
5055	4593	6939	9456
5429	5457	7025	4762
4113	5093	7230	6696
5605	4765	4996	6386
4058	6494	6078	10994
6494	5911	6210	7209
5207	5228	6212	11165
5069	5271	6333	7438
4350	4911	5402	8504
13497	4992	4537	6696
6285	5653	7887	7180
5584	4504	16665	9626
5182	4510	5784	5513
4630	5963	8790	6898
4360	8572	9420	5043
6941	5306	8798	5630
5390	4762	7273	13121
4847	8294	11505	6426
6524	6392	6848	6011
6083	4254	7695	4264
6867	4566	5854	4303
5492	4670	13431	11751
6765	4322	5525	9018
4634	4349	5206	6782
4705	6814	7442	5936
8436	5355	6579	10344
4312	4329	7438	20860
7108	5894	6208	4907
5135	5559	8681	5748
4156	4575	7003	4874
5624	4826	4464	5180
4547	14212	5976	6661
5153	5727	5019	8580
4872	4735	5245	6564
5607	4568	4937	4594
5894	4967	5672	7277
5754	6624	4156	10278
5043	15464	5904	33565
4254	6788	5941	5700
7108	6653	5033	19777
8500	9059	4982	42583
5748	5218	6834	19833
8765	3772	9837	10917
4947	4489	5097	6805
6160	4154	5409	5259
4640	4483	6085	10472
6067	5150	5392	13628
5107	4084	6128	5793
5907	4899	6552	5789
5202	4507	5208	4135
3990	5098	6545	4990
4954	6424	4988	8197
7951	5732	6422	11223
9005	5143	7777	6162
6927	5555	4377	6002
4883	3840	6257	7434
4725	5172	4492	8441
4348	22542	9291	4954
5524	5420	6453	11078
4190	6210	5957	6509
5101	5057	5336	9396
9208	4959	5754	22171
6854	4000	6588	11915
4491	5474	4657	13022
5487	6634	4759	6037
6664	7858	6767	12979
4864	5224	5911	7068
5954	4412	9611	13934
6751	4413	4875	4752
4146	4680	5450	9215
6299	4524	6544	10294
5397	4757	5721	5633
3992	9175	5918	10459
4880	9757	4248	7583
4902	9352	7178	8945
4760	5374	4616	8078
4067	3918	6470	6392
5826	5483	3968	5509
5663	4952	6034	7403
3916	9897	3907	9618
4673	5854	10338	5166
6266	4683	4343	16491
4975	4525	5388	34139
8242	5255	8936	5292
5229	4333	8401	7799
4167	5381	4386	5291
4325	7295	4751	8234
4817	13197	6420	4385
5646	5147	4133	8337
4947	5530	11367	13115
5173	4024	11126	5666
4112	4488	6452	13756
5749	5034	6082	7557
4843	3924	13825	5015
6212	5355	3792	6910
6664	5707	6975	7726
4376	4715	7739	4631
5058	5433	8417	7090
6431	4227	7460	14156
7451	5939	4678	7665
5211	6373	5621	3785
5430	4634	5910	7310
3973	4680	4346	8874
4639	5755	8711	6164
5156	5107	4878	9092
4392	4453	8673	7886
7870	5964	4171	7217
5009	4587	4112	4624
6811	6514	9827	14138
5418	6730	4716	5751
5974	5750	4592	9224
4867	7664	4093	5993
6764	4356	8454	4275
6030	6673	5561	5732
6212	19258	19385	13394
5836	5001	6001	6279
8692	4113	4147	9934
8102	5096	9183	14693
5729	6820	5339	8820
4892	5240	6547	8627
16648	4303	5943	11623
4999	4236	5846	4747
10271	18926	6799	7412
4802	4035	5976	4974
7041	4000	25607	13961
4782	6859	4251	29320
3838	4377	6794	6485
5227	9178	5824	7576
4948	10386	7136	7345
6822	3775	35426	5652
4710	5348	5699	7776
5197	4685	8020	5700
4037	5804	7871	8570
4846	5084	20163	9441
4666	4745	4835	5793
4688	6454	5214	9810
5383	4048	4836	6078
14074	6356	7981	6907
4848	21647	13038	6464
7900	19009	3852	5945
4847	4472	5242	5932
6204	6209	4453	6897
4838	5382	4094	6728
5773	12296	7042	8617
5384	5247	7419	5125
9071	5934	5135	13959
5413	5589	7663	10407
4702	4430	9510	9684
5253	4201	37356	6522
4786	4459	5513	10111
7842	4425	7510	6663
5907	4450	8193	24705
5459	3718	8753	5630
7197	6473	4705	12942
4617	4466	6206	18301
4974	4948	7474	11961
6629	5909	4106	5766
6154	7213	8152	7143
4355	5737	5235	36773
6560	5620	4926	6419
4304	5519	6748	4809
5672	4696	7386	8510
4691	7053	6826	6244
9795	5167	11537	7619
4097	6469	4096	6483
5299	10013	6602	8776
5567	6747	4534	7904
15362	5381	6471	8792
4330	6918	5586	5189
5119	4326	4063	6840
11380	5365	10541	5415
4823	4267	9260	11911
4121	10174	3716	7277
4027	8514	6498	9700
4074	9941	9252	7325
4496	7240	5282	3947
5270	4221	5997	4517
5068	5922	7048	8719
4921	4938	7391	5090
5553	5281	3778	6027
4924	7997	4656	6976
4398	4008	4589	7789
7573	4831	5053	10508
5141	5603	7868	4222
7791	5739	7645	10854
4806	5300	7051	5092
7030	4608	9806	7294
4126	7416	6142	4983
8156	9088	3694	6436
5750	7174	4332	5577
4113	6217	4954	8849
7446	6975	5737	5552
4752	13819	7629	4616
5623	4846	9582	9498
6835	4460	4828	7461
6333	5334	29934	4876
4803	4557	4517	7853
5510	5129	15753	4385
Bin Center	Control	+ SH3 monomer	+ SH3 Trimer
250	0	0	0				Gaussian
750	0	0	0				Best-fit values
1250	0	0	0				Amplitude	20.76	19.89	11.63
1750	0	0	0				Mean	5053	5020	5819
2250	0	0	0				SD	828.7	857.8	1569
2750	0	0	0				95% CI (profile likelihood)
3250	0	0	0				Amplitude	19.16 to 22.40	18.43 to 21.38	10.75 to 12.52
3750	2.5	3	3.5				Mean	4979 to 5131	4946 to 5097	5679 to 5965
4250	14.5	18	10				SD	748.5 to 918.1	784.1 to 939.3	1434 to 1719
4750	22.5	18	12				Goodness of Fit
5250	18	19	9.5				Degrees of Freedom	78	78	78
5750	13	12.5	12.5				R squared	0.9292	0.9294	0.92
6250	7	6.5	10				Sum of Squares	86.99	81.96	54.67
6750	7.5	6.5	8				Sy.x	1.056	1.025	0.8372
7250	3.5	3	8				Constraints
7750	3	1.5	5.5				SD	SD > 0	SD > 0	SD > 0
8250	2	0.5	3.5
8750	1.5	1	3.5				Number of points
9250	1.5	2.5	2.5				# of X values	81	81	81
9750	0.5	1.5	3				# Y values analyzed	81	81	81
10250	0.5	1.5	0.5
10750	0	0	0.5
11250	0.5	0	1
11750	0	0	1
12250	0	0.5	0
12750	0	0	0
13250	0.5	0.5	1
13750	0	0.5	0.5
14250	0.5	0.5	0
14750	0	0	0				Curve
15250	0.5	0.5	0
15750	0	0	0.5				Bin Center	Control	+ SH3 monomer	+ SH3 Trimer
16250	0	0	0				250	1.05454e-06	3.84288e-06	0.021408
16750	0.5	0	0.5				290.04	1.39372e-06	4.97628e-06	0.0234292
17250	0	0	0				330.08	1.83769e-06	6.42995e-06	0.0256245
17750	0	0	0				370.12	2.41745e-06	8.29017e-06	0.0280073
18250	0	0	0				410.16	3.17269e-06	1.06653e-05	0.0305918
18750	0	0.5	0				450.2	4.15416e-06	1.36911e-05	0.033393
19250	0	1	0.5				490.24	5.42657e-06	1.7537e-05	0.0364269
19750	0	0	0				530.28	7.07218e-06	2.24143e-05	0.0397107
20250	0	0	0.5				570.32	9.19534e-06	2.85858e-05	0.0432624
20750	0	0	0				610.36	1.1928e-05	3.63772e-05	0.047101
21250	0	0	0				650.4	1.54367e-05	4.61914e-05	0.0512468
21750	0	0.5	0				690.44	1.99309e-05	5.85258e-05	0.0557213
22250	0	0	0				730.48	2.56736e-05	7.39925e-05	0.060547
22750	0	0.5	0				770.521	3.29937e-05	9.33429e-05	0.0657478
23250	0	0	0				810.561	4.23021e-05	0.000117498	0.071349
23750	0	0	0				850.601	5.41101e-05	0.000147581	0.0773769
24250	0	0	0				890.641	6.90529e-05	0.000184963	0.0838594
24750	0	0	0				930.681	8.79166e-05	0.00023131	0.0908259
25250	0	0	0				970.721	0.000111672	0.00028864	0.0983072
25750	0	0	0.5				1010.76	0.000141517	0.000359395	0.106335
26250	0	0	0				1050.8	0.000178918	0.000446521	0.114944
26750	0	0	0				1090.84	0.000225677	0.000553561	0.12417
27250	0	0	0				1130.88	0.000283993	0.000684768	0.134048
27750	0	0	0				1170.92	0.000356544	0.000845229	0.144618
28250	0	0	0				1210.96	0.000446586	0.00104102	0.15592
28750	0	0	0				1251	0.000558063	0.00127938	0.167995
29250	0	0	0				1291.04	0.00069574	0.00156888	0.180888
29750	0	0	0.5				1331.08	0.00086536	0.00191971	0.194644
30250	0	0	0				1371.12	0.00107382	0.00234389	0.20931
30750	0	0	0				1411.16	0.0013294	0.00285555	0.224934
31250	0	0	0				1451.2	0.00164196	0.00347134	0.241568
31750	0	0	0				1491.24	0.00202329	0.00421074	0.259262
32250	0	0	0				1531.28	0.00248736	0.00509652	0.278072
32750	0	0	0				1571.32	0.00305074	0.00615521	0.298052
33250	0	0	0				1611.36	0.003733	0.00741763	0.319259
33750	0	0	0				1651.4	0.00455718	0.00891952	0.341754
34250	0	0	0				1691.44	0.00555036	0.0107022	0.365595
34750	0	0	0				1731.48	0.00674422	0.0128131	0.390844
35250	0	0	0.5				1771.52	0.00817577	0.0153071	0.417566
35750	0	0	0				1811.56	0.00988808	0.0182467	0.445825
36250	0	0	0				1851.6	0.0119311	0.0217034	0.475686
36750	0	0	0				1891.64	0.0143627	0.0257589	0.507216
37250	0	0	0.5				1931.68	0.0172495	0.0305056	0.540485
37750	0	0	0				1971.72	0.0206683	0.0360484	0.575561
38250	0	0	0				2011.76	0.0247069	0.0425056	0.612515
38750	0	0	0				2051.8	0.0294658	0.0500103	0.651417
39250	0	0	0				2091.84	0.0350593	0.058712	0.692339
39750	0	0	0				2131.88	0.0416174	0.0687778	0.735353
40250	0	0	0				2171.92	0.0492871	0.080394	0.780531
							2211.96	0.0582341	0.0937675	0.827946
							2252	0.0686447	0.109128	0.877669
							2292.04	0.0807278	0.126728	0.929774
							2332.08	0.0947165	0.146846	0.98433
							2372.12	0.11087	0.169787	1.04141
							2412.16	0.129476	0.195885	1.10108
							2452.2	0.150851	0.225504	1.16342
							2492.24	0.175346	0.259035	1.22848
							2532.28	0.203342	0.296905	1.29634
							2572.32	0.235259	0.33957	1.36705
							2612.36	0.271551	0.387522	1.44069
							2652.4	0.31271	0.441282	1.5173
							2692.44	0.359269	0.501406	1.59695
							2732.48	0.411796	0.568483	1.67968
							2772.52	0.470903	0.64313	1.76556
							2812.56	0.537238	0.725995	1.85461
							2852.6	0.611488	0.817753	1.94689
							2892.64	0.694377	0.919104	2.04243
							2932.68	0.786663	1.03077	2.14126
							2972.72	0.889137	1.15348	2.24342
							3012.76	1.00262	1.288	2.34892
							3052.8	1.12794	1.43507	2.45778
							3092.84	1.26597	1.59545	2.57001
							3132.88	1.41758	1.7699	2.68562
							3172.92	1.58365	1.95915	2.8046
							3212.96	1.76504	2.16391	2.92695
							3253	1.96262	2.38488	3.05265
							3293.04	2.17723	2.62269	3.18168
							3333.08	2.40968	2.87793	3.314
							3373.12	2.66072	3.15114	3.44957
							3413.16	2.93107	3.44278	3.58836
							3453.2	3.22136	3.75322	3.7303
							3493.24	3.53214	4.08275	3.87534
							3533.28	3.86387	4.43155	4.02339
							3573.32	4.2169	4.79967	4.17438
							3613.36	4.59145	5.18707	4.32822
							3653.4	4.98762	5.59353	4.4848
							3693.44	5.40533	6.01871	4.64403
							3733.48	5.84437	6.46211	4.80578
							3773.52	6.30433	6.92308	4.96993
							3813.56	6.78463	7.4008	5.13634
							3853.6	7.2845	7.89425	5.30487
							3893.64	7.80296	8.40228	5.47537
							3933.68	8.33883	8.92354	5.64767
							3973.72	8.89072	9.45652	5.82159
							4013.76	9.45703	9.99951	5.99697
							4053.8	10.036	10.5507	6.17361
							4093.84	10.6255	11.108	6.35132
							4133.88	11.2234	11.6693	6.5299
							4173.92	11.8273	12.2323	6.70912
							4213.96	12.4347	12.7945	6.88878
							4254	13.0428	13.3534	7.06865
							4294.04	13.6487	13.9065	7.24849
							4334.08	14.2494	14.4509	7.42807
							4374.12	14.8419	14.9839	7.60715
							4414.16	15.423	15.5028	7.78547
							4454.2	15.9894	16.0048	7.96279
							4494.24	16.5381	16.487	8.13885
							4534.28	17.0656	16.9468	8.31339
							4574.32	17.5689	17.3816	8.48615
							4614.36	18.0449	17.7886	8.65686
							4654.4	18.4905	18.1656	8.82525
							4694.44	18.903	18.5102	8.99107
							4734.48	19.2796	18.8203	9.15404
							4774.52	19.6178	19.0939	9.31391
							4814.56	19.9155	19.3294	9.47039
							4854.6	20.1705	19.5252	9.62324
							4894.64	20.3811	19.68	9.7722
							4934.68	20.546	19.7929	9.917
							4974.72	20.6638	19.8631	10.0574
							5014.76	20.7339	19.8901	10.1931
							5054.8	20.7557	19.8739	10.324
							5094.84	20.729	19.8144	10.4497
							5134.88	20.6541	19.7122	10.5701
							5174.92	20.5315	19.5677	10.6849
							5214.96	20.3621	19.3821	10.794
							5255.01	20.1469	19.1564	10.897
							5295.05	19.8876	18.8922	10.9939
							5335.09	19.5858	18.591	11.0844
							5375.13	19.2435	18.2549	11.1684
							5415.17	18.8632	17.8858	11.2457
							5455.21	18.4473	17.486	11.3162
							5495.25	17.9985	17.058	11.3797
							5535.29	17.5197	16.6042	11.4361
							5575.33	17.0138	16.1273	11.4853
							5615.37	16.484	15.63	11.5272
							5655.41	15.9334	15.1151	11.5618
							5695.45	15.3654	14.5853	11.5889
							5735.49	14.783	14.0435	11.6085
							5775.53	14.1895	13.4923	11.6205
							5815.57	13.5882	12.9346	11.625
							5855.61	12.9819	12.373	11.622
							5895.65	12.3738	11.8099	11.6114
							5935.69	11.7666	11.248	11.5932
							5975.73	11.1632	10.6895	11.5676
							6015.77	10.566	10.1366	11.5345
							6055.81	9.97744	9.59137	11.494
							6095.85	9.39969	9.05573	11.4461
							6135.89	8.83475	8.53139	11.3911
							6175.93	8.2844	8.01992	11.329
							6215.97	7.75021	7.5227	11.2598
							6256.01	7.23356	7.04095	11.1839
							6296.05	6.73561	6.57571	11.1011
							6336.09	6.25732	6.12785	11.0119
							6376.13	5.79943	5.69806	10.9162
							6416.17	5.36251	5.28688	10.8143
							6456.21	4.94695	4.8947	10.7065
							6496.25	4.55295	4.52175	10.5927
							6536.29	4.18056	4.16812	10.4734
							6576.33	3.82967	3.83379	10.3487
							6616.37	3.50006	3.5186	10.2188
							6656.41	3.19135	3.22229	10.084
							6696.45	2.90309	2.94452	9.94447
							6736.49	2.63471	2.68483	9.8005
							6776.53	2.38556	2.44272	9.65233
							6816.57	2.15494	2.2176	9.50021
							6856.61	1.94207	2.00885	9.34441
							6896.65	1.74615	1.81579	9.18518
							6936.69	1.56633	1.63771	9.02278
							6976.73	1.40175	1.47388	8.8575
							7016.77	1.25154	1.32355	8.68958
							7056.81	1.11482	1.18597	8.51929
							7096.85	0.990725	1.06038	8.34691
							7136.89	0.878387	0.946019	8.1727
							7176.93	0.776971	0.842159	7.99691
							7216.97	0.685661	0.748069	7.81981
							7257.01	0.603672	0.663045	7.64166
							7297.05	0.530246	0.586406	7.46271
							7337.09	0.464666	0.517497	7.28321
							7377.13	0.406247	0.455691	7.1034
							7417.17	0.354344	0.400393	6.92352
							7457.21	0.308352	0.35104	6.7438
							7497.25	0.267704	0.307101	6.56447
							7537.29	0.231872	0.268077	6.38576
							7577.33	0.200368	0.233502	6.20787
							7617.37	0.17274	0.202944	6.031
							7657.41	0.148575	0.176001	5.85536
							7697.45	0.127492	0.152303	5.68114
							7737.49	0.109146	0.131508	5.50852
							7777.53	0.0932218	0.113306	5.33766
							7817.57	0.0794353	0.097411	5.16874
							7857.61	0.0675299	0.0835634	5.00191
							7897.65	0.0572749	0.0715282	4.83731
							7937.69	0.048464	0.0610932	4.67508
							7977.73	0.0409128	0.0520669	4.51536
							8017.77	0.0344577	0.0442776	4.35825
							8057.81	0.0289534	0.0375717	4.20388
							8097.85	0.0242716	0.031812	4.05233
							8137.89	0.0202994	0.0268767	3.9037
							8177.93	0.0169377	0.0226576	3.75808
							8217.97	0.0140997	0.0190592	3.61554
							8258.01	0.0117099	0.0159974	3.47614
							8298.05	0.00970249	0.0133983	3.33993
							8338.09	0.00802045	0.011197	3.20698
							8378.13	0.00661455	0.00933702	3.07732
							8418.17	0.00544236	0.00776906	2.95098
							8458.21	0.00446746	0.00645034	2.82798
							8498.25	0.00365865	0.0053438	2.70834
							8538.29	0.00298928	0.00441745	2.59208
							8578.33	0.00243668	0.00364374	2.4792
							8618.37	0.0019816	0.002999	2.36969
							8658.41	0.00160776	0.00246297	2.26354
							8698.45	0.0013014	0.00201835	2.16074
							8738.49	0.00105096	0.00165039	2.06126
							8778.53	0.000846738	0.00134657	1.96509
							8818.57	0.000680609	0.0010963	1.87218
							8858.61	0.000545798	0.000890594	1.78251
							8898.65	0.000436669	0.000721913	1.69603
							8938.69	0.000348545	0.000583907	1.61269
							8978.73	0.000277557	0.000471256	1.53245
							9018.77	0.000220511	0.00037951	1.45525
							9058.81	0.000174782	0.000304961	1.38105
							9098.85	0.000138212	0.000244522	1.30977
							9138.89	0.00010904	0.000195635	1.24137
							9178.93	8.58237e-05	0.000156181	1.17577
							9218.97	6.73933e-05	0.000124412	1.11291
							9259.01	5.27973e-05	9.88898e-05	1.05273
							9299.05	4.12661e-05	7.84322e-05	0.995158
							9339.09	3.21781e-05	6.20713e-05	0.940119
							9379.13	2.50331e-05	4.90164e-05	0.887547
							9419.17	1.94292e-05	3.8623e-05	0.837369
							9459.21	1.50446e-05	3.03671e-05	0.789514
							9499.25	1.16223e-05	2.3824e-05	0.74391
							9539.29	8.95757e-06	1.86501e-05	0.700483
							9579.33	6.8877e-06	1.4568e-05	0.659163
							9619.37	5.28378e-06	1.13546e-05	0.619876
							9659.41	4.0439e-06	8.83078e-06	0.582551
							9699.45	3.08776e-06	6.85298e-06	0.547118
							9739.49	2.35218e-06	5.30656e-06	0.513505
							9779.53	1.78766e-06	4.10016e-06	0.481644
							9819.57	1.35546e-06	3.16113e-06	0.451466
							9859.61	1.02535e-06	2.43186e-06	0.422903
							9899.65	7.73831e-07	1.86676e-06	0.39589
							9939.69	5.82646e-07	1.42985e-06	0.370361
							9979.73	4.37673e-07	1.09282e-06	0.346252
							10019.8	3.28005e-07	8.33407e-07	0.323503
							10059.8	2.45244e-07	6.34193e-07	0.302051
							10099.8	1.82937e-07	4.81548e-07	0.281838
							10139.9	1.36141e-07	3.64847e-07	0.262807
							10179.9	1.0108e-07	2.75827e-07	0.244902
							10220	7.48734e-08	2.08073e-07	0.228067
							10260	5.53318e-08	1.5662e-07	0.212252
							10300.1	4.07952e-08	1.17635e-07	0.197405
							10340.1	3.00074e-08	8.81608e-08	0.183477
							10380.1	2.20209e-08	6.5928e-08	0.170421
							10420.2	1.61223e-08	4.91946e-08	0.158191
							10460.2	1.17762e-08	3.66285e-08	0.146743
							10500.3	8.5816e-09	2.72129e-08	0.136035
							10540.3	6.23905e-09	2.01736e-08	0.126026
							10580.3	4.52538e-09	1.49227e-08	0.116677
							10620.4	3.27474e-09	1.10145e-08	0.107952
							10660.4	2.36421e-09	8.11211e-09	0.0998144
							10700.5	1.70286e-09	5.96153e-09	0.09223
							10740.5	1.22366e-09	4.37155e-09	0.0851665
							10780.5	8.77258e-10	3.19866e-09	0.0785928
							10820.6	6.27451e-10	2.33535e-09	0.0724793
							10860.6	4.47733e-10	1.70134e-09	0.0667978
							10900.7	3.18745e-10	1.23676e-09	0.0615217
							10940.7	2.26389e-10	8.97081e-10	0.0566254
							10980.7	1.60418e-10	6.4928e-10	0.0520849
							11020.8	1.13406e-10	4.68907e-10	0.0478773
							11060.8	7.99843e-11	3.37905e-10	0.0439809
							11100.9	5.62808e-11	2.42972e-10	0.0403754
							11140.9	3.95095e-11	1.7433e-10	0.0370413
							11180.9	2.76713e-11	1.24807e-10	0.0339604
							11221	1.93349e-11	8.91586e-11	0.0311155
							11261	1.34785e-11	6.35536e-11	0.0284904
							11301.1	9.37408e-12	4.52033e-11	0.0260698
							11341.1	6.5043e-12	3.20815e-11	0.0238393
							11381.1	4.50255e-12	2.27192e-11	0.0217855
							11421.2	3.10959e-12	1.6054e-11	0.0198956
							11461.2	2.14256e-12	1.13196e-11	0.0181579
							11501.3	1.47282e-12	7.96396e-12	0.0165612
							11541.3	1.01007e-12	5.5909e-12	0.015095
							11581.3	6.91098e-13	3.91642e-12	0.0137497
							11621.4	4.71753e-13	2.73747e-12	0.0125161
							11661.4	3.21274e-13	1.90925e-12	0.0113858
							11701.5	2.18284e-13	1.32871e-12	0.0103509
							11741.5	1.47964e-13	9.22684e-13	0.00940384
							11781.5	1.00063e-13	6.39335e-13	0.00853791
							11821.6	6.75116e-14	4.42036e-13	0.00774668
							11861.6	4.54433e-14	3.04959e-13	0.00702419
							11901.7	3.05173e-14	2.09931e-13	0.00636494
							11941.7	2.04461e-14	1.44201e-13	0.00576382
							11981.7	1.36666e-14	9.88353e-14	0.00521607
							12021.8	9.1137e-15	6.75943e-14	0.0047173
							12061.8	6.0634e-15	4.61277e-14	0.00426345
							12101.9	4.02461e-15	3.141e-14	0.00385075
							12141.9	2.66513e-15	2.13416e-14	0.00347574
							12181.9	1.76075e-15	1.4469e-14	0.00313521
							12222	1.16055e-15	9.78828e-15	0.0028262
							12262	7.63159e-16	6.60734e-15	0.00254599
							12302.1	5.00672e-16	4.45042e-15	0.00229207
							12342.1	3.27701e-16	2.99109e-15	0.00206214
							12382.1	2.13987e-16	2.00591e-15	0.00185406
							12422.2	1.39407e-16	1.34229e-15	0.00166589
							12462.2	9.0608e-17	8.96263e-16	0.00149585
							12502.3	5.87536e-17	5.97143e-16	0.00134228
							12542.3	3.80093e-17	3.96986e-16	0.0012037
							12582.3	2.45318e-17	2.63345e-16	0.00107873
							12622.4	1.57964e-17	1.74313e-16	0.000966099
							12662.4	1.01477e-17	1.1513e-16	0.000864666
							12702.5	6.50382e-18	7.58752e-17	0.00077338
							12742.5	4.15866e-18	4.9896e-17	0.000691281
							12782.5	2.65292e-18	3.27405e-17	0.000617495
							12822.6	1.68843e-18	2.14367e-17	0.000551226
							12862.6	1.07207e-18	1.4005e-17	0.000491748
							12902.7	6.79132e-19	9.12988e-18	0.000438403
							12942.7	4.2921e-19	5.93881e-18	0.00039059
							12982.7	2.70627e-19	3.85467e-18	0.000347766
							13022.8	1.70239e-19	2.49649e-18	0.000309435
							13062.8	1.0684e-19	1.61334e-18	0.00027515
							13102.9	6.68948e-20	1.04034e-18	0.000244505
							13142.9	4.17867e-20	6.69387e-19	0.000217131
							13182.9	2.60418e-20	4.29768e-19	0.000192696
							13223	1.61916e-20	2.75324e-19	0.0001709
							13263	1.00437e-20	1.75998e-19	0.000151471
							13303.1	6.2156e-21	1.1226e-19	0.000134163
							13343.1	3.8376e-21	7.14494e-20	0.000118756
							13383.1	2.36386e-21	4.53758e-20	0.000105049
							13423.2	1.45268e-21	2.87543e-20	9.28641e-05
							13463.2	8.90645e-22	1.81818e-20	8.20391e-05
							13503.3	5.44785e-22	1.14716e-20	7.24287e-05
							13543.3	3.32454e-22	7.2221e-21	6.39026e-05
							13583.3	2.02407e-22	4.53689e-21	5.63434e-05
							13623.4	1.22943e-22	2.84385e-21	4.96461e-05
							13663.4	7.45022e-23	1.77872e-21	4.37165e-05
							13703.5	4.50423e-23	1.1101e-21	3.847e-05
							13743.5	2.7168e-23	6.9131e-22	3.38311e-05
							13783.5	1.63486e-23	4.29572e-22	2.97322e-05
							13823.6	9.81499e-24	2.6635e-22	2.61129e-05
							13863.6	5.87876e-24	1.64787e-22	2.29193e-05
							13903.7	3.51291e-24	1.0173e-22	2.01032e-05
							13943.7	2.09428e-24	6.26651e-23	1.76216e-05
							13983.7	1.24563e-24	3.85174e-23	1.54363e-05
							14023.8	7.39143e-25	2.36234e-23	1.35132e-05
							14063.8	4.37577e-25	1.44571e-23	1.1822e-05
							14103.9	2.58444e-25	8.82827e-24	1.03357e-05
							14143.9	1.52287e-25	5.37926e-24	9.03042e-06
							14183.9	8.95258e-26	3.27057e-24	7.88483e-06
							14224	5.25072e-26	1.98416e-24	6.88009e-06
							14264	3.07238e-26	1.20112e-24	5.99947e-06
							14304.1	1.79357e-26	7.25516e-25	5.22816e-06
							14344.1	1.04459e-26	4.37283e-25	4.55305e-06
							14384.1	6.06961e-27	2.62986e-25	3.96254e-06
							14424.2	3.51853e-27	1.57818e-25	3.44637e-06
							14464.2	2.03492e-27	9.45001e-26	2.99549e-06
							14504.3	1.17414e-27	5.64628e-26	2.6019e-06
							14544.3	6.75896e-28	3.36626e-26	2.25855e-06
							14584.3	3.88173e-28	2.00256e-26	1.95924e-06
							14624.4	2.22411e-28	1.18871e-26	1.69849e-06
							14664.4	1.27137e-28	7.04081e-27	1.47148e-06
							14704.5	7.25064e-29	4.16123e-27	1.27398e-06
							14744.5	4.1254e-29	2.454e-27	1.10227e-06
							14784.5	2.34175e-29	1.44405e-27	9.53089e-07
							14824.6	1.32618e-29	8.47896e-28	8.23559e-07
							14864.6	7.49291e-30	4.96772e-28	7.1117e-07
							14904.7	4.22362e-30	2.90419e-28	6.13718e-07
							14944.7	2.37522e-30	1.69413e-28	5.29276e-07
							14984.7	1.33263e-30	9.86104e-29	4.56155e-07
							15024.8	7.45937e-31	5.72733e-29	3.9288e-07
							15064.8	4.16563e-31	3.31921e-29	3.38162e-07
							15104.9	2.32084e-31	1.91943e-29	2.90876e-07
							15144.9	1.29001e-31	1.10755e-29	2.50039e-07
							15184.9	7.15371e-32	6.37686e-30	2.14795e-07
							15225	3.9578e-32	3.66358e-30	1.84399e-07
							15265	2.18455e-32	2.10018e-30	1.58201e-07
							15305.1	1.20298e-32	1.20133e-30	1.35637e-07
							15345.1	6.60902e-33	6.85681e-31	1.16216e-07
							15385.1	3.62246e-33	3.90513e-31	9.95102e-08
							15425.2	1.98087e-33	2.21923e-31	8.51507e-08
							15465.2	1.08068e-33	1.25841e-31	7.28159e-08
							15505.3	5.88195e-34	7.12028e-32	6.22274e-08
							15545.3	3.19398e-34	4.01999e-32	5.3144e-08
							15585.3	1.73033e-34	2.26468e-32	4.53569e-08
							15625.4	9.35218e-35	1.27304e-32	3.86857e-08
							15665.4	5.04292e-35	7.14056e-33	3.29743e-08
							15705.5	2.71292e-35	3.99646e-33	2.80878e-08
							15745.5	1.45606e-35	2.23189e-33	2.39098e-08
							15785.5	7.79663e-36	1.24372e-33	2.03401e-08
							15825.6	4.16506e-36	6.91556e-34	1.7292e-08
							15865.6	2.21983e-36	3.83695e-34	1.46912e-08
							15905.7	1.18034e-36	2.12421e-34	1.24734e-08
							15945.7	6.2615e-37	1.17345e-34	1.05835e-08
							15985.7	3.31388e-37	6.46819e-35	8.97416e-09
							16025.8	1.74977e-37	3.55759e-35	7.60456e-09
							16065.8	9.21746e-38	1.95246e-35	6.43979e-09
							16105.9	4.84426e-38	1.06921e-35	5.44987e-09
							16145.9	2.53998e-38	5.84249e-36	4.60912e-09
							16185.9	1.32867e-38	3.18556e-36	3.89554e-09
							16226	6.93415e-39	1.73312e-36	3.29029e-09
							16266	3.61039e-39	9.40857e-37	2.77727e-09
							16306.1	1.87543e-39	5.09651e-37	2.34272e-09
							16346.1	9.71927e-40	2.75471e-37	1.97487e-09
							16386.1	5.02519e-40	1.48571e-37	1.6637e-09
							16426.2	2.59214e-40	7.99547e-38	1.40064e-09
							16466.2	1.33398e-40	4.29347e-38	1.17841e-09
							16506.3	6.84898e-41	2.30052e-38	9.90799e-10
							16546.3	3.50824e-41	1.22998e-38	8.32512e-10
							16586.3	1.79283e-41	6.56182e-39	6.99057e-10
							16626.4	9.1406e-42	3.49304e-39	5.86614e-10
							16666.4	4.64939e-42	1.8554e-39	4.91937e-10
							16706.5	2.35941e-42	9.83386e-40	4.12272e-10
							16746.5	1.19453e-42	5.20074e-40	3.45283e-10
							16786.5	6.03361e-43	2.74447e-40	2.88991e-10
							16826.6	3.04049e-43	1.44513e-40	2.41719e-10
							16866.6	1.52861e-43	7.59293e-41	2.02048e-10
							16906.7	7.66714e-44	3.98075e-41	1.68777e-10
							16946.7	3.8367e-44	2.08245e-41	1.40894e-10
							16986.7	1.91544e-44	1.08702e-41	1.17541e-10
							17026.8	9.54036e-45	5.6618e-42	9.79942e-11
							17066.8	4.74075e-45	2.94256e-42	8.16452e-11
							17106.9	2.35026e-45	1.52598e-42	6.79795e-11
							17146.9	1.16244e-45	7.89639e-43	5.65643e-11
							17186.9	5.73602e-46	4.07718e-43	4.70353e-11
							17227	2.82383e-46	2.10061e-43	3.90862e-11
							17267	1.38692e-46	1.0799e-43	3.24594e-11
							17307.1	6.79594e-47	5.5396e-44	2.69385e-11
							17347.1	3.32227e-47	2.83547e-44	2.23421e-11
							17387.1	1.62034e-47	1.44819e-44	1.8518e-11
							17427.2	7.8843e-48	7.38042e-45	1.53384e-11
							17467.2	3.82743e-48	3.75309e-45	1.26964e-11
							17507.3	1.85369e-48	1.90437e-45	1.05027e-11
							17547.3	8.95678e-49	9.642e-46	8.68239e-12
							17587.3	4.31771e-49	4.87121e-46	7.17289e-12
							17627.4	2.07654e-49	2.45561e-46	5.92197e-12
							17667.4	9.96357e-50	1.2352e-46	4.88603e-12
							17707.5	4.76952e-50	6.19966e-47	4.02868e-12
							17747.5	2.27783e-50	3.10493e-47	3.31961e-12
							17787.5	1.08531e-50	1.55164e-47	2.73356e-12
							17827.6	5.15906e-51	7.73718e-48	2.2495e-12
							17867.6	2.44667e-51	3.84971e-48	1.84996e-12
							17907.7	1.15762e-51	1.91129e-48	1.52039e-12
							17947.7	5.46439e-52	9.4685e-49	1.24872e-12
							17987.7	2.57338e-52	4.68045e-49	1.02493e-12
							18027.8	1.20907e-52	2.3086e-49	8.40697e-13
							18067.8	5.66745e-53	1.13622e-49	6.89131e-13
							18107.9	2.65038e-53	5.57997e-50	5.64523e-13
							18147.9	1.23656e-53	2.73435e-50	4.62146e-13
							18187.9	5.75583e-54	1.33699e-50	3.78088e-13
							18228	2.67293e-54	6.52317e-51	3.09118e-13
							18268	1.23838e-54	3.17572e-51	2.52565e-13
							18308.1	5.72405e-55	1.54269e-51	2.06224e-13
							18348.1	2.63962e-55	7.47774e-52	1.68277e-13
							18388.1	1.21441e-55	3.61672e-52	1.37222e-13
							18428.2	5.57409e-56	1.74547e-52	1.11826e-13
							18468.2	2.55252e-56	8.40553e-53	9.10706e-14
							18508.3	1.16614e-56	4.03897e-53	7.41192e-14
							18548.3	5.31519e-57	1.93656e-53	6.02839e-14
							18588.3	2.41698e-57	9.26496e-54	4.89991e-14
							18628.4	1.09651e-57	4.42294e-54	3.98009e-14
							18668.4	4.96293e-58	2.10684e-54	3.23084e-14
							18708.5	2.24104e-58	1.0014e-54	2.62092e-14
							18748.5	1.0096e-58	4.74935e-55	2.12476e-14
							18788.5	4.53767e-59	2.24759e-55	1.72141e-14
							18828.6	2.03471e-59	1.06133e-55	1.39372e-14
							18868.6	9.10248e-60	5.00083e-56	1.12768e-14
							18908.7	4.06258e-60	2.35118e-56	9.11822e-15
							18948.7	1.80897e-60	1.10302e-56	7.36806e-15
							18988.7	8.0361e-61	5.16337e-57	5.94995e-15
							19028.8	3.56161e-61	2.41178e-57	4.80166e-15
							19068.8	1.57483e-61	1.12408e-57	3.87245e-15
							19108.9	6.94714e-62	5.22767e-58	3.12103e-15
							19148.9	3.05749e-62	2.42591e-58	2.51378e-15
							19188.9	1.34249e-62	1.12329e-58	2.02337e-15
							19229	5.88087e-63	5.19e-59	1.62757e-15
							19269	2.57015e-63	2.39273e-59	1.30834e-15
							19309.1	1.12063e-63	1.10071e-59	1.05104e-15
							19349.1	4.87474e-64	5.05254e-60	8.43792e-16
							19389.1	2.11557e-64	2.31418e-60	6.76969e-16
							19429.2	9.15986e-65	1.05765e-60	5.42774e-16
							19469.2	3.95673e-65	4.82321e-61	4.34898e-16
							19509.3	1.70518e-65	2.19475e-61	3.48235e-16
							19549.3	7.33146e-66	9.96526e-62	2.7866e-16
							19589.3	3.14483e-66	4.51488e-62	2.22841e-16
							19629.4	1.34583e-66	2.04106e-62	1.78087e-16
							19669.4	5.74602e-67	9.20707e-63	1.42228e-16
							19709.5	2.44755e-67	4.14419e-63	1.13516e-16
							19749.5	1.04012e-67	1.86128e-63	9.05414e-17
							19789.5	4.40979e-68	8.34138e-64	7.21695e-17
							19829.6	1.86526e-68	3.73007e-64	5.7488e-17
							19869.6	7.87135e-69	1.66437e-64	4.57634e-17
							19909.7	3.31393e-69	7.41033e-65	3.64063e-17
							19949.7	1.39195e-69	3.29214e-65	2.89436e-17
							19989.7	5.83299e-70	1.4594e-65	2.29956e-17
							20029.8	2.43862e-70	6.45538e-66	1.82581e-17
							20069.8	1.01715e-70	2.84921e-66	1.44871e-17
							20109.9	4.23261e-71	1.25482e-66	1.14875e-17
							20149.9	1.75719e-71	5.51429e-67	9.1031e-18
							20189.9	7.27809e-72	2.41798e-67	7.2089e-18
							20230	3.00747e-72	1.05796e-67	5.70513e-18
							20270	1.23985e-72	4.61892e-68	4.51211e-18
							20310.1	5.09948e-73	2.01217e-68	3.56624e-18
							20350.1	2.09251e-73	8.74669e-69	2.81682e-18
							20390.1	8.56634e-74	3.79381e-69	2.22344e-18
							20430.2	3.49872e-74	1.64196e-69	1.75391e-18
							20470.2	1.42564e-74	7.0909e-70	1.38264e-18
							20510.3	5.79556e-75	3.05559e-70	1.08925e-18
							20550.3	2.35054e-75	1.31384e-70	8.57554e-19
							20590.3	9.51098e-76	5.63693e-71	6.74705e-19
							20630.4	3.83946e-76	2.41322e-71	5.30498e-19
							20670.4	1.54632e-76	1.03088e-71	4.16841e-19
							20710.5	6.21322e-77	4.39408e-72	3.27322e-19
							20750.5	2.49069e-77	1.86889e-72	2.5686e-19
							20790.5	9.96111e-78	7.93147e-73	2.01435e-19
							20830.6	3.9745e-78	3.35875e-73	1.57867e-19
							20870.6	1.58213e-78	1.41924e-73	1.23642e-19
							20910.7	6.28333e-79	5.98391e-74	9.67733e-20
							20950.7	2.48956e-79	2.5175e-74	7.56944e-20
							20990.7	9.84107e-80	1.05684e-74	5.91683e-20
							21030.8	3.88103e-80	4.42691e-75	4.62202e-20
							21070.8	1.527e-80	1.85032e-75	3.60821e-20
							21110.9	5.99399e-81	7.71696e-76	2.81494e-20
							21150.9	2.34736e-81	3.21144e-76	2.19464e-20
							21190.9	9.17126e-82	1.33354e-76	1.70992e-20
							21231	3.57491e-82	5.52545e-77	1.33139e-20
							21271	1.39023e-82	2.28445e-77	1.03598e-20
							21311.1	5.39379e-83	9.42434e-78	8.05591e-21
							21351.1	2.0878e-83	3.87948e-78	6.26031e-21
							21391.1	8.06247e-84	1.59349e-78	4.86177e-21
							21431.2	3.10623e-84	6.53099e-79	3.7732e-21
							21471.2	1.19395e-84	2.67093e-79	2.92646e-21
							21511.3	4.57851e-85	1.08993e-79	2.26826e-21
							21551.3	1.75166e-85	4.43803e-80	1.75695e-21
							21591.3	6.68589e-86	1.80316e-80	1.36002e-21
							21631.4	2.54598e-86	7.31027e-81	1.05208e-21
							21671.4	9.67249e-87	2.95723e-81	8.13331e-22
							21711.5	3.66612e-87	1.19369e-81	6.28353e-22
							21751.5	1.38631e-87	4.80786e-82	4.8513e-22
							21791.5	5.23001e-88	1.93226e-82	3.74308e-22
							21831.6	1.96847e-88	7.74876e-83	2.88614e-22
							21871.6	7.39167e-89	3.10065e-83	2.22394e-22
							21911.7	2.76912e-89	1.23802e-83	1.71257e-22
							21951.7	1.03497e-89	4.93238e-84	1.31792e-22
							21991.7	3.85921e-90	1.96082e-84	1.01355e-22
							22031.8	1.43567e-90	7.77812e-85	7.7897e-23
							22071.8	5.32842e-91	3.07868e-85	5.98292e-23
							22111.9	1.97301e-91	1.21593e-85	4.59222e-23
							22151.9	7.2886e-92	4.79187e-86	3.52249e-23
							22191.9	2.68625e-92	1.88433e-86	2.70019e-23
							22232	9.87719e-93	7.39368e-87	2.0685e-23
							22272	3.62333e-93	2.8948e-87	1.58356e-23
							22312.1	1.32607e-93	1.13092e-87	1.21152e-23
							22352.1	4.84187e-94	4.40857e-88	9.26285e-24
							22392.1	1.76378e-94	1.71482e-88	7.07743e-24
							22432.2	6.41008e-95	6.65565e-89	5.40411e-24
							22472.2	2.32417e-95	2.57761e-89	4.12372e-24
							22512.3	8.40734e-96	9.96091e-90	3.14465e-24
							22552.3	3.03414e-96	3.84091e-90	2.39647e-24
							22592.3	1.09244e-96	1.47782e-90	1.82511e-24
							22632.4	3.92416e-97	5.67368e-91	1.38907e-24
							22672.4	1.40631e-97	2.1735e-91	1.05652e-24
							22712.5	5.02808e-98	8.30827e-92	8.03055e-25
							22752.5	1.79353e-98	3.16894e-92	6.10003e-25
							22792.5	6.38266e-99	1.20607e-92	4.63058e-25
							22832.6	2.26611e-99	4.58018e-93	3.51283e-25
							22872.6	8.02687e-100	1.73559e-93	2.66315e-25
							22912.7	2.8366e-100	6.56244e-94	2.01767e-25
							22952.7	1.00008e-100	2.47593e-94	1.52765e-25
							22992.7	3.5177e-101	9.32103e-95	1.15588e-25
							23032.8	1.23443e-101	3.50141e-95	8.74022e-26
							23072.8	4.32179e-102	1.31243e-95	6.60461e-26
							23112.9	1.50954e-102	4.90868e-96	4.98758e-26
							23152.9	5.26033e-103	1.83192e-96	3.764e-26
							23192.9	1.8288e-103	6.82182e-97	2.83874e-26
							23233	6.34318e-104	2.53483e-97	2.13954e-26
							23273	2.19499e-104	9.39834e-98	1.6115e-26
							23313.1	7.57784e-105	3.47702e-98	1.213e-26
							23353.1	2.61002e-105	1.28356e-98	9.12444e-27
							23393.1	8.96867e-106	4.72803e-99	6.85914e-27
							23433.2	3.07467e-106	1.73779e-99	5.15288e-27
							23473.2	1.05161e-106	6.37337e-100	3.86855e-27
							23513.3	3.58837e-107	2.33235e-100	2.90244e-27
							23553.3	1.22159e-107	8.51672e-101	2.17619e-27
							23593.3	4.14898e-108	3.10316e-101	1.63059e-27
							23633.4	1.40586e-108	1.12821e-101	1.22099e-27
							23673.4	4.75257e-109	4.09289e-102	9.13687e-28
							23713.5	1.60288e-109	1.48158e-102	6.83281e-28
							23753.5	5.39338e-110	5.35145e-103	5.10644e-28
							23793.5	1.81053e-110	1.92873e-103	3.81377e-28
							23833.6	6.0637e-111	6.93629e-104	2.84648e-28
							23873.6	2.02607e-111	2.48906e-104	2.12314e-28
							23913.7	6.75396e-112	8.91247e-105	1.58259e-28
							23953.7	2.2462e-112	3.1843e-105	1.17889e-28
							23993.7	7.45287e-113	1.13523e-105	8.77599e-29
							24033.8	2.46709e-113	4.03838e-106	6.52884e-29
							24073.8	8.14767e-114	1.43346e-106	4.85393e-29
							24113.9	2.68452e-114	5.0771e-107	3.60636e-29
							24153.9	8.82444e-115	1.79432e-107	2.67769e-29
							24193.9	2.89397e-115	6.3276e-108	1.98687e-29
							24234	9.4686e-116	2.22655e-108	1.47332e-29
							24274	3.09075e-116	7.81768e-109	1.09179e-29
							24314.1	1.00653e-116	2.73891e-109	8.08541e-30
							24354.1	3.27023e-117	9.57483e-110	5.98385e-30
							24394.1	1.06002e-117	3.33994e-110	4.42564e-30
							24434.2	3.42798e-118	1.16252e-110	3.27107e-30
							24474.2	1.10598e-118	4.03752e-111	2.41613e-30
							24514.3	3.55993e-119	1.39921e-111	1.78348e-30
							24554.3	1.1432e-119	4.83844e-112	1.31563e-30
							24594.3	3.6626e-120	1.66948e-112	9.69874e-31
							24634.4	1.17069e-120	5.74793e-113	7.14521e-31
							24674.4	3.7332e-121	1.97467e-113	5.26056e-31
							24714.5	1.1877e-121	6.76912e-114	3.87049e-31
							24754.5	3.7698e-122	2.31539e-114	2.84589e-31
							24794.5	1.19376e-122	7.90257e-115	2.09116e-31
							24834.6	3.77137e-123	2.69133e-115	1.53558e-31
							24874.6	1.18869e-123	9.14575e-116	1.12688e-31
							24914.7	3.73787e-124	3.10117e-116	8.26412e-32
							24954.7	1.17264e-124	1.04927e-116	6.05668e-32
							24994.7	3.67024e-125	3.54241e-117	4.43599e-32
							25034.8	1.14606e-125	1.19335e-117	3.24686e-32
							25074.8	3.57033e-126	4.01132e-118	2.37494e-32
							25114.9	1.10967e-126	1.34543e-118	1.73604e-32
							25154.9	3.44085e-127	4.50289e-119	1.26819e-32
							25194.9	1.06445e-127	1.50374e-119	9.2582e-33
							25235	3.28525e-128	5.01083e-120	6.75438e-33
							25275	1.01158e-128	1.66609e-120	4.9245e-33
							25315.1	3.10753e-129	5.52768e-121	3.58803e-33
							25355.1	9.52398e-130	1.82996e-121	2.61256e-33
							25395.1	2.91211e-130	6.04494e-122	1.90106e-33
							25435.2	8.88346e-131	1.99249e-122	1.38242e-33
							25475.2	2.7036e-131	6.55323e-123	1.00463e-33
							25515.3	8.209e-132	2.15064e-123	7.29599e-34
							25555.3	2.4867e-132	7.04261e-124	5.29519e-34
							25595.3	7.51523e-133	2.3012e-124	3.84058e-34
							25635.4	2.26594e-133	7.50287e-125	2.78374e-34
							25675.4	6.81615e-134	2.44093e-125	2.01641e-34
							25715.5	2.04558e-134	7.92385e-126	1.45964e-34
							25755.5	6.12463e-135	2.56668e-126	1.05592e-34
							25795.5	1.82949e-135	8.29583e-127	7.63362e-35
							25835.6	5.45212e-136	2.67548e-127	5.51505e-35
							25875.6	1.62101e-136	8.6099e-128	3.98185e-35
							25915.7	4.80834e-137	2.7647e-128	2.87302e-35
							25955.7	1.42295e-137	8.85833e-129	2.07161e-35
							25995.7	4.20116e-138	2.8321e-129	1.49278e-35
							26035.8	1.23747e-138	9.03484e-130	1.07498e-35
							26075.8	3.63653e-139	2.87598e-130	7.73614e-36
							26115.9	1.06617e-139	9.13491e-131	5.56371e-36
							26155.9	3.11853e-140	2.89519e-131	3.99872e-36
							26195.9	9.1004e-141	9.15593e-132	2.87207e-36
							26236	2.64946e-141	2.88923e-132	2.06152e-36
							26276	7.69555e-142	9.09738e-133	1.47876e-36
							26316.1	2.23002e-142	2.85827e-133	1.06004e-36
							26356.1	6.44708e-143	8.96076e-134	7.59392e-37
							26396.1	1.85953e-143	2.80311e-134	5.4366e-37
							26436.2	5.35095e-144	8.74961e-135	3.8896e-37
							26476.2	1.53619e-144	2.72515e-135	2.781e-37
							26516.3	4.39991e-145	8.4693e-136	1.98707e-37
							26556.3	1.25727e-145	2.62638e-136	1.41887e-37
							26596.3	3.58427e-146	8.12683e-137	1.01249e-37
							26636.4	1.01943e-146	2.50922e-137	7.2203e-38
							26676.4	2.89269e-147	7.73054e-138	5.14562e-38
							26716.5	8.189e-148	2.37648e-138	3.66469e-38
							26756.5	2.31285e-148	7.28976e-139	2.60827e-38
							26796.5	6.51701e-149	2.23124e-139	1.85518e-38
							26836.6	1.83205e-149	6.81447e-140	1.31868e-38
							26876.6	5.13819e-150	2.07669e-140	9.36713e-39
							26916.7	1.43771e-150	6.31489e-141	6.64955e-39
							26956.7	4.01344e-151	1.91608e-141	4.71732e-39
							26996.7	1.11776e-151	5.80115e-142	3.34438e-39
							27036.8	3.10575e-152	1.75255e-142	2.36948e-39
							27076.8	8.60937e-153	5.28297e-143	1.67768e-39
							27116.9	2.38101e-153	1.58906e-143	1.18708e-39
							27156.9	6.56959e-154	4.76932e-144	8.39403e-40
							27196.9	1.80843e-154	1.42832e-144	5.93167e-40
							27237	4.9665e-155	4.26826e-145	4.18891e-40
							27277	1.36077e-155	1.27271e-145	2.95626e-40
							27317.1	3.71968e-156	3.78669e-146	2.08498e-40
							27357.1	1.01441e-156	1.1242e-146	1.46953e-40
							27397.1	2.75998e-157	3.3303e-147	1.03507e-40
							27437.2	7.49178e-158	9.84409e-148	7.28588e-41
							27477.2	2.02885e-158	2.9035e-148	5.12519e-41
							27517.3	5.48153e-159	8.54519e-149	3.60292e-41
							27557.3	1.47754e-159	2.50943e-149	2.53115e-41
							27597.3	3.97341e-160	7.35331e-150	1.77704e-41
							27637.4	1.06604e-160	2.15003e-150	1.24679e-41
							27677.4	2.85344e-161	6.27277e-151	8.74196e-42
							27717.5	7.61992e-162	1.82612e-151	6.12549e-42
							27757.5	2.0301e-162	5.30458e-152	4.28933e-42
							27797.5	5.396e-163	1.53754e-152	3.00162e-42
							27837.6	1.43091e-163	4.4469e-153	2.09913e-42
							27877.6	3.78563e-164	1.28334e-153	1.46704e-42
							27917.7	9.99196e-165	3.69554e-154	1.02461e-42
							27957.7	2.63117e-165	1.06187e-154	7.15146e-43
							27997.7	6.91247e-166	3.04449e-155	4.98824e-43
							28037.8	1.81177e-166	8.7099e-156	3.4771e-43
							28077.8	4.73762e-167	2.48637e-156	2.42217e-43
							28117.9	1.23596e-167	7.08227e-157	1.6862e-43
							28157.9	3.21686e-168	2.01295e-157	1.17309e-43
							28197.9	8.35309e-169	5.70882e-158	8.15589e-44
							28238	2.16395e-169	1.61552e-158	5.66667e-44
							28278	5.59287e-170	4.56179e-159	3.93461e-44
							28318.1	1.44214e-170	1.28532e-159	2.73019e-44
							28358.1	3.70994e-171	3.61359e-160	1.89322e-44
							28398.1	9.52166e-172	1.01373e-160	1.31198e-44
							28438.2	2.43806e-172	2.83764e-161	9.08596e-45
							28478.2	6.22819e-173	7.92588e-162	6.28827e-45
							28518.3	1.58732e-173	2.20898e-162	4.3492e-45
							28558.3	4.03603e-174	6.14312e-163	3.00611e-45
							28598.3	1.02384e-174	1.70467e-163	2.07643e-45
							28638.4	2.59115e-175	4.72004e-164	1.43333e-45
							28678.4	6.54245e-176	1.30408e-164	9.88765e-46
							28718.5	1.64806e-176	3.59515e-165	6.81644e-46
							28758.5	4.14185e-177	9.8897e-166	4.69612e-46
							28798.5	1.03849e-177	2.71458e-166	3.23324e-46
							28838.6	2.59772e-178	7.43493e-167	2.22461e-46
							28878.6	6.48293e-179	2.03191e-167	1.52963e-46
							28918.7	1.61412e-179	5.54097e-168	1.05109e-46
							28958.7	4.00946e-180	1.50772e-168	7.21782e-47
							28998.7	9.93626e-181	4.09364e-169	4.95327e-47
							29038.8	2.45666e-181	1.10905e-169	3.39699e-47
							29078.8	6.05975e-182	2.99812e-170	2.32817e-47
							29118.9	1.49125e-182	8.08721e-171	1.5946e-47
							29158.9	3.66126e-183	2.17672e-171	1.09146e-47
							29198.9	8.96804e-184	5.84602e-172	7.46583e-48
							29239	2.19155e-184	1.56665e-172	5.10349e-48
							29279	5.34306e-185	4.18925e-173	3.48637e-48
							29319.1	1.29962e-185	1.11778e-173	2.38011e-48
							29359.1	3.15375e-186	2.97597e-174	1.62382e-48
							29399.1	7.63526e-187	7.90596e-175	1.10713e-48
							29439.2	1.8442e-187	2.09573e-175	7.54349e-49
							29479.2	4.44403e-188	5.5433e-176	5.13648e-49
							29519.3	1.0684e-188	1.46304e-176	3.49523e-49
							29559.3	2.56257e-189	3.85299e-177	2.37686e-49
							29599.3	6.13201e-190	1.01249e-177	1.61528e-49
							29639.4	1.46392e-190	2.65486e-178	1.09701e-49
							29679.4	3.48672e-191	6.94615e-179	7.44543e-50
							29719.5	8.28521e-192	1.81343e-179	5.04994e-50
							29759.5	1.96415e-192	4.72401e-180	3.42295e-50
							29799.5	4.64552e-193	1.22793e-180	2.31863e-50
							29839.6	1.09617e-193	3.18487e-181	1.56957e-50
							29879.6	2.58053e-194	8.24258e-182	1.06181e-50
							29919.7	6.06074e-195	2.12857e-182	7.17844e-51
							29959.7	1.42013e-195	5.48488e-183	4.84987e-51
							29999.7	3.31984e-196	1.41026e-183	3.27452e-51
							30039.8	7.7427e-197	3.61815e-184	2.20945e-51
							30079.8	1.80158e-197	9.26246e-185	1.48983e-51
							30119.9	4.18216e-198	2.36603e-185	1.00394e-51
							30159.9	9.68576e-199	6.0307e-186	6.76072e-52
							30199.9	2.23796e-199	1.5338e-186	4.54985e-52
							30240	5.15891e-200	3.89246e-187	3.05998e-52
							30280	1.18645e-200	9.85674e-188	2.05664e-52
							30320.1	2.72224e-201	2.49055e-188	1.38138e-52
							30360.1	6.23147e-202	6.27932e-189	9.2723e-53
							30400.2	1.42312e-202	1.57973e-189	6.21983e-53
							30440.2	3.24247e-203	3.96558e-190	4.16953e-53
							30480.2	7.37052e-204	9.93308e-191	2.79326e-53
							30520.3	1.6715e-204	2.48265e-191	1.87006e-53
							30560.3	3.78181e-205	6.19157e-192	1.25117e-53
							30600.4	8.53651e-206	1.54078e-192	8.36551e-54
							30640.4	1.92241e-206	3.82589e-193	5.58968e-54
							30680.4	4.31915e-207	9.47935e-194	3.73249e-54
							30720.5	9.68138e-208	2.34357e-194	2.49074e-54
							30760.5	2.16502e-208	5.7814e-195	1.66102e-54
							30800.6	4.83028e-209	1.42312e-195	1.10698e-54
							30840.6	1.07515e-209	3.49544e-196	7.37258e-55
							30880.6	2.38755e-210	8.56677e-197	4.90702e-55
							30920.7	5.28957e-211	2.09501e-197	3.26388e-55
							30960.7	1.16916e-211	5.11221e-198	2.16954e-55
							31000.8	2.5782e-212	1.24476e-198	1.44118e-55
							31040.8	5.6721e-213	3.02423e-199	9.56721e-56
							31080.8	1.24496e-213	7.33161e-200	6.34702e-56
							31120.9	2.72619e-214	1.77352e-200	4.20797e-56
							31160.9	5.95582e-215	4.28083e-201	2.78799e-56
							31201	1.29811e-215	1.03104e-201	1.84599e-56
							31241	2.82274e-216	2.47784e-202	1.22147e-56
							31281	6.1237e-217	5.9419e-203	8.07708e-57
							31321.1	1.32539e-217	1.42178e-203	5.33756e-57
							31361.1	2.86193e-218	3.39462e-204	3.52492e-57
							31401.2	6.1654e-219	8.08734e-205	2.32634e-57
							31441.2	1.3251e-219	1.92253e-205	1.53431e-57
							31481.2	2.84134e-220	4.56032e-206	1.01128e-57
							31521.3	6.07832e-221	1.07937e-206	6.66111e-58
							31561.3	1.29727e-221	2.54917e-207	4.38469e-58
							31601.4	2.76225e-222	6.00733e-208	2.88436e-58
							31641.4	5.86787e-223	1.4126e-208	1.89616e-58
							31681.4	1.24361e-223	3.31443e-209	1.24572e-58
							31721.5	2.62952e-224	7.75983e-210	8.17866e-59
							31761.5	5.54693e-225	1.8128e-210	5.36613e-59
							31801.6	1.16739e-225	4.22573e-211	3.5185e-59
							31841.6	2.45112e-226	9.82894e-212	2.30553e-59
							31881.6	5.13451e-227	2.28121e-212	1.50974e-59
							31921.7	1.07305e-227	5.28297e-213	9.87986e-60
							31961.7	2.23732e-228	1.2208e-213	6.46125e-60
							32001.8	4.65394e-229	2.81491e-214	4.22279e-60
							32041.8	9.65828e-230	6.47648e-215	2.75803e-60
							32081.8	1.9997e-230	1.48685e-215	1.80018e-60
							32121.9	4.13063e-231	3.40603e-216	1.17423e-60
							32161.9	8.51244e-232	7.78545e-217	7.65427e-61
							32202	1.75016e-232	1.77571e-217	4.98624e-61
							32242	3.58994e-233	4.04125e-218	3.24608e-61
							32282	7.34655e-234	9.17724e-219	2.11185e-61
							32322.1	1.49991e-234	2.07952e-219	1.37305e-61
							32362.1	3.05516e-235	4.70182e-220	8.9212e-62
							32402.2	6.20851e-236	1.06078e-220	5.79268e-62
							32442.2	1.25872e-236	2.38801e-221	3.75883e-62
							32482.2	2.54597e-237	5.36415e-222	2.43749e-62
							32522.3	5.13767e-238	1.20232e-222	1.57961e-62
							32562.3	1.03434e-238	2.68901e-223	1.023e-62
							32602.4	2.07754e-239	6.00094e-224	6.62092e-63
							32642.4	4.16313e-240	1.33629e-224	4.28231e-63
							32682.4	8.32294e-241	2.96916e-225	2.76793e-63
							32722.5	1.66004e-241	6.58296e-226	1.78792e-63
							32762.5	3.3033e-242	1.45634e-226	1.15415e-63
							32802.6	6.55788e-243	3.21483e-227	7.44542e-64
							32842.6	1.29887e-243	7.0812e-228	4.79994e-64
							32882.6	2.56656e-244	1.55636e-228	3.09242e-64
							32922.7	5.0597e-245	3.41323e-229	1.99104e-64
							32962.7	9.9514e-246	7.46924e-230	1.28108e-64
							33002.8	1.95267e-246	1.63095e-230	8.23746e-65
							33042.8	3.82262e-247	3.55352e-231	5.29329e-65
							33082.8	7.46584e-248	7.72556e-232	3.39919e-65
							33122.9	1.45473e-248	1.67593e-232	2.18144e-65
							33162.9	2.82795e-249	3.62772e-233	1.39903e-65
							33203	5.48464e-250	7.8355e-234	8.96664e-66
							33243	1.06123e-250	1.6887e-234	5.74313e-66
							33283	2.0486e-251	3.63156e-235	3.67608e-66
							33323.1	3.94541e-252	7.7927e-236	2.35147e-66
							33363.1	7.58075e-253	1.66854e-236	1.50318e-66
							33403.2	1.45318e-253	3.56482e-237	9.60281e-67
							33443.2	2.77914e-254	7.59963e-238	6.13062e-67
							33483.2	5.3026e-255	1.6166e-238	3.91135e-67
							33523.3	1.00938e-255	3.43134e-239	2.49383e-67
							33563.3	1.91692e-256	7.26743e-240	1.589e-67
							33603.4	3.63196e-257	1.53586e-240	1.01181e-67
							33643.4	6.86537e-258	3.23873e-241	6.43861e-68
							33683.4	1.29471e-258	6.8148e-242	4.0945e-68
							33723.5	2.43595e-259	1.43082e-242	2.60212e-68
							33763.5	4.57245e-260	2.99757e-243	1.65262e-68
							33803.6	8.5628e-261	6.26627e-244	1.0489e-68
							33843.6	1.59981e-261	1.30708e-244	6.65292e-69
							33883.6	2.98201e-262	2.7205e-245	4.21704e-69
							33923.7	5.54541e-263	5.65e-246	2.67129e-69
							33963.7	1.02883e-263	1.17085e-246	1.69103e-69
							34003.8	1.90433e-264	2.42109e-247	1.06979e-69
							34043.8	3.51663e-265	4.99542e-248	6.7634e-70
							34083.8	6.47883e-266	1.02846e-248	4.27314e-70
							34123.9	1.19084e-266	2.11279e-249	2.69803e-70
							34163.9	2.18371e-267	4.33091e-250	1.70241e-70
							34204	3.99505e-268	8.85842e-251	1.07349e-70
							34244	7.29183e-269	1.80795e-251	6.76473e-71
							34284	1.32781e-269	3.68189e-252	4.2601e-71
							34324.1	2.41225e-270	7.48184e-253	2.68105e-71
							34364.1	4.37215e-271	1.51705e-253	1.6862e-71
							34404.2	7.90595e-272	3.06934e-254	1.05982e-71
							34444.2	1.42626e-272	6.19647e-255	6.65684e-72
							34484.2	2.56702e-273	1.24824e-255	4.17853e-72
							34524.3	4.60942e-274	2.50902e-256	2.62118e-72
							34564.3	8.2575e-275	5.03227e-257	1.64319e-72
							34604.4	1.47583e-275	1.00711e-257	1.02942e-72
							34644.4	2.63156e-276	2.01116e-258	6.44494e-73
							34684.4	4.68138e-277	4.00745e-259	4.03237e-73
							34724.5	8.30847e-278	7.96789e-260	2.52127e-73
							34764.5	1.47114e-278	1.58078e-260	1.57542e-73
							34804.6	2.5988e-279	3.12936e-261	9.83762e-74
							34844.6	4.58014e-280	6.18147e-262	6.13905e-74
							34884.6	8.05324e-281	1.21838e-262	3.82851e-74
							34924.7	1.41269e-281	2.39622e-263	2.38603e-74
							34964.7	2.47236e-282	4.70245e-264	1.48607e-74
							35004.8	4.3168e-283	9.20822e-265	9.24952e-75
							35044.8	7.51965e-284	1.79921e-265	5.7533e-75
							35084.8	1.30683e-284	3.50784e-266	3.57628e-75
							35124.9	2.26583e-285	6.82422e-267	2.22159e-75
							35164.9	3.91942e-286	1.32471e-267	1.37916e-75
							35205	6.76398e-287	2.5659e-268	8.55619e-76
							35245	1.16458e-287	4.95923e-269	5.30475e-76
							35285	2.00042e-288	9.56406e-270	3.28675e-76
							35325.1	3.42815e-289	1.84045e-270	2.0351e-76
							35365.1	5.86116e-290	3.53394e-271	1.25928e-76
							35405.2	9.99757e-291	6.77093e-272	7.78707e-77
							35445.2	1.70134e-291	1.29447e-272	4.81221e-77
							35485.2	2.88851e-292	2.46938e-273	2.97189e-77
							35525.3	4.89264e-293	4.70044e-274	1.83416e-77
							35565.3	8.26795e-294	8.92776e-275	1.13126e-77
							35605.4	1.39392e-294	1.692e-275	6.97269e-78
							35645.4	2.34459e-295	3.19972e-276	4.29495e-78
							35685.4	3.93441e-296	6.03778e-277	2.64382e-78
							35725.5	6.58687e-297	1.13683e-277	1.62639e-78
							35765.5	1.10018e-297	2.13584e-278	9.99846e-79
							35805.6	1.83331e-298	4.00402e-279	6.1427e-79
							35845.6	3.04785e-299	7.48991e-280	3.7714e-79
							35885.6	5.05519e-300	1.39801e-280	2.314e-79
							35925.7	8.36503e-301	2.60375e-281	1.41887e-79
							35965.7	1.38097e-301	4.83883e-282	8.69437e-80
							36005.8	2.2745e-302	8.97296e-283	5.32416e-80
							36045.8	3.73743e-303	1.66029e-283	3.25822e-80
							36085.8	6.12699e-304	3.06541e-284	1.99264e-80
							36125.9	1.00209e-304	5.64735e-285	1.21785e-80
							36165.9	1.63514e-305	1.03814e-285	7.43833e-81
							36206	2.66187e-306	1.90423e-286	4.5402e-81
							36246	4.3232e-307	3.48528e-287	2.76944e-81
							36286	7.00502e-308	6.36516e-288	1.68821e-81
							36326.1	0	1.15994e-288	1.02843e-81
							36366.1	0	2.10918e-289	6.26102e-82
							36406.2	0	3.8269e-290	3.80918e-82
							36446.2	0	6.92841e-291	2.31598e-82
							36486.2	0	1.25162e-291	1.4072e-82
							36526.3	0	2.25615e-292	8.54461e-83
							36566.3	0	4.05804e-293	5.18498e-83
							36606.4	0	7.28312e-294	3.14427e-83
							36646.4	0	1.30429e-294	1.9055e-83
							36686.4	0	2.33068e-295	1.15403e-83
							36726.5	0	4.15571e-296	6.98459e-84
							36766.5	0	7.3937e-297	4.22457e-84
							36806.6	0	1.3126e-297	2.55353e-84
							36846.6	0	2.32518e-298	1.54247e-84
							36886.6	0	4.10993e-299	9.31131e-85
							36926.7	0	7.24881e-300	5.61722e-85
							36966.7	0	1.27571e-300	3.38649e-85
							37006.8	0	2.24022e-301	2.0403e-85
							37046.8	0	3.9254e-302	1.22845e-85
							37086.8	0	6.86327e-303	7.39159e-86
							37126.9	0	1.19738e-303	4.44462e-86
							37166.9	0	2.08442e-304	2.67085e-86
							37207	0	3.62071e-305	1.60391e-86
							37247	0	6.2756e-306	9.62566e-87
							37287	0	1.08535e-306	5.77294e-87
							37327.1	0	1.87301e-307	3.46004e-87
							37367.1	0	3.22525e-308	2.07244e-87
							37407.2	0	0	1.24051e-87
							37447.2	0	0	7.42055e-88
							37487.2	0	0	4.43597e-88
							37527.3	0	0	2.65008e-88
							37567.3	0	0	1.58215e-88
							37607.4	0	0	9.43955e-89
							37647.4	0	0	5.62825e-89
							37687.4	0	0	3.35361e-89
							37727.5	0	0	1.99696e-89
							37767.5	0	0	1.18835e-89
							37807.6	0	0	7.067e-90
							37847.6	0	0	4.19995e-90
							37887.6	0	0	2.49442e-90
							37927.7	0	0	1.48052e-90
							37967.7	0	0	8.7816e-91
							38007.8	0	0	5.20537e-91
							38047.8	0	0	3.08352e-91
							38087.8	0	0	1.82541e-91
							38127.9	0	0	1.07991e-91
							38167.9	0	0	6.38464e-92
							38208	0	0	3.77225e-92
							38248	0	0	2.22732e-92
							38288	0	0	1.31426e-92
							38328.1	0	0	7.74992e-93
							38368.1	0	0	4.567e-93
							38408.2	0	0	2.68956e-93
							38448.2	0	0	1.58289e-93
							38488.2	0	0	9.3097e-94
							38528.3	0	0	5.4719e-94
							38568.3	0	0	3.21409e-94
							38608.4	0	0	1.88667e-94
							38648.4	0	0	1.10675e-94
							38688.4	0	0	6.48817e-95
							38728.5	0	0	3.80112e-95
							38768.5	0	0	2.22545e-95
							38808.6	0	0	1.30209e-95
							38848.6	0	0	7.61348e-96
							38888.6	0	0	4.44879e-96
							38928.7	0	0	2.59787e-96
							38968.7	0	0	1.51604e-96
							39008.8	0	0	8.8414e-97
							39048.8	0	0	5.15286e-97
							39088.8	0	0	3.00119e-97
							39128.9	0	0	1.74685e-97
							39168.9	0	0	1.0161e-97
							39209	0	0	5.90653e-98
							39249	0	0	3.4312e-98
							39289	0	0	1.99195e-98
							39329.1	0	0	1.15565e-98
							39369.1	0	0	6.70028e-99
							39409.2	0	0	3.88218e-99
							39449.2	0	0	2.2479e-99
							39489.2	0	0	1.30075e-99
							39529.3	0	0	7.52194e-100
							39569.3	0	0	4.34693e-100
							39609.4	0	0	2.51046e-100
							39649.4	0	0	1.4489e-100
							39689.4	0	0	8.35688e-101
							39729.5	0	0	4.81688e-101
							39769.5	0	0	2.77463e-101
							39809.6	0	0	1.59721e-101
							39849.6	0	0	9.1883e-102
							39889.6	0	0	5.28233e-102
							39929.7	0	0	3.03483e-102
							39969.7	0	0	1.74245e-102
							40009.8	0	0	9.99776e-103
							40049.8	0	0	5.73275e-103
							40089.8	0	0	3.28504e-103
							40129.9	0	0	1.8812e-103
							40169.9	0	0	1.07658e-103
							40210	0	0	6.1571e-104
							40250	0	0	3.51903e-104
