# Supplementary material for: Membrane curvature initiates Cdc42-FBP17-N-WASP clustering and actin nucleation
Source: EMBO J. 2026 Jan 3;45(3):953–86. doi: 10.1038/s44318-025-00677-w (PMC12864879; doi:10.1038/s44318-025-00677-w)
Supplement: Supplementary file 15 — Source data Fig. 7 [file 44318_2025_677_MOESM15_ESM.zip › Figure 7/EMBOJ-2025-122516_SourceDataFor Figure 7I.xlsx]

## Sheet: Sheet1
Figure 7I_ N-WASP FL + SH3/tri-SH3 TIRF Actin assambly assay_ actin branch number per 37.44*37.44 μm2
mono-SH3	Frame	Time / min	Repeat1					Repeat2					Repeat3
			ROI1	ROI2	ROI3	ROI4		ROI1	ROI2	ROI3	ROI4		ROI1	ROI2	ROI3	ROI4
	1	0	0	0	0	0		0	0	0	0		0	0	0	0
	3	0.5	0	0	0	0		0	0	0	0		0	0	0	0
	5	1	0	0	0	0		0	0	0	0		0	0	0	0
	7	1.5	0	0	0	0		0	0	0	0		0	0	0	0
	9	2	0	0	0	0		0	0	0	0		0	0	0	0
	11	2.5	0	0	0	0		0	0	0	0		0	0	0	0
	13	3	0	0	0	0		0	0	0	0		0	0	0	0
	15	3.5	0	0	0	0		0	0	0	0		0	0	0	0
	17	4	0	0	0	0		0	0	0	0		0	0	0	0
	19	4.5	0	0	0	0		0	0	0	0		0	0	0	0
	21	5	0	0	0	0		0	0	0	0		0	0	0	0
	23	5.5	0	0	0	0		0	0	0	0		0	0	0	0
	25	6	0	0	0	0		0	0	0	0		0	0	0	0
	27	6.5	0	0	0	0		0	0	0	0		0	0	0	0
	29	7	0	0	0	0		0	0	0	0		0	0	0	0
	31	7.5	0	0	0	0		0	0	0	0		0	0	0	0
	33	8	1	0	0	0		0	0	0	0		0	0	0	0
	35	8.5	1	0	0	0		0	0	0	0		0	0	0	1
	37	9	1	0	0	0		0	0	0	0		0	0	0	1
	39	9.5	1	0	0	0		0	0	0	0		0	0	0	1
	41	10	1	0	0	1		0	0	0	0		0	0	0	1
	43	10.5	1	0	0	1		0	0	0	0		0	0	0	1
	45	11	1	0	0	1		0	0	0	0		0	0	0	1
	47	11.5	1	0	1	1		0	0	0	0		0	0	0	1
	49	12	1	0	1	1		0	0	0	0		0	0	0	1
	51	12.5	1	0	1	1		0	0	0	0		0	0	0	1
	53	13	1	0	1	1		0	0	0	0		0	0	0	1
	55	13.5	1	0	1	1		1	0	0	0		0	0	0	2
	57	14	1	0	1	1		1	0	0	1		0	0	0	2
	59	14.5	1	0	1	1		1	0	0	1		0	0	0	2
	61	15	1	0	1	1		1	0	0	1		0	0	0	2
trimer-SH3	Frame	Time / min	Repeat1					Repeat2					Repeat3
			ROI1	ROI2	ROI3	ROI4		ROI1	ROI2	ROI3	ROI4		ROI1	ROI2	ROI3	ROI4
	1	0	0	0	0	0		0	0	0	0		0	0	0	0
	3	0.5	0	0	0	0		0	0	0	0		0	0	0	0
	5	1	0	0	0	0		0	0	0	0		0	0	0	0
	7	1.5	0	0	0	0		0	0	0	0		0	0	0	0
	9	2	0	0	0	0		0	0	0	0		0	0	0	0
	11	2.5	0	0	0	0		0	0	0	0		0	0	0	0
	13	3	0	0	0	0		0	0	0	0		0	0	0	0
	15	3.5	0	0	0	0		0	0	0	0		0	0	0	0
	17	4	0	0	0	0		0	0	0	0		0	0	0	0
	19	4.5	0	0	0	0		0	0	0	0		0	0	0	0
	21	5	0	0	0	0		0	0	0	0		0	0	3	0
	23	5.5	0	0	0	0		2	0	0	0		0	0	3	0
	25	6	0	0	0	0		2	2	0	0		0	0	4	0
	27	6.5	0	0	0	0		2	3	0	0		0	0	4	0
	29	7	0	0	0	0		2	3	0	0		0	0	4	0
	31	7.5	0	0	0	0		4	3	0	0		0	0	4	0
	33	8	0	0	0	0		4	3	0	0		4	0	5	0
	35	8.5	0	0	0	0		6	3	0	0		4	0	5	0
	37	9	0	0	0	0		6	5	0	0		4	0	5	0
	39	9.5	0	0	0	0		6	6	0	0		4	0	6	0
	41	10	0	2	0	0		9	7	0	0		6	0	6	0
	43	10.5	0	8	3	0		15	7	0	0		6	0	6	0
	45	11	0	14	8	0		21	8	0	0		7	0	7	0
	47	11.5	0	19	14	0		27	8	0	2		9	0	7	0
	49	12	0	24	16	0		32	10	0	3		12	0	7	0
	51	12.5	0	26	20	0		37	10	0	4		15	0	7	0
	53	13	0	28	24	0		42	10	0	4		18	0	7	0
	55	13.5	0	30	28	0		49	10	0	4		19	0	7	0
	57	14	0	34	30	0		50	10	0	4		21	0	7	0
	59	14.5	0	37	31	0		52	10	0	4		21	0	7	0
	61	15	0	37	31	0		58	10	0	4		21	0	7	0
tetramer-SH3	Frame	Time / min	Repeat1					Repeat2					Repeat3
			ROI1	ROI2	ROI3	ROI4		ROI1	ROI2	ROI3	ROI4		ROI1	ROI2	ROI3	ROI4
	1	0	0	0	0	0		0	0	0	0		0	0	0	1
	3	0.5	0	0	0	0		0	0	0	0		0	0	0	1
	5	1	0	0	0	0		0	0	0	0		0	0	0	1
	7	1.5	0	0	0	0		0	0	0	0		0	0	0	1
	9	2	0	0	0	0		0	0	0	0		0	0	0	1
	11	2.5	1	0	0	0		0	0	0	0		0	0	0	1
	13	3	1	0	0	0		0	0	0	0		1	0	0	1
	15	3.5	1	0	0	0		0	0	1	0		1	1	0	1
	17	4	1	0	0	0		0	0	1	0		1	1	0	1
	19	4.5	1	1	0	0		0	0	1	0		1	1	0	1
	21	5	1	1	0	0		1	0	2	1		1	1	0	1
	23	5.5	1	1	0	0		1	0	2	1		1	1	0	1
	25	6	1	1	0	0		1	0	2	1		1	2	0	1
	27	6.5	2	1	0	0		1	0	3	1		2	2	0	1
	29	7	3	1	1	0		1	0	3	1		2	2	0	1
	31	7.5	3	1	1	0		1	0	4	1		2	2	0	1
	33	8	4	1	1	0		1	0	4	1		2	3	0	1
	35	8.5	5	1	1	0		1	0	6	1		2	3	1	2
	37	9	6	2	1	1		1	0	8	1		2	4	1	2
	39	9.5	6	3	1	1		2	0	10	1		3	5	1	3
	41	10	7	4	2	1		3	0	13	1		3	6	1	5
	43	10.5	7	6	2	1		8	0	14	1		4	6	1	9
	45	11	9	9	3	1		9	0	16	1		4	10	1	10
	47	11.5	11	12	3	1		11	0	18	1		5	11	1	13
	49	12	13	15	5	1		13	0	22	1		6	16	2	16
	51	12.5	15	16	6	1		16	0	24	1		6	23	3	18
	53	13	17	17	9	1		18	0	24	1		6	27	3	23
	55	13.5	19	19	12	1		19	0	26	1		6	30	4	25
	57	14	22	20	15	1		20	0	27	1		6	33	4	26
	59	14.5	23	21	15	1		23	0	30	2		6	35	5	26
	61	15	24	22	15	1		23	0	37	2		6	38	5	26
