# Supplementary material for: Membrane curvature initiates Cdc42-FBP17-N-WASP clustering and actin nucleation
Source: EMBO J. 2026 Jan 3;45(3):953–86. doi: 10.1038/s44318-025-00677-w (PMC12864879; doi:10.1038/s44318-025-00677-w)
Supplement: Supplementary file 16 — Source data Fig. 8 [file 44318_2025_677_MOESM16_ESM.zip]

Archive with 36 entries (31 files):
- Figure 8/
- Figure 8/8C/
- Figure 8/8C/8C_FBP17_Single particle.tif
- Figure 8/8C/8C_FBP17_Single particle_Full view.tif
- Figure 8/8C/8C_K166A_Single particle.tif
- Figure 8/8C/8C_K166A_Single particle_Full view.tif
- Figure 8/8C/RoiSet.zip
- Figure 8/8F/
- Figure 8/8F/8F_FBP17.tiff
- Figure 8/8F/8F_FBP17_16bit_stack.tif
- Figure 8/8F/8F_FdHR1.tiff
- Figure 8/8F/8F_FdHR1_16bit_stack.tif
- Figure 8/8F/8F_K166A.tiff
- Figure 8/8F/8F_K166A_16bit_stack.tif
- Figure 8/8F/README.txt
- Figure 8/8G/
- Figure 8/8G/8G_FBP17.tiff
- Figure 8/8G/8G_FBP17_16bit_stack.tif
- Figure 8/8G/8G_FdHR1.tiff
- Figure 8/8G/8G_FdHR1_16bit_stack.tif
- Figure 8/8G/8G_K166A.tiff
- Figure 8/8G/8G_K166A_16bit_stack.tif
- Figure 8/8G/README.txt
- Figure 8/8H/
- Figure 8/8H/Figure 8H_FBP17.tiff
- Figure 8/8H/Figure 8H_FBP17_16bit_stack.tif
- Figure 8/8H/Figure 8H_FdHR1.tiff
- Figure 8/8H/Figure 8H_FdHR1_16bit_stack.tif
- Figure 8/8H/Figure 8H_K166A.tiff
- Figure 8/8H/Figure 8H_K166A_16bit_stack.tif
- Figure 8/8H/README.txt
- Figure 8/EMBOJ-2025-122516_SourceDataFor Figure 8D.xlsx
- Figure 8/EMBOJ-2025-122516_SourceDataFor Figure 8E.xlsx
- Figure 8/EMBOJ-2025-122516_SourceDataFor Figure 8I.xlsx
- Figure 8/EMBOJ-2025-122516_SourceDataFor Figure 8J.xlsx
- Figure 8/EMBOJ-2025-122516_SourceDataFor Figure 8K.xlsx
