# Supplementary material for: Membrane curvature initiates Cdc42-FBP17-N-WASP clustering and actin nucleation
Source: EMBO J. 2026 Jan 3;45(3):953–86. doi: 10.1038/s44318-025-00677-w (PMC12864879; doi:10.1038/s44318-025-00677-w)
Supplement: Supplementary file 16 — Source data Fig. 8 [file 44318_2025_677_MOESM16_ESM.zip › Figure 8/EMBOJ-2025-122516_SourceDataFor Figure 8D.xlsx]

## Sheet: Sheet1
Figure 8D Total intensity of FBP17 WT/K166A particles
FBP17	K166A
23426	9597
13145	10978
11946	10259
13358	7464
23764	10027
12226	11586
14034	8884
13145	7461
25036	7714
12230	8785
12350	10958
13149	23737
19062	13682
22658	16494
18850	17211
23633	10641
30630	19278
13220	11025
13008	16917
20774	7133
14978	8996
12805	14893
28688	9248
27377	9328
19526	14080
15337	5965
15180	16413
12041	8730
22984	27955
22733	33372
18875	9100
19195	7342
11293	10159
14500	12511
12230	11349
14936	12747
13973	11329
13422	19165
18486	9064
40884	8374
25912	40304
41717	8146
14374	12166
25710	17943
18061	12131
13624	10485
19773	11196
22934	9122
15021	17976
12410	19131
13005	11604
15844	7049
30259	21349
19801	10951
17575	9648
19389	10735
11271	24369
20233	11169
13119	7347
15226	21646
13350	10446
12669	10800
18670	27559
12104	11595
16432	10089
22782	23647
15619	20119
21047	6427
27962	6103
22263	25016
11829	6761
13186	8097
11464	9519
11914	10505
11532	13521
19389	15677
14371	16423
13221	7842
24277	10294
22934	21192
12083	7213
14693	7675
18128	8962
12882	23998
12616	7726
20625	11757
23490	19833
11393	21804
36733	9926
17326	8279
19830	6943
21758	18394
13624	6308
31810	33763
14162	15478
22398	8195
12534	8450
11946	14190
12355	9051
15748	8329
14409	15436
35609	10200
18002	22266
17320	7160
18638	10662
20199	6105
21231	9170
21231	23737
22671	10232
13823	25325
13642	21244
10980	24809
12443	6820
13855	8907
10998	13136
11121	7783
21861	8143
12355	15405
11735	8578
13483	8280
14331	16164
21743	7793
28763	8223
26520	42759
13572	13315
13301	15189
10628	11807
11949	28399
19144	11807
15634	6306
11454	19007
11293	27016
19321	12234
39778	11939
17320	7275
13206	9810
27463	9319
23852	6661
12041	27754
19734	5908
39208	19503
24209	12591
31837	13815
11623	11685
20348	9599
10922	6024
13956	6146
14985	34613
13624	10699
17320	8280
12501	7898
11688	28027
15980	17465
15650	8889
21543	34254
13565	17463
11115	10951
56482	6169
12805	7824
11827	8825
13814	21532
22661	9397
42911	7453
17269	10120
18249	6245
25555	8184
27387	11265
12708	12228
30561	16773
13915	19162
12318	8943
13642	22675
21124	12014
15944	15232
14003	32829
15566	14531
19477	14007
21185	11616
28390	6434
21456	7865
41717	30302
23852	8768
13619	14537
21061	6178
23861	16516
14591	13438
17306	9985
57422	11096
13915	10667
11829	12162
35609	16179
15527	10079
22343	7050
14392	10301
23527	24890
21089	15218
23527	9231
28893	7337
17199	10734
18590	22053
