# Supplementary material for: Membrane curvature initiates Cdc42-FBP17-N-WASP clustering and actin nucleation
Source: EMBO J. 2026 Jan 3;45(3):953–86. doi: 10.1038/s44318-025-00677-w (PMC12864879; doi:10.1038/s44318-025-00677-w)
Supplement: Supplementary file 16 — Source data Fig. 8 [file 44318_2025_677_MOESM16_ESM.zip › Figure 8/EMBOJ-2025-122516_SourceDataFor Figure 8E.xlsx]

## Sheet: Sheet1
Figure 8E_Distribution of FBP17 particles total intensity
Histogram of particles intensity					Non-linear regression curve - Gaussian
Bin Center	FBP17	K166A			Bin Center	FBP17	K166A
500	0	0			0	0.112649	0.0358756
1500	0	0			50.5506	0.116288	0.0384174
2500	0	0			101.101	0.120032	0.0411242
3500	0	0			151.652	0.123883	0.0440056
4500	0	0			202.202	0.127845	0.0470717
5500	0	2			252.753	0.131919	0.050333
6500	0	15			303.303	0.13611	0.0538006
7500	0	21			353.854	0.140419	0.0574861
8500	0	23			404.404	0.144849	0.0614016
9500	0	17			454.955	0.149403	0.0655598
10500	4	24			505.506	0.154085	0.069974
11500	19	16			556.056	0.158897	0.0746581
12500	21	9			606.607	0.163842	0.0796267
13500	30	6			657.157	0.168924	0.0848949
14500	14	6			707.708	0.174145	0.0904785
15500	13	7			758.258	0.179508	0.0963942
16500	1	8			808.809	0.185018	0.102659
17500	8	5			859.359	0.190677	0.109291
18500	10	1			909.91	0.196488	0.116309
19500	12	7			960.46	0.202456	0.123733
20500	5	1			1011.01	0.208583	0.131582
21500	12	6			1061.56	0.214874	0.139877
22500	11	3			1112.11	0.221331	0.148642
23500	9	4			1162.66	0.227958	0.157898
24500	2	3			1213.21	0.23476	0.167669
25500	4	2			1263.76	0.241739	0.17798
26500	1	0			1314.31	0.2489	0.188855
27500	4	4			1364.86	0.256246	0.200322
28500	4	2			1415.42	0.263782	0.212407
29500	0	0			1465.97	0.271511	0.22514
30500	3	1			1516.52	0.279437	0.238548
31500	2	0			1567.07	0.287566	0.252662
32500	0	1			1617.62	0.295899	0.267514
33500	0	2			1668.17	0.304443	0.283135
34500	0	2			1718.72	0.313201	0.299559
35500	2	0			1769.27	0.322177	0.316819
36500	1	0			1819.82	0.331376	0.334952
37500	0	0			1870.37	0.340802	0.353993
38500	0	0			1920.92	0.35046	0.373979
39500	2	0			1971.47	0.360354	0.39495
40500	1	1			2022.02	0.370489	0.416944
41500	2	0			2072.57	0.38087	0.440002
42500	1	1			2123.12	0.3915	0.464165
43500	0	0			2173.67	0.402386	0.489477
44500	0	0			2224.22	0.413531	0.51598
45500	0	0			2274.77	0.424941	0.543719
46500	0	0			2325.33	0.43662	0.57274
47500	0	0			2375.88	0.448573	0.603089
48500	0	0			2426.43	0.460806	0.634815
49500	0	0			2476.98	0.473323	0.667965
50500	0	0			2527.53	0.48613	0.702589
					2578.08	0.499232	0.738738
					2628.63	0.512633	0.776463
					2679.18	0.526339	0.815816
					2729.73	0.540355	0.85685
					2780.28	0.554688	0.89962
					2830.83	0.569341	0.944178
					2881.38	0.58432	0.990582
					2931.93	0.599631	1.03889
					2982.48	0.61528	1.08915
					3033.03	0.631271	1.14142
					3083.58	0.64761	1.19577
					3134.13	0.664304	1.25225
					3184.68	0.681356	1.31091
					3235.24	0.698774	1.37183
					3285.79	0.716563	1.43504
					3336.34	0.734728	1.50063
					3386.89	0.753276	1.56863
					3437.44	0.772211	1.63912
					3487.99	0.79154	1.71215
					3538.54	0.811269	1.78778
					3589.09	0.831403	1.86607
					3639.64	0.851948	1.94707
					3690.19	0.87291	2.03085
					3740.74	0.894294	2.11746
					3791.29	0.916108	2.20695
					3841.84	0.938356	2.29939
					3892.39	0.961044	2.39482
					3942.94	0.984179	2.4933
					3993.49	1.00777	2.59488
					4044.04	1.03181	2.69962
					4094.59	1.05632	2.80755
					4145.15	1.0813	2.91874
					4195.7	1.10675	3.03321
					4246.25	1.13269	3.15103
					4296.8	1.15911	3.27222
					4347.35	1.18603	3.39683
					4397.9	1.21344	3.5249
					4448.45	1.24136	3.65646
					4499	1.26979	3.79155
					4549.55	1.29874	3.93018
					4600.1	1.3282	4.0724
					4650.65	1.3582	4.21822
					4701.2	1.38873	4.36767
					4751.75	1.41979	4.52076
					4802.3	1.45141	4.6775
					4852.85	1.48357	4.83791
					4903.4	1.51628	5.00199
					4953.95	1.54956	5.16974
					5004.5	1.5834	5.34117
					5055.06	1.61781	5.51626
					5105.61	1.6528	5.69501
					5156.16	1.68837	5.87741
					5206.71	1.72453	6.06343
					5257.26	1.76127	6.25305
					5307.81	1.79862	6.44624
					5358.36	1.83656	6.64297
					5408.91	1.87511	6.84321
					5459.46	1.91427	7.0469
					5510.01	1.95405	7.254
					5560.56	1.99444	7.46446
					5611.11	2.03546	7.67822
					5661.66	2.0771	7.89521
					5712.21	2.11938	8.11537
					5762.76	2.16229	8.33862
					5813.31	2.20585	8.56487
					5863.86	2.25004	8.79405
					5914.41	2.29488	9.02606
					5964.96	2.34038	9.26081
					6015.52	2.38652	9.49819
					6066.07	2.43333	9.73809
					6116.62	2.48079	9.9804
					6167.17	2.52892	10.225
					6217.72	2.57771	10.4718
					6268.27	2.62717	10.7206
					6318.82	2.6773	10.9713
					6369.37	2.72811	11.2237
					6419.92	2.77959	11.4778
					6470.47	2.83174	11.7333
					6521.02	2.88458	11.9902
					6571.57	2.9381	12.2482
					6622.12	2.99229	12.5071
					6672.67	3.04717	12.7669
					6723.22	3.10274	13.0273
					6773.77	3.15899	13.2881
					6824.32	3.21592	13.5492
					6874.87	3.27355	13.8104
					6925.43	3.33185	14.0715
					6975.98	3.39085	14.3323
					7026.53	3.45053	14.5926
					7077.08	3.51089	14.8522
					7127.63	3.57194	15.1108
					7178.18	3.63367	15.3684
					7228.73	3.69609	15.6246
					7279.28	3.75919	15.8793
					7329.83	3.82296	16.1322
					7380.38	3.88742	16.3832
					7430.93	3.95255	16.632
					7481.48	4.01835	16.8784
					7532.03	4.08483	17.1222
					7582.58	4.15197	17.3632
					7633.13	4.21978	17.6011
					7683.68	4.28825	17.8358
					7734.23	4.35738	18.067
					7784.78	4.42716	18.2945
					7835.34	4.4976	18.5181
					7885.89	4.56867	18.7375
					7936.44	4.64039	18.9527
					7986.99	4.71275	19.1633
					8037.54	4.78574	19.3691
					8088.09	4.85935	19.57
					8138.64	4.93358	19.7658
					8189.19	5.00842	19.9562
					8239.74	5.08387	20.1411
					8290.29	5.15992	20.3203
					8340.84	5.23657	20.4936
					8391.39	5.3138	20.6608
					8441.94	5.39161	20.8218
					8492.49	5.46999	20.9763
					8543.04	5.54893	21.1243
					8593.59	5.62843	21.2655
					8644.14	5.70847	21.3998
					8694.69	5.78905	21.5272
					8745.25	5.87016	21.6473
					8795.8	5.95178	21.7602
					8846.35	6.03392	21.8657
					8896.9	6.11655	21.9636
					8947.45	6.19966	22.0539
					8998	6.28326	22.1365
					9048.55	6.36731	22.2113
					9099.1	6.45183	22.2782
					9149.65	6.53678	22.3371
					9200.2	6.62217	22.388
					9250.75	6.70797	22.4309
					9301.3	6.79418	22.4655
					9351.85	6.88078	22.492
					9402.4	6.96776	22.5103
					9452.95	7.05511	22.5204
					9503.5	7.14281	22.5223
					9554.05	7.23085	22.5159
					9604.6	7.31921	22.5013
					9655.16	7.40788	22.4785
					9705.71	7.49685	22.4475
					9756.26	7.5861	22.4083
					9806.81	7.67561	22.3611
					9857.36	7.76537	22.3057
					9907.91	7.85537	22.2424
					9958.46	7.94558	22.1712
					10009	8.03599	22.0921
					10059.6	8.12658	22.0052
					10110.1	8.21735	21.9107
					10160.7	8.30826	21.8086
					10211.2	8.39931	21.699
					10261.8	8.49047	21.5821
					10312.3	8.58173	21.458
					10362.9	8.67307	21.3268
					10413.4	8.76447	21.1887
					10464	8.85591	21.0437
					10514.5	8.94738	20.8921
					10565.1	9.03885	20.734
					10615.6	9.1303	20.5696
					10666.2	9.22173	20.3991
					10716.7	9.3131	20.2225
					10767.3	9.4044	20.0402
					10817.8	9.49561	19.8522
					10868.4	9.5867	19.6588
					10918.9	9.67767	19.4602
					10969.5	9.76848	19.2565
					11020	9.85912	19.048
					11070.6	9.94956	18.8349
					11121.1	10.0398	18.6174
					11171.7	10.1298	18.3956
					11222.2	10.2195	18.1698
					11272.8	10.309	17.9403
					11323.3	10.3982	17.7072
					11373.9	10.487	17.4707
					11424.4	10.5755	17.231
					11475	10.6637	16.9885
					11525.5	10.7514	16.7432
					11576.1	10.8388	16.4955
					11626.6	10.9257	16.2455
					11677.2	11.0122	15.9934
					11727.7	11.0982	15.7394
					11778.3	11.1838	15.4839
					11828.8	11.2688	15.2269
					11879.4	11.3533	14.9687
					11929.9	11.4372	14.7095
					11980.5	11.5205	14.4495
					12031	11.6033	14.1889
					12081.6	11.6854	13.928
					12132.1	11.7669	13.6668
					12182.7	11.8477	13.4056
					12233.2	11.9279	13.1446
					12283.8	12.0073	12.884
					12334.3	12.086	12.6239
					12384.9	12.164	12.3646
					12435.4	12.2412	12.1062
					12486	12.3176	11.8488
					12536.5	12.3931	11.5927
					12587.1	12.4679	11.3379
					12637.6	12.5418	11.0847
					12688.2	12.6148	10.8332
					12738.7	12.687	10.5835
					12789.3	12.7582	10.3358
					12839.8	12.8285	10.0902
					12890.4	12.8978	9.84686
					12940.9	12.9662	9.60586
					12991.5	13.0335	9.36734
					13042	13.0999	9.13139
					13092.6	13.1652	8.89814
					13143.1	13.2295	8.66767
					13193.7	13.2927	8.44009
					13244.2	13.3548	8.21548
					13294.8	13.4159	7.99392
					13345.3	13.4757	7.77549
					13395.9	13.5345	7.56027
					13446.4	13.5921	7.34832
					13497	13.6485	7.1397
					13547.5	13.7038	6.93446
					13598.1	13.7578	6.73267
					13648.6	13.8106	6.53435
					13699.2	13.8622	6.33956
					13749.7	13.9125	6.14833
					13800.3	13.9616	5.96069
					13850.9	14.0093	5.77666
					13901.4	14.0558	5.59627
					13952	14.1009	5.41952
					14002.5	14.1448	5.24645
					14053.1	14.1873	5.07704
					14103.6	14.2284	4.9113
					14154.2	14.2682	4.74924
					14204.7	14.3066	4.59085
					14255.3	14.3436	4.43612
					14305.8	14.3792	4.28504
					14356.4	14.4134	4.13759
					14406.9	14.4462	3.99375
					14457.5	14.4776	3.85351
					14508	14.5075	3.71683
					14558.6	14.5359	3.58368
					14609.1	14.563	3.45405
					14659.7	14.5885	3.32788
					14710.2	14.6126	3.20516
					14760.8	14.6352	3.08583
					14811.3	14.6563	2.96985
					14861.9	14.6759	2.85719
					14912.4	14.694	2.7478
					14963	14.7106	2.64163
					15013.5	14.7256	2.53864
					15064.1	14.7392	2.43877
					15114.6	14.7512	2.34197
					15165.2	14.7618	2.24819
					15215.7	14.7708	2.15738
					15266.3	14.7782	2.06948
					15316.8	14.7842	1.98443
					15367.4	14.7886	1.90219
					15417.9	14.7914	1.82268
					15468.5	14.7927	1.74587
					15519	14.7925	1.67167
					15569.6	14.7908	1.60005
					15620.1	14.7875	1.53093
					15670.7	14.7826	1.46427
					15721.2	14.7763	1.39999
					15771.8	14.7684	1.33805
					15822.3	14.759	1.27838
					15872.9	14.748	1.22092
					15923.4	14.7356	1.16563
					15974	14.7216	1.11242
					16024.5	14.7061	1.06126
					16075.1	14.689	1.01209
					16125.6	14.6705	0.964833
					16176.2	14.6505	0.919451
					16226.7	14.629	0.875883
					16277.3	14.606	0.834074
					16327.8	14.5815	0.793971
					16378.4	14.5555	0.75552
					16428.9	14.5281	0.718668
					16479.5	14.4992	0.683364
					16530	14.4689	0.649556
					16580.6	14.4372	0.617196
					16631.1	14.404	0.586233
					16681.7	14.3694	0.55662
					16732.2	14.3334	0.528309
					16782.8	14.296	0.501256
					16833.3	14.2572	0.475413
					16883.9	14.217	0.450739
					16934.4	14.1755	0.427188
					16985	14.1326	0.40472
					17035.5	14.0884	0.383294
					17086.1	14.0429	0.362869
					17136.6	13.9961	0.343408
					17187.2	13.9479	0.324871
					17237.7	13.8985	0.307222
					17288.3	13.8479	0.290426
					17338.8	13.7959	0.274448
					17389.4	13.7428	0.259254
					17439.9	13.6884	0.244812
					17490.5	13.6328	0.231089
					17541	13.5761	0.218057
					17591.6	13.5182	0.205684
					17642.1	13.4591	0.193942
					17692.7	13.3989	0.182803
					17743.2	13.3375	0.172242
					17793.8	13.2751	0.162231
					17844.3	13.2116	0.152746
					17894.9	13.147	0.143763
					17945.4	13.0814	0.135259
					17996	13.0148	0.127212
					18046.5	12.9471	0.119599
					18097.1	12.8785	0.112401
					18147.6	12.8089	0.105598
					18198.2	12.7383	0.0991697
					18248.7	12.6668	0.0930991
					18299.3	12.5944	0.0873681
					18349.8	12.5212	0.0819599
					18400.4	12.447	0.0768584
					18451	12.372	0.0720481
					18501.5	12.2962	0.0675141
					18552.1	12.2196	0.0632424
					18602.6	12.1422	0.0592192
					18653.2	12.064	0.0554318
					18703.7	11.9851	0.0518676
					18754.3	11.9055	0.0485148
					18804.8	11.8251	0.0453622
					18855.4	11.7441	0.0423989
					18905.9	11.6625	0.0396147
					18956.5	11.5802	0.0369998
					19007	11.4972	0.0345449
					19057.6	11.4137	0.0322411
					19108.1	11.3296	0.0300799
					19158.7	11.245	0.0280534
					19209.2	11.1598	0.0261538
					19259.8	11.0742	0.0243739
					19310.3	10.988	0.0227068
					19360.9	10.9014	0.0211461
					19411.4	10.8144	0.0196854
					19462	10.7269	0.0183189
					19512.5	10.639	0.017041
					19563.1	10.5508	0.0158465
					19613.6	10.4622	0.0147303
					19664.2	10.3732	0.0136878
					19714.7	10.284	0.0127144
					19765.3	10.1944	0.0118058
					19815.8	10.1046	0.0109582
					19866.4	10.0145	0.0101678
					19916.9	9.92424	0.00943089
					19967.5	9.83374	0.0087442
					20018	9.74305	0.00810455
					20068.6	9.65219	0.00750895
					20119.1	9.56119	0.00695457
					20169.7	9.47006	0.00643877
					20220.2	9.37882	0.00595904
					20270.8	9.2875	0.00551304
					20321.3	9.19611	0.00509856
					20371.9	9.10468	0.00471351
					20422.4	9.01322	0.00435595
					20473	8.92174	0.00402404
					20523.5	8.83028	0.00371607
					20574.1	8.73885	0.00343041
					20624.6	8.64747	0.00316555
					20675.2	8.55615	0.00292007
					20725.7	8.46491	0.00269265
					20776.3	8.37378	0.00248203
					20826.8	8.28277	0.00228705
					20877.4	8.1919	0.00210661
					20927.9	8.10118	0.0019397
					20978.5	8.01063	0.00178537
					21029	7.92028	0.00164271
					21079.6	7.83012	0.0015109
					21130.1	7.74019	0.00138915
					21180.7	7.6505	0.00127675
					21231.2	7.56106	0.00117302
					21281.8	7.47189	0.00107732
					21332.3	7.383	0.000989064
					21382.9	7.29442	0.000907708
					21433.4	7.20614	0.000832739
					21484	7.1182	0.000763683
					21534.5	7.0306	0.000700097
					21585.1	6.94335	0.000641571
					21635.6	6.85647	0.000587723
					21686.2	6.76998	0.000538197
					21736.7	6.68389	0.000492665
					21787.3	6.5982	0.00045082
					21837.8	6.51293	0.000412378
					21888.4	6.4281	0.000377076
					21938.9	6.34371	0.000344671
					21989.5	6.25978	0.000314935
					22040	6.17632	0.000287659
					22090.6	6.09334	0.00026265
					22141.1	6.01085	0.000239727
					22191.7	5.92886	0.000218725
					22242.2	5.84738	0.000199489
					22292.8	5.76642	0.000181879
					22343.3	5.68599	0.000165763
					22393.9	5.6061	0.00015102
					22444.4	5.52676	0.000137538
					22495	5.44797	0.000125213
					22545.5	5.36975	0.000113951
					22596.1	5.2921	0.000103665
					22646.6	5.21503	9.42719e-05
					22697.2	5.13855	8.5699e-05
					22747.7	5.06267	7.78771e-05
					22798.3	4.98739	7.07434e-05
					22848.8	4.91271	6.42396e-05
					22899.4	4.83866	5.83124e-05
					22949.9	4.76522	5.29127e-05
					23000.5	4.69241	4.79955e-05
					23051.1	4.62023	4.35194e-05
					23101.6	4.54869	3.94462e-05
					23152.2	4.47779	3.57412e-05
					23202.7	4.40754	3.23724e-05
					23253.3	4.33794	2.93104e-05
					23303.8	4.269	2.65283e-05
					23354.4	4.20071	2.40015e-05
					23404.9	4.13309	2.17075e-05
					23455.5	4.06613	1.96255e-05
					23506	3.99985	1.77367e-05
					23556.6	3.93423	1.60239e-05
					23607.1	3.86929	1.44711e-05
					23657.7	3.80502	1.30641e-05
					23708.2	3.74144	1.17895e-05
					23758.8	3.67853	1.06354e-05
					23809.3	3.6163	9.59081e-06
					23859.9	3.55476	8.64563e-06
					23910.4	3.49391	7.79074e-06
					23961	3.43373	7.01783e-06
					24011.5	3.37425	6.31928e-06
					24062.1	3.31544	5.68818e-06
					24112.6	3.25733	5.11824e-06
					24163.2	3.1999	4.60373e-06
					24213.7	3.14316	4.13942e-06
					24264.3	3.0871	3.72058e-06
					24314.8	3.03173	3.34289e-06
					24365.4	2.97704	3.00245e-06
					24415.9	2.92303	2.69569e-06
					24466.5	2.86971	2.41939e-06
					24517	2.81706	2.17062e-06
					24567.6	2.76509	1.94671e-06
					24618.1	2.7138	1.74526e-06
					24668.7	2.66319	1.56409e-06
					24719.2	2.61324	1.40121e-06
					24769.8	2.56397	1.25484e-06
					24820.3	2.51537	1.12334e-06
					24870.9	2.46742	1.00526e-06
					24921.4	2.42015	8.99257e-07
					24972	2.37353	8.0414e-07
					25022.5	2.32756	7.18821e-07
					25073.1	2.28225	6.4232e-07
					25123.6	2.23759	5.7375e-07
					25174.2	2.19358	5.12314e-07
					25224.7	2.1502	4.57288e-07
					25275.3	2.10747	4.08024e-07
					25325.8	2.06537	3.63933e-07
					25376.4	2.0239	3.24489e-07
					25426.9	1.98306	2.89213e-07
					25477.5	1.94284	2.57679e-07
					25528	1.90324	2.29499e-07
					25578.6	1.86425	2.04326e-07
					25629.1	1.82587	1.81847e-07
					25679.7	1.78809	1.61783e-07
					25730.2	1.75092	1.43879e-07
					25780.8	1.71434	1.2791e-07
					25831.3	1.67834	1.13672e-07
					25881.9	1.64294	1.00982e-07
					25932.4	1.60811	8.96758e-08
					25983	1.57386	7.96063e-08
					26033.5	1.54018	7.06417e-08
					26084.1	1.50706	6.26637e-08
					26134.6	1.4745	5.55663e-08
					26185.2	1.44249	4.92548e-08
					26235.7	1.41103	4.36443e-08
					26286.3	1.38012	3.86587e-08
					26336.8	1.34974	3.42301e-08
					26387.4	1.31989	3.02977e-08
					26437.9	1.29057	2.68073e-08
					26488.5	1.26177	2.37103e-08
					26539	1.23349	2.09635e-08
					26589.6	1.20571	1.85281e-08
					26640.1	1.17843	1.63696e-08
					26690.7	1.15166	1.44573e-08
					26741.2	1.12537	1.27638e-08
					26791.8	1.09957	1.12645e-08
					26842.3	1.07425	9.93764e-09
					26892.9	1.0494	8.7639e-09
					26943.4	1.02503	7.72597e-09
					26994	1.00111	6.80847e-09
					27044.5	0.977651	5.99774e-09
					27095.1	0.954642	5.28162e-09
					27145.6	0.932077	4.64929e-09
					27196.2	0.909952	4.09118e-09
					27246.7	0.888259	3.59875e-09
					27297.3	0.866993	3.16443e-09
					27347.8	0.846149	2.78151e-09
					27398.4	0.82572	2.44403e-09
					27448.9	0.8057	2.14672e-09
					27499.5	0.786084	1.88488e-09
					27550.1	0.766866	1.65437e-09
					27600.6	0.74804	1.45153e-09
					27651.2	0.7296	1.27308e-09
					27701.7	0.711541	1.11617e-09
					27752.3	0.693856	9.78241e-10
					27802.8	0.676541	8.57042e-10
					27853.4	0.65959	7.50584e-10
					27903.9	0.642996	6.5711e-10
					27954.5	0.626755	5.75066e-10
					28005	0.61086	5.03082e-10
					28055.6	0.595307	4.39948e-10
					28106.1	0.580089	3.84596e-10
					28156.7	0.565202	3.36085e-10
					28207.2	0.550639	2.93586e-10
					28257.8	0.536396	2.56367e-10
					28308.3	0.522467	2.23785e-10
					28358.9	0.508847	1.95272e-10
					28409.4	0.49553	1.7033e-10
					28460	0.482512	1.48519e-10
					28510.5	0.469787	1.29454e-10
					28561.1	0.45735	1.12795e-10
					28611.6	0.445196	9.82439e-11
					28662.2	0.43332	8.55387e-11
					28712.7	0.421717	7.44493e-11
					28763.3	0.410381	6.47739e-11
					28813.8	0.39931	5.63353e-11
					28864.4	0.388496	4.89781e-11
					28914.9	0.377936	4.25662e-11
					28965.5	0.367625	3.69802e-11
					29016	0.357558	3.21155e-11
					29066.6	0.34773	2.78805e-11
					29117.1	0.338138	2.41952e-11
					29167.7	0.328775	2.09893e-11
					29218.2	0.319639	1.82015e-11
					29268.8	0.310725	1.57783e-11
					29319.3	0.302027	1.36726e-11
					29369.9	0.293543	1.18437e-11
					29420.4	0.285267	1.02556e-11
					29471	0.277196	8.87722e-12
					29521.5	0.269325	7.6813e-12
					29572.1	0.261651	6.64406e-12
					29622.6	0.254169	5.74478e-12
					29673.2	0.246875	4.9654e-12
					29723.7	0.239765	4.29019e-12
					29774.3	0.232836	3.70545e-12
					29824.8	0.226084	3.19923e-12
					29875.4	0.219504	2.76116e-12
					29925.9	0.213094	2.3822e-12
					29976.5	0.20685	2.0545e-12
					30027	0.200768	1.77124e-12
					30077.6	0.194844	1.52647e-12
					30128.1	0.189076	1.31504e-12
					30178.7	0.183459	1.13249e-12
					30229.2	0.177991	9.74917e-13
					30279.8	0.172667	8.38964e-13
					30330.3	0.167486	7.21706e-13
					30380.9	0.162443	6.20609e-13
					30431.4	0.157535	5.3348e-13
					30482	0.15276	4.58415e-13
					30532.5	0.148114	3.93768e-13
					30583.1	0.143595	3.38114e-13
					30633.6	0.139199	2.9022e-13
					30684.2	0.134924	2.49019e-13
					30734.7	0.130766	2.13589e-13
					30785.3	0.126723	1.83133e-13
					30835.8	0.122793	1.56963e-13
					30886.4	0.118972	1.34483e-13
					30936.9	0.115258	1.1518e-13
					30987.5	0.111648	9.86124e-14
					31038	0.10814	8.43967e-14
					31088.6	0.104732	7.22039e-14
					31139.1	0.10142	6.175e-14
					31189.7	0.0982027	5.27904e-14
					31240.2	0.0950777	4.51142e-14
					31290.8	0.0920426	3.85402e-14
					31341.3	0.0890951	3.29121e-14
					31391.9	0.086233	2.80956e-14
					31442.4	0.0834542	2.39752e-14
					31493	0.0807565	2.04516e-14
					31543.5	0.078138	1.74394e-14
					31594.1	0.0755964	1.48655e-14
					31644.6	0.07313	1.26668e-14
					31695.2	0.0707366	1.07894e-14
					31745.7	0.0684145	9.18691e-15
					31796.3	0.0661617	7.81955e-15
					31846.8	0.0639765	6.65327e-15
					31897.4	0.061857	5.65887e-15
					31947.9	0.0598015	4.81134e-15
					31998.5	0.0578083	4.08924e-15
					32049	0.0558757	3.47425e-15
					32099.6	0.0540022	2.95067e-15
					32150.2	0.052186	2.50508e-15
					32200.7	0.0504256	2.126e-15
					32251.3	0.0487196	1.80363e-15
					32301.8	0.0470664	1.52958e-15
					32352.4	0.0454646	1.29669e-15
					32402.9	0.0439127	1.09886e-15
					32453.5	0.0424094	9.30875e-16
					32504	0.0409533	7.88281e-16
					32554.6	0.0395431	6.67285e-16
					32605.1	0.0381775	5.64655e-16
					32655.7	0.0368552	4.77635e-16
					32706.2	0.035575	4.03878e-16
					32756.8	0.0343357	3.41386e-16
					32807.3	0.0331361	2.88458e-16
					32857.9	0.0319751	2.43646e-16
					32908.4	0.0308516	2.05721e-16
					32959	0.0297645	1.73636e-16
					33009.5	0.0287127	1.46501e-16
					33060.1	0.0276952	1.23562e-16
					33110.6	0.0267109	1.04176e-16
					33161.2	0.025759	8.77995e-17
					33211.7	0.0248384	7.39705e-17
					33262.3	0.0239482	6.22969e-17
					33312.8	0.0230876	5.24463e-17
					33363.4	0.0222555	4.41372e-17
					33413.9	0.0214512	3.71309e-17
					33464.5	0.0206738	3.12254e-17
					33515	0.0199225	2.62496e-17
					33565.6	0.0191966	2.20585e-17
					33616.1	0.0184951	1.85299e-17
					33666.7	0.0178175	1.556e-17
					33717.2	0.0171628	1.30614e-17
					33767.8	0.0165305	1.09599e-17
					33818.3	0.0159199	9.19325e-18
					33868.9	0.0153302	7.70853e-18
					33919.4	0.0147608	6.46122e-18
					33970	0.0142111	5.41376e-18
					34020.5	0.0136805	4.53445e-18
					34071.1	0.0131683	3.79658e-18
					34121.6	0.0126739	3.17761e-18
					34172.2	0.0121969	2.65858e-18
					34222.7	0.0117365	2.22352e-18
					34273.3	0.0112924	1.85897e-18
					34323.8	0.010864	1.55362e-18
					34374.4	0.0104507	1.29795e-18
					34424.9	0.0100521	1.08396e-18
					34475.5	0.0096677	9.04924e-19
					34526	0.00929703	7.55179e-19
					34576.6	0.00893964	6.29983e-19
					34627.1	0.0085951	5.25351e-19
					34677.7	0.00826298	4.37936e-19
					34728.2	0.00794287	3.64934e-19
					34778.8	0.00763437	3.03989e-19
					34829.3	0.00733708	2.5313e-19
					34879.9	0.00705064	2.10702e-19
					34930.4	0.00677468	1.75322e-19
					34981	0.00650884	1.4583e-19
					35031.5	0.00625278	1.21254e-19
					35082.1	0.00600617	1.00783e-19
					35132.6	0.00576869	8.37375e-20
					35183.2	0.00554002	6.95495e-20
					35233.7	0.00531987	5.77443e-20
					35284.3	0.00510793	4.79253e-20
					35334.8	0.00490392	3.97615e-20
					35385.4	0.00470758	3.29762e-20
					35435.9	0.00451862	2.73389e-20
					35486.5	0.0043368	2.2657e-20
					35537	0.00416187	1.877e-20
					35587.6	0.00399357	1.55442e-20
					35638.1	0.00383168	1.2868e-20
					35688.7	0.00367597	1.06487e-20
					35739.2	0.00352623	8.80898e-21
					35789.8	0.00338223	7.2844e-21
					35840.3	0.00324377	6.02148e-21
					35890.9	0.00311066	4.9757e-21
					35941.4	0.0029827	4.11004e-21
					35992	0.00285971	3.39375e-21
					36042.5	0.0027415	2.80126e-21
					36093.1	0.00262791	2.31137e-21
					36143.6	0.00251876	1.90645e-21
					36194.2	0.0024139	1.5719e-21
					36244.7	0.00231316	1.29558e-21
					36295.3	0.00221639	1.06744e-21
					36345.8	0.00212345	8.79157e-22
					36396.4	0.0020342	7.23818e-22
					36446.9	0.0019485	5.95708e-22
					36497.5	0.00186621	4.90093e-22
					36548	0.00178721	4.03056e-22
					36598.6	0.00171138	3.31355e-22
					36649.1	0.0016386	2.72309e-22
					36699.7	0.00156874	2.23703e-22
					36750.3	0.00150171	1.83706e-22
					36800.8	0.0014374	1.50805e-22
					36851.4	0.00137569	1.23752e-22
					36901.9	0.0013165	1.01514e-22
					36952.5	0.00125972	8.32419e-23
					37003	0.00120527	6.82338e-23
					37053.6	0.00115305	5.59111e-23
					37104.1	0.00110298	4.57971e-23
					37154.7	0.00105497	3.7499e-23
					37205.2	0.00100895	3.06932e-23
					37255.8	0.000964838	2.51134e-23
					37306.3	0.000922556	2.05405e-23
					37356.9	0.000882036	1.67941e-23
					37407.4	0.000843207	1.3726e-23
					37458	0.000806004	1.12143e-23
					37508.5	0.000770363	9.15887e-24
					37559.1	0.000736221	7.47744e-24
					37609.6	0.000703519	6.10246e-24
					37660.2	0.000672199	4.9785e-24
					37710.7	0.000642208	4.06007e-24
					37761.3	0.00061349	3.30986e-24
					37811.8	0.000585996	2.69728e-24
					37862.4	0.000559676	2.19727e-24
					37912.9	0.000534483	1.7893e-24
					37963.5	0.00051037	1.45655e-24
					38014	0.000487295	1.18524e-24
					38064.6	0.000465214	9.64116e-25
					38115.1	0.000444088	7.8396e-25
					38165.7	0.000423878	6.37234e-25
					38216.2	0.000404545	5.17781e-25
					38266.8	0.000386053	4.20566e-25
					38317.3	0.000368369	3.41478e-25
					38367.9	0.000351458	2.77162e-25
					38418.4	0.000335289	2.24877e-25
					38469	0.00031983	1.82389e-25
					38519.5	0.000305052	1.47874e-25
					38570.1	0.000290927	1.19847e-25
					38620.6	0.000277427	9.70966e-26
					38671.2	0.000264526	7.8636e-26
					38721.7	0.000252199	6.3662e-26
					38772.3	0.000240421	5.15206e-26
					38822.8	0.00022917	4.16795e-26
					38873.4	0.000218422	3.37058e-26
					38923.9	0.000208157	2.72476e-26
					38974.5	0.000198353	2.20188e-26
					39025	0.000188992	1.77869e-26
					39075.6	0.000180053	1.43631e-26
					39126.1	0.00017152	1.15941e-26
					39176.7	0.000163374	9.35547e-27
					39227.2	0.000155599	7.54635e-27
					39277.8	0.000148178	6.08484e-27
					39328.3	0.000141097	4.90459e-27
					39378.9	0.00013434	3.95182e-27
					39429.4	0.000127893	3.18297e-27
					39480	0.000121743	2.56277e-27
					39530.5	0.000115877	2.06267e-27
					39581.1	0.000110282	1.65954e-27
					39631.6	0.000104946	1.33472e-27
					39682.2	9.98581e-05	1.07308e-27
					39732.7	9.50069e-05	8.62411e-28
					39783.3	9.0382e-05	6.9285e-28
					39833.8	8.59733e-05	5.56422e-28
					39884.4	8.17711e-05	4.46696e-28
					39934.9	7.77662e-05	3.58476e-28
					39985.5	7.39498e-05	2.87574e-28
					40036	7.03134e-05	2.30611e-28
					40086.6	6.68488e-05	1.84864e-28
					40137.1	6.35484e-05	1.48137e-28
					40187.7	6.04046e-05	1.18664e-28
					40238.2	5.74104e-05	9.50198e-29
					40288.8	5.45589e-05	7.6059e-29
					40339.3	5.18437e-05	6.08595e-29
					40389.9	4.92584e-05	4.86797e-29
					40440.4	4.67973e-05	3.89231e-29
					40491	4.44544e-05	3.11107e-29
					40541.5	4.22245e-05	2.48572e-29
					40592.1	4.01023e-05	1.98535e-29
					40642.6	3.80827e-05	1.58512e-29
					40693.2	3.61612e-05	1.26511e-29
					40743.7	3.4333e-05	1.00933e-29
					40794.3	3.25938e-05	8.04978e-30
					40844.8	3.09395e-05	6.41762e-30
					40895.4	2.93662e-05	5.11452e-30
					40945.9	2.78699e-05	4.07453e-30
					40996.5	2.64472e-05	3.24483e-30
					41047	2.50944e-05	2.58313e-30
					41097.6	2.38084e-05	2.05562e-30
					41148.1	2.25859e-05	1.63523e-30
					41198.7	2.1424e-05	1.30034e-30
					41249.2	2.03198e-05	1.03366e-30
					41299.8	1.92704e-05	8.2137e-31
					41350.4	1.82733e-05	6.52441e-31
					41400.9	1.73261e-05	5.18065e-31
					41451.5	1.64262e-05	4.11215e-31
					41502	1.55715e-05	3.26283e-31
					41552.6	1.47596e-05	2.58799e-31
					41603.1	1.39887e-05	2.05197e-31
					41653.7	1.32567e-05	1.62637e-31
					41704.2	1.25616e-05	1.28858e-31
					41754.8	1.19018e-05	1.02057e-31
					41805.3	1.12754e-05	8.08008e-32
					41855.9	1.06809e-05	6.39484e-32
					41906.4	1.01167e-05	5.05924e-32
					41957	9.58131e-06	4.00113e-32
					42007.5	9.0733e-06	3.16315e-32
					42058.1	8.59134e-06	2.49977e-32
					42108.6	8.13413e-06	1.97479e-32
					42159.2	7.70045e-06	1.55949e-32
					42209.7	7.28913e-06	1.23107e-32
					42260.3	6.89907e-06	9.71468e-33
					42310.8	6.5292e-06	7.66326e-33
					42361.4	6.17852e-06	6.04283e-33
					42411.9	5.84607e-06	4.7633e-33
					42462.5	5.53093e-06	3.75333e-33
					42513	5.23224e-06	2.95643e-33
					42563.6	4.94916e-06	2.32787e-33
					42614.1	4.68091e-06	1.83228e-33
					42664.7	4.42674e-06	1.44167e-33
					42715.2	4.18593e-06	1.13391e-33
					42765.8	3.95782e-06	8.91531e-34
					42816.3	3.74174e-06	7.00703e-34
					42866.9	3.5371e-06	5.50519e-34
					42917.4	3.3433e-06	4.32367e-34
					42968	3.15979e-06	3.39448e-34
					43018.5	2.98604e-06	2.66401e-34
					43069.1	2.82155e-06	2.08997e-34
					43119.6	2.66585e-06	1.63902e-34
					43170.2	2.51848e-06	1.2849e-34
					43220.7	2.379e-06	1.00693e-34
					43271.3	2.24702e-06	7.88798e-35
					43321.8	2.12214e-06	6.17697e-35
					43372.4	2.00399e-06	4.83533e-35
					43422.9	1.89222e-06	3.78371e-35
					43473.5	1.7865e-06	2.95973e-35
					43524	1.68651e-06	2.31433e-35
					43574.6	1.59196e-06	1.80901e-35
					43625.1	1.50254e-06	1.41351e-35
					43675.7	1.41801e-06	1.10407e-35
					43726.2	1.33808e-06	8.62057e-36
					43776.8	1.26254e-06	6.72848e-36
					43827.3	1.19113e-06	5.24975e-36
					43877.9	1.12365e-06	4.09451e-36
					43928.4	1.05988e-06	3.19232e-36
					43979	9.99621e-07	2.48801e-36
					44029.5	9.42693e-07	1.93838e-36
					44080.1	8.88914e-07	1.50961e-36
					44130.6	8.38117e-07	1.17526e-36
					44181.2	7.9014e-07	9.1463e-37
					44231.7	7.44832e-07	7.11536e-37
					44282.3	7.02049e-07	5.53337e-37
					44332.8	6.61655e-07	4.30154e-37
					44383.4	6.2352e-07	3.34271e-37
					44433.9	5.87522e-07	2.59666e-37
					44484.5	5.53545e-07	2.01638e-37
					44535	5.21479e-07	1.56521e-37
					44585.6	4.91219e-07	1.21454e-37
					44636.1	4.62666e-07	9.42091e-38
					44686.7	4.35729e-07	7.30492e-38
					44737.2	4.10317e-07	5.66212e-38
					44787.8	3.86346e-07	4.38717e-38
					44838.3	3.63739e-07	3.39805e-38
					44888.9	3.42418e-07	2.63098e-38
					44939.4	3.22314e-07	2.03632e-38
					44990	3.03359e-07	1.57549e-38
					45040.5	2.85489e-07	1.2185e-38
					45091.1	2.68643e-07	9.42061e-39
					45141.6	2.52765e-07	7.28069e-39
					45192.2	2.37801e-07	5.6248e-39
					45242.7	2.237e-07	4.34393e-39
					45293.3	2.10413e-07	3.35351e-39
					45343.8	1.97894e-07	2.58796e-39
					45394.4	1.86101e-07	1.99645e-39
					45444.9	1.74993e-07	1.53957e-39
					45495.5	1.6453e-07	1.18681e-39
					45546	1.54677e-07	9.14542e-40
					45596.6	1.45399e-07	7.04479e-40
					45647.1	1.36664e-07	5.42467e-40
					45697.7	1.28439e-07	4.17562e-40
					45748.2	1.20698e-07	3.21298e-40
					45798.8	1.13411e-07	2.47137e-40
					45849.3	1.06552e-07	1.90024e-40
					45899.9	1.00099e-07	1.46056e-40
					45950.5	9.40259e-08	1.12221e-40
					46001	8.83125e-08	8.6192e-41
					46051.6	8.29376e-08	6.61763e-41
					46102.1	7.78817e-08	5.07901e-41
					46152.7	7.31265e-08	3.8967e-41
					46203.2	6.86544e-08	2.98852e-41
					46253.8	6.44492e-08	2.29116e-41
					46304.3	6.04952e-08	1.75589e-41
					46354.9	5.67779e-08	1.34518e-41
					46405.4	5.32835e-08	1.03016e-41
					46456	4.9999e-08	7.88622e-42
					46506.5	4.6912e-08	6.03497e-42
					46557.1	4.40111e-08	4.6166e-42
					46607.6	4.12852e-08	3.5303e-42
					46658.2	3.87242e-08	2.69862e-42
					46708.7	3.63182e-08	2.06211e-42
					46759.3	3.40582e-08	1.57516e-42
					46809.8	3.19355e-08	1.20276e-42
					46860.4	2.9942e-08	9.18064e-43
					46910.9	2.80701e-08	7.00501e-43
					46961.5	2.63124e-08	5.34301e-43
					47012	2.46622e-08	4.07385e-43
					47062.6	2.31131e-08	3.10502e-43
					47113.1	2.16591e-08	2.36573e-43
					47163.7	2.02944e-08	1.8018e-43
					47214.2	1.90137e-08	1.3718e-43
					47264.8	1.7812e-08	1.04404e-43
					47315.3	1.66845e-08	7.94293e-44
					47365.9	1.56268e-08	6.04071e-44
					47416.4	1.46346e-08	4.59236e-44
					47467	1.37039e-08	3.49e-44
					47517.5	1.28312e-08	2.65128e-44
					47568.1	1.20127e-08	2.01339e-44
					47618.6	1.12453e-08	1.52841e-44
					47669.2	1.05258e-08	1.15983e-44
					47719.7	9.85134e-09	8.79814e-45
					47770.3	9.21913e-09	6.67156e-45
					47820.8	8.62659e-09	5.05714e-45
					47871.4	8.0713e-09	3.83199e-45
					47921.9	7.55097e-09	2.90258e-45
					47972.5	7.06345e-09	2.19779e-45
					48023	6.60672e-09	1.66352e-45
					48073.6	6.17887e-09	1.25867e-45
					48124.1	5.77814e-09	9.52003e-46
					48174.7	5.40283e-09	7.19788e-46
					48225.2	5.05138e-09	5.44017e-46
					48275.8	4.72229e-09	4.11018e-46
					48326.3	4.41419e-09	3.10421e-46
					48376.9	4.12576e-09	2.3436e-46
					48427.4	3.85577e-09	1.7687e-46
					48478	3.60308e-09	1.33435e-46
					48528.5	3.3666e-09	1.00629e-46
					48579.1	3.14531e-09	7.58612e-47
					48629.6	2.93827e-09	5.71686e-47
					48680.2	2.74456e-09	4.30661e-47
					48730.7	2.56336e-09	3.24307e-47
					48781.3	2.39388e-09	2.44128e-47
					48831.8	2.23536e-09	1.83704e-47
					48882.4	2.08713e-09	1.38186e-47
					48932.9	1.94853e-09	1.03908e-47
					48983.5	1.81894e-09	7.8104e-48
					49034	1.69779e-09	5.86868e-48
					49084.6	1.58454e-09	4.40807e-48
					49135.1	1.4787e-09	3.30977e-48
					49185.7	1.37978e-09	2.48421e-48
					49236.2	1.28735e-09	1.86389e-48
					49286.8	1.20098e-09	1.39796e-48
					49337.3	1.12029e-09	1.04811e-48
					49387.9	1.04492e-09	7.85532e-49
					49438.4	9.74512e-10	5.88519e-49
					49489	9.08755e-10	4.40757e-49
					49539.5	8.47347e-10	3.29973e-49
					49590.1	7.90007e-10	2.46944e-49
					49640.6	7.36471e-10	1.8474e-49
					49691.2	6.86491e-10	1.38154e-49
					49741.7	6.39836e-10	1.03278e-49
					49792.3	5.9629e-10	7.71779e-50
					49842.8	5.5565e-10	5.76527e-50
					49893.4	5.17726e-10	4.30514e-50
					49943.9	4.82341e-10	3.21363e-50
					49994.5	4.49327e-10	2.39798e-50
					50045	4.18529e-10	1.7887e-50
					50095.6	3.89802e-10	1.33374e-50
					50146.1	3.63008e-10	9.94133e-51
					50196.7	3.38022e-10	7.40729e-51
					50247.2	3.14722e-10	5.51716e-51
					50297.8	2.92998e-10	4.10784e-51
					50348.3	2.72745e-10	3.0574e-51
					50398.9	2.53866e-10	2.27474e-51
					50449.4	2.36269e-10	1.69182e-51
					50500	2.19869e-10	1.25781e-51
