# Supplementary material for: Membrane curvature initiates Cdc42-FBP17-N-WASP clustering and actin nucleation
Source: EMBO J. 2026 Jan 3;45(3):953–86. doi: 10.1038/s44318-025-00677-w (PMC12864879; doi:10.1038/s44318-025-00677-w)
Supplement: Supplementary file 16 — Source data Fig. 8 [file 44318_2025_677_MOESM16_ESM.zip › Figure 8/EMBOJ-2025-122516_SourceDataFor Figure 8I.xlsx]

## Sheet: Sheet1
Figure 8I_ FBP17 normalized end-to-center ratio
Bar width / nm	FBP17
	Repeat 1	Repeat 2	Repeat 3	Repeat 4	Repeat 5	Repeat 6	Repeat 7	Repeat 8	Repeat 9	Repeat 10	Repeat 11	Repeat 12	Repeat 13	Repeat 14	Repeat 15	Repeat 16	Repeat 17	Repeat 18	Repeat 19	Repeat 20	Repeat 21	Repeat 22	Repeat 23	Repeat 24	Repeat 25	Repeat 26	Repeat 27	Repeat 28	Repeat 29	Repeat 30	Repeat 31	Repeat 32	Repeat 33	Repeat 34	Repeat 35	Repeat 36	Repeat 37	Repeat 38	Repeat 39	Repeat 40	Repeat 41	Repeat 42	Repeat 43	Repeat 44	Repeat 45	Repeat 46	Repeat 47	Repeat 48	Repeat 49
1000	1.6812	2.07124	1.28282	1.29736	0.876941	1.039	0.619169	0.739005	1.62644	1.54961	0.375152	0.963833	0.282143	0.480667	1.06079	0.595501	1.67111	1.50292	1.14135	0.472551	0.748699	0.844678	0.72519	0.459425	0.467023	1.19015	0.889248	0.678294	0.630266	0.461341	0.820455	1.01285	2.46352	1.28006
900	0.764258	1.59241	0.858299	1.02496	0.233862	2.11655	0.81914	1.0155	0.562496	0.4177	0.547846	0.456721	1.04374	0.483994	0.799417	0.727549	0.283197	0.243147	1.5598	2.60248	0.579627	1.05148	1.38463	1.62194	0.300466	0.863391	0.956934	0.432296	0.404563	0.552102	0.967072	0.844187	1.08392	1.40678	1.0743	1.29064
800	0.83102	1.60751	1.35682	0.552066	0.602725	0.82854	0.991917	0.971518	0.747653	0.689813	0.678167	2.29566	1.04493	0.776205	0.563212	0.401817	1.15314	0.276781	0.841779	0.672292	1.74992	0.439372	0.741927	0.856681	1.68052	0.829512	0.765444	0.781906	1.45164	1.4283	2.34537	0.900818	0.538187	0.832999	0.896933	1.21282	0.252587	0.443793
700	0.667058	0.404578	1.49685	0.976281	0.695697	1.0849	2.24106	0.32006	1.81203	0.787805	0.747785	0.605465	0.566408	1.13574	2.03173	0.791353	1.15659	0.922289	1.92349	1.24462	0.627768	2.25297	0.727476	0.967559	0.860646	0.766076	0.341595	1.4617	1.00285	1.79856	0.754066	0.357018	0.460699	0.543149	0.402434	0.559025	0.952432	1.04305	1.10768	0.243402	1.11665	0.85215	1.03861	2.50638	0.814946	1.13693	0.944637	0.648756	1.86923
600	1.24114	2.08358	0.510176	0.606172	1.30169	1.07557	2.3349	1.07695	2.39124	1.02658	1.33999	0.92464	0.391695	3.76688	0.401713	3.04943	0.924911	0.85831	1.1784	2.34554	0.913665	3.10723	0.731993	0.747575	0.805249	0.589325	0.667138	3.86164	0.831526	0.988258	2.64007	0.416039	2.98705	1.26328	1.98	1.27302	0.809621	0.71275	1.86657
500	2.2524	0.893591	0.938187	0.829765	0.800219	1.41453	0.397962	1.04358	1.6586	2.24931	0.733503	1.00954	2.00894	0.932013	1.25476	0.677918	2.25829	1.71686	3.71802	1.38578	0.697714	0.763703	1.89488	2.27944	0.817763	0.988345	1.0014	0.562556	1.24308	1.95768	2.84833	0.610261	1.71176	1.79668	1.60867	1.05604	1.19183	2.59972
400	1.20609	3.11659	0.827026	0.750773	2.61921	3.88161	0.989729	3.43093	1.35963	1.72379	2.03316	1.59312	2.19678	1.65294	2.63711	0.521888	4.14501	1.21266	1.50434	1.51211	1.11368	1.31195	2.16492	0.502399	0.838241	2.29095	1.37238	1.28572	2.63881	2.04571	1.4865	1.90902	1.63111	1.66704	1.65722	2.90141	1.85898	3.64545	1.50153	1.5101	1.48997	2.09398
300	0.855627	3.61479	1.05872	1.1718	1.33326	2.58523	1.74043	2.03647	1.41467	4.96804	2.15671	3.61118	5.08594	5.85654	1.89691	2.29233	2.07356	1.79498	2.75258	2.61833	1.0246	2.13805	1.09793	1.68435	1.08545	3.75684	1.69948	2.66899	1.32928	4.32277	3.39893	4.90378	3.99048	2.02982	5.2606	1.47698	2.70454	1.63036	1.53023
Bar width / nm	dHR1
	Repeat 1	Repeat 2	Repeat 3	Repeat 4	Repeat 5	Repeat 6	Repeat 7	Repeat 8	Repeat 9	Repeat 10	Repeat 11	Repeat 12	Repeat 13	Repeat 14	Repeat 15	Repeat 16	Repeat 17	Repeat 18	Repeat 19	Repeat 20	Repeat 21	Repeat 22	Repeat 23	Repeat 24	Repeat 25	Repeat 26	Repeat 27	Repeat 28	Repeat 29	Repeat 30	Repeat 31	Repeat 32	Repeat 33	Repeat 34	Repeat 35	Repeat 36	Repeat 37	Repeat 38	Repeat 39	Repeat 40	Repeat 41	Repeat 42	Repeat 43	Repeat 44	Repeat 45	Repeat 46	Repeat 47	Repeat 48	Repeat 49
1000	0.576706	0.669452	0.775284	0.998348	1.14051	1.4638	0.148895	0.765781	0.723078	0.861131	0.21839	0.390223	0.929332	0.674612	0.73727	1.51526	0.536163	1.13749	2.11158	0.646632	0.532274	0.593776	0.613262	1.43832	5.59286	1.18675	0.983485	0.889228	0.751677	0.767491	0.545603	0.777678	1.01903	1.1525	0.743844	1.39228
900	0.166468	0.396663	1.77127	3.15048	0.699666	0.447992	1.14906	0.944996	0.887469	1.19135	0.760523	1.36269	1.24655	1.31774	0.728123	0.793701	0.728772	0.81951	1.17346	0.48065	0.218206	2.32805	0.685921	0.0130472	0.759672	1.04638	0.945943	0.67158	0.76253	2.05162	1.76392	0.651691	0.615755	0.764798	1.0788
800	0.499186	1.45556	0.29045	0.408764	0.824081	0.964175	1.00002	0.661267	0.45377	1.07926	0.514015	1.01711	0.473199	1.1709	0.436019	1.71868	0.915655	0.582153	2.02086	0.911706	0.553492	2.03348	0.485635	1.46826	0.979925	2.40005	1.66275	1.95604	0.879137	0.852236	0.919841	0.987729	1.23079	1.17087	1.34089	1.30964	0.942413	1.1118	1.02749	1.56749	0.651807	1.54379	0.642029	1.02958	0.777125
700	1.7437	0.236855	0.459083	0.820364	1.81041	0.312046	1.0913	2.18824	0.612469	0.36386	0.834718	1.72632	1.1805	1.02177	0.692342	1.24141	0.430497	0.775907	1.02842	0.777895	0.526983	0.606359	0.728625	0.75108	0.829037	0.504244	2.14726	1.27374	0.541521	0.589848	0.866835	0.474777	0.384685	0.996171	0.98551	0.63934	0.476533	1.19199	1.13471	0.473846	1.11793	1.23842	0.676679	1.33197	1.08227	1.71621	0.58939	0.86814
600	0.851575	0.715354	0.476265	0.0909337	0.815552	0.615537	1.51446	0.273488	0.375071	2.71033	0.785207	0.696831	0.247297	0.392913	1.46668	0.585437	0.515067	0.557914	0.914349	0.842042	0.683614	0.855105	0.765266	0.585933	0.856742	1.02949	0.496419	0.80396	0.794583	0.800189	0.677188	0.46696	1.11426	0.116671	2.05649	0.807492	0.765806	0.340833	1.40837	0.784967	0.616136	1.84769	0.99381	1.04358	1.12635	0.938095	0.945517	0.889395	0.840386
500	0.574587	0.598482	0.859454	0.815197	0.628801	0.113069	1.11917	0.652278	0.347117	1.59283	1.28072	1.23376	0.503578	0.643942	0.13065	4.22153	0.259846	0.300114	0.445547	0.838252	0.713148	1.30615	0.64294	1.35066	1.43589	1.14006	0.71186	0.637698	1.02062	2.34943	0.980257	0.642921	0.738447	0.730095	1.09079	0.246343	1.27778	0.529708	0.630756	1.86491	0.0691094	0.511187	0.551581	1.81721	0.699227	0.517394	6.78752	1.21347	0.671109
400	0.395606	1.45781	0.732406	3.42734	0.914265	0.515946	0.755468	0.950403	0.181532	0.33818	0.625107	0.502982	2.01089	2.13153	2.81039	1.96609	1.79368	0.736265	0.3365	0.280229	0.338608	0.279818	1.33365	1.6158	1.42039	1.67876	0.389544	1.47	1.8782	0.794807	2.17928	0.675204	0.0225327	1.49412	0.757307	2.66628	2.03291	2.02197	0.659615	3.94946	1.38672	2.16394	1.24576	3.70166	2.57232	1.7078	1.43182	0.458791	1.51474
300	1.90407	3.57201	1.39294	0.674615	0.877624	0.534532	0.675218	1.11986	0.694537	1.78789	1.13152	0.407596	0.340969	0.736888	2.65111	2.0104	0.772479	1.08099	0.315702	2.08497	2.21374	0.880949	0.0409491	0.0381346	2.29871	1.63713	3.33207	1.45644	1.78774	2.01213	4.01452	1.46792	0.87148	1.32039	0.93638	0.136031	0.644763	3.91312	9.5383	0.988638	1.49008	0.360811	0.542249	1.84167	1.32861	0.683247	1.97811	8.88552	0.941562
Bar width / nm	K166A
	Repeat 1	Repeat 2	Repeat 3	Repeat 4	Repeat 5	Repeat 6	Repeat 7	Repeat 8	Repeat 9	Repeat 10	Repeat 11	Repeat 12	Repeat 13	Repeat 14	Repeat 15	Repeat 16	Repeat 17	Repeat 18	Repeat 19	Repeat 20	Repeat 21	Repeat 22	Repeat 23	Repeat 24	Repeat 25	Repeat 26	Repeat 27	Repeat 28	Repeat 29	Repeat 30	Repeat 31	Repeat 32
1000	1.17833	1.50592	1.31684	1.48088	1.19902	1.52169	1.24624	1.1668	0.857476	0.708012	0.63006	0.799701	0.409723	0.6208	0.859164	1.00712	0.550884	1.94547	0.864574	0.961503	0.545353	0.624447
900	1.84855	0.713195	1.02179	0.658732	0.560788	0.945557	0.783276	2.53087	1.11119	1.36831	0.798421	0.750415	1.20876	1.38482	2.63622	0.697453	0.793031	0.875597	2.04829	0.60549	1.71946	1.64773	0.652999	1.24019	0.442895	1.0021
800	1.18443	1.48787	1.57822	0.250789	1.0364	0.916179	1.01981	0.47008	0.901005	0.954121	2.16629	1.24605	0.718964	1.3191	2.00207	1.68523	1.18946	1.11052	0.893593	1.13353	0.768764	1.35497	1.39311	0.793439	1.04439
700	0.917458	0.81029	0.93476	0.86091	2.19291	1.00963	1.07617	0.902259	1.19354	1.0218	0.955498	1.09798	2.11772	0.688966	0.689453	1.81159	0.587034	1.89816	1.5042	1.23635	0.0839169	0.716539	0.860624	0.926347	1.11554	0.724135	2.23383
600	0.96995	2.08918	0.26758	0.285801	2.49437	1.26269	0.639324	0.53617	0.697497	1.0512	0.913587	0.525017	0.643787	1.9696	0.82495	0.0262006	1.14964	0.572756	1.8724	1.51191	0.961529	1.889	3.09051	1.33026	1.50104	0.861551	0.746534	2.21492
500	0.865586	0.478123	1.12011	0.454693	0.924641	0.967237	0.718857	1.40372	1.09247	1.38545	0.811806	1.32432	1.13047	0.916892	0.665665	2.11617	0.52907	0.886824	0.658583	1.59023	1.32063	1.16133	0.692095	1.28063	0.93758
400	1.94604	0.928018	1.50475	0.656784	1.45986	1.92884	1.03007	0.883278	0.797107	1.01036	1.75847	1.67653	1.81493	1.72966	3.01606	0.864096	1.17379	1.63048	1.83489	0.867296	0.972799	1.12653	1.46297	1.85088	0.888881	1.35955	1.01346
300	2.9811	3.05682	1.4586	2.15163	2.14208	3.56867	2.01259	3.3394	1.40733	4.88396	3.77861	1.19363	3.11914	2.9269	2.53394	0.980488	1.03229	1.70305	3.89729	2.77488	1.45405	2.55795	2.98182	1.89206	1.44646	3.00271	2.82183	3.25602	3.14138
[truncated: 23 more columns]
