# Supplementary material for: Membrane curvature initiates Cdc42-FBP17-N-WASP clustering and actin nucleation
Source: EMBO J. 2026 Jan 3;45(3):953–86. doi: 10.1038/s44318-025-00677-w (PMC12864879; doi:10.1038/s44318-025-00677-w)
Supplement: Supplementary file 16 — Source data Fig. 8 [file 44318_2025_677_MOESM16_ESM.zip › Figure 8/EMBOJ-2025-122516_SourceDataFor Figure 8J.xlsx]

## Sheet: Sheet1
Figure 8J_ N-WASP normalized end-to-center ratio
Bar width / nm	FBP17
	Repeat 1	Repeat 2	Repeat 3	Repeat 4	Repeat 5	Repeat 6	Repeat 7	Repeat 8	Repeat 9	Repeat 10	Repeat 11	Repeat 12	Repeat 13	Repeat 14	Repeat 15	Repeat 16	Repeat 17	Repeat 18	Repeat 19	Repeat 20	Repeat 21	Repeat 22	Repeat 23	Repeat 24	Repeat 25	Repeat 26	Repeat 27	Repeat 28	Repeat 29	Repeat 30	Repeat 31	Repeat 32	Repeat 33	Repeat 34	Repeat 35	Repeat 36	Repeat 37	Repeat 38	Repeat 39	Repeat 40	Repeat 41	Repeat 42	Repeat 43	Repeat 44	Repeat 45	Repeat 46	Repeat 47	Repeat 48	Repeat 49
1000	1.30295	0.793217	1.03057	0.912384	0.813335	1.20809	0.714371	0.875413	0.668067	1.27047	0.606024	0.969802	0.650714	0.888629	1.57201	1.54176	0.419925	0.685339	0.892087	1.15997	1.20702	0.889953	1.17228	0.705645	0.827352	0.857241	1.30027	0.914348	1.07181	1.59147	1.48748
900	0.57208	1.08201	0.954472	1.0199	0.260661	0.985749	1.99048	1.49372	1.76545	0.448113	1.01126	1.18976	1.08011	0.640919	1.37919	0.582166	0.622663	0.542219	1.82122	1.51272	1.85767	0.641873	2.3981	0.543034	0.358771	1.34692	1.28001	0.761969	0.994719	0.974731	1.71185	1.29138	0.929226	1.70952	1.44724	1.5139
800	1.20784	1.57453	0.951074	0.964442	0.72885	0.843117	1.07953	2.26275	1.45039	0.804359	1.43117	0.97434	0.921661	0.947084	1.54915	0.890756	1.48932	1.59764	1.12467	1.86963	0.988541	1.5327	0.668431	0.684656	1.16658	0.872579	1.77189	1.39781	1.54354	1.17557	1.70323	1.89589	0.799837	1.28767	0.913592	1.26354	0.942063	2.09382	0.532461	0.976238
700	1.24169	1.37607	1.02978	1.07562	1.23489	1.32541	1.09514	1.03074	1.28107	1.74583	0.706592	0.847125	1.26561	0.735451	0.794341	0.5177	0.708008	1.05502	0.983098	1.39991	0.963707	1.1043	1.12114	1.34068	1.31502	1.4978	0.996547	1.83118	1.42371	1.98948	1.39893	0.916661	1.66859	1.15785	0.970965	1.98369	0.800836	0.94895	1.22025	1.49383	2.41949	0.788107	1.25343	1.00634	0.476476	1.43566	0.815112	1.04954	1.44991
600	1.04246	3.08658	1.09178	1.24314	1.60066	1.31864	0.955131	2.83053	0.94931	2.30358	2.23986	2.42347	0.748149	2.28104	0.851187	1.93996	1.62008	1.32009	2.42565	1.57868	1.17707	1.6009	1.72745	1.78745	1.14003	0.788666	1.82307	2.00388	2.90162	1.63309	2.16498	3.51537	3.15271	2.43609	1.98853	1.16589	1.44434
500	1.00617	2.59611	2.58561	2.54396	1.04236	1.26718	1.16613	1.82291	2.22901	2.56037	2.60759	1.09503	2.44251	1.87581	3.54763	1.88833	3.88458	2.22181	5.77515	3.90132	2.79116	1.48108	1.53545	3.01972	1.60374	2.76381	1.15718	2.00705	2.0955	1.81798	3.15084	2.55265	1.49542	1.85084	4.47394	3.37335	2.18606	1.79153	4.65936
400	2.52755	2.42005	1.62586	2.49169	3.99435	5.88364	2.33846	4.32646	2.55193	3.8552	1.44303	1.61042	4.10585	3.04178	1.58971	2.99045	0.778845	1.65207	3.71804	3.15481	2.70528	1.61126	3.07863	1.92624	1.32174	3.53496	1.5307	2.86	3.43091	3.70136	2.48066	1.52678	2.57354	4.25341	3.14413	1.71109	4.53204	1.89148	1.47574	2.95626	2.7228	2.33916
300	2.3447	5.42072	3.31456	2.88298	3.12488	3.86851	2.17585	3.24883	2.02033	1.38887	2.64582	1.91848	3.30554	7.89459	3.18436	1.5888	7.7749	3.21717	3.44881	4.47243	2.04575	4.06488	5.07127	3.40911	2.67375	2.29934	3.82253	2.13771	3.15929	2.02638	2.04537	2.95857	2.29919	5.81596	2.75419	7.72408	4.87696	1.96735	6.74777	2.92341	2.64238	3.0186	3.3801
Bar width / nm	dHR1
	Repeat 1	Repeat 2	Repeat 3	Repeat 4	Repeat 5	Repeat 6	Repeat 7	Repeat 8	Repeat 9	Repeat 10	Repeat 11	Repeat 12	Repeat 13	Repeat 14	Repeat 15	Repeat 16	Repeat 17	Repeat 18	Repeat 19	Repeat 20	Repeat 21	Repeat 22	Repeat 23	Repeat 24	Repeat 25	Repeat 26	Repeat 27	Repeat 28	Repeat 29	Repeat 30	Repeat 31	Repeat 32	Repeat 33	Repeat 34	Repeat 35	Repeat 36	Repeat 37	Repeat 38	Repeat 39	Repeat 40	Repeat 41	Repeat 42	Repeat 43	Repeat 44	Repeat 45	Repeat 46	Repeat 47	Repeat 48	Repeat 49
1000	1.78293	0.390363	1.28485	1.46978	1.03375	0.719356	0.76251	0.890676	0.86082	0.8005	0.505117	1.32503	0.757868	0.774523	2.95622	0.562164	1.46773	2.56343	1.41653	0.548047	0.416721	0.716216	0.491864	0.497035	0.71176	0.809769	0.555624	0.676569	1.0883	0.926267	1.24362	0.574921	1.41915
900	0.652356	0.330208	3.66142	2.33341	0.417547	0.0768838	1.33758	0.655904	0.633526	0.800748	1.12436	1.33845	1.67631	0.832601	0.584688	0.775578	0.864588	4.26227	0.67795	0.00513802	1.03952	1.06251	0.649171	1.91428	0.952968	1.05388	0.947241	0.901873	1.49037	1.79365	0.578494	0.740591	0.77515	1.33264
800	0.670444	0.97652	0.0690957	0.406662	0.665668	0.239637	1.01869	0.595602	0.45564	0.936851	0.438278	1.22803	0.516549	1.223	0.493154	0.848517	1.15094	1.64544	1.18343	1.03246	0.855789	0.463098	1.8017	0.288397	0.898629	1.08144	1.26844	1.13108	2.59014	0.0728175	0.588256	0.824018	0.800552	1.12962	0.954159	1.11677	0.914297	0.683566	0.759102	0.91716	0.994339	0.757018	0.6188	0.402086	1.06937	1.0632
700	2.49677	0.671008	0.512845	1.18453	2.63678	0.958806	0.649016	1.08049	0.124766	0.835103	1.60891	0.797578	0.740047	0.507403	0.763998	0.541475	0.629872	0.786866	0.532651	0.60152	1.77873	1.20063	1.78822	1.50281	0.800926	1.47187	2.41489	0.188653	0.603338	0.860785	0.348246	0.459084	1.04533	0.925311	0.635808	0.663969	1.02653	0.885709	0.722299	0.989937	0.97332	0.691602	0.894362	1.03481	0.832309	0.865926
600	1.65052	0.242285	0.255305	0.182587	0.876947	0.0137257	0.412996	1.50698	0.867811	0.606033	0.0963949	0.454435	1.39552	0.733837	0.704341	0.619827	0.886292	1.04296	0.638281	0.810052	0.688911	1.1245	1.24643	1.00537	0.217873	1.15377	1.1964	0.445155	1.03239	2.86574	0.597766	0.336015	0.562913	1.92616	1.08464	0.979379	1.18936	1.13331	1.03284	1.08815	1.90432	1.00338	0.744376	0.543809	0.658713	0.899693	0.735548	1.34621
500	2.13049	0.846459	0.87816	0.840179	0.676411	0.136066	0.440389	0.565179	1.59703	1.06723	1.69169	0.499746	0.36394	0.777754	2.23043	1.37933	0.734039	0.974097	1.0186	0.90776	0.563978	2.30693	1.11527	0.410208	0.535223	1.23706	0.733381	1.22581	1.13675	1.144	0.855569	0.3097	0.85027	0.613758	0.812308	0.755355	0.895508	1.06004	4.12291	0.901357	1.31351	1.36386	0.884468	0.850197	0.888374	1.12229	1.25248	4.24118	4.04559
400	0.818155	1.33969	0.801794	2.16448	1.37055	0.878956	0.562676	0.868679	0.171543	0.703067	0.742182	0.52645	0.492965	2.969	0.739925	1.28477	2.38782	2.33488	0.73875	0.321459	0.342742	0.356411	0.346479	0.664281	1.53429	1.8871	3.89025	0.318342	0.847905	1.651	0.808407	0.961991	1.50072	0.169302	3.28561	0.876351	2.04534	1.62525	4.68879	0.94441	1.12759	3.5628	1.05821	1.79236	4.56373	2.0376	2.20451	1.12366	0.814261
300	1.22468	2.2975	0.723152	1.64875	0.558552	0.491242	0.694999	3.71242	1.1759	2.1811	1.27393	0.45634	1.65463	1.30125	0.481679	2.25451	3.24005	2.04913	1.75091	0.381358	0.135065	0.197747	1.93993	1.17165	2.13296	1.68348	2.04801	3.25141	1.3964	1.73882	1.25035	0.958675	0.349053	0.07779	0.32434	0.511373	2.28521	0.255233	0.586701	2.74185	1.14643	1.31867	3.33459	8.78418	6.28921	2.26425	1.26979	4.24684	1.83965
Bar width / nm	K166A
	Repeat 1	Repeat 2	Repeat 3	Repeat 4	Repeat 5	Repeat 6	Repeat 7	Repeat 8	Repeat 9	Repeat 10	Repeat 11	Repeat 12	Repeat 13	Repeat 14	Repeat 15	Repeat 16	Repeat 17	Repeat 18	Repeat 19	Repeat 20	Repeat 21	Repeat 22	Repeat 23	Repeat 24	Repeat 25	Repeat 26	Repeat 27	Repeat 28	Repeat 29	Repeat 30	Repeat 31	Repeat 32
1000	2.13118	0.537395	0.214271	0.722584	0.554861	0.848653	0.575273	2.36734	1.12484	0.866534	0.883823	1.15233	0.0382569	0.42499	1.94196	0.880186	1.04714	1.08913	1.31973	2.02103	0.805172	0.828311	0.87358	0.751432
900	0.89175	0.746473	0.658741	0.543002	0.947782	1.48343	0.56013	0.762976	0.755942	1.28025	0.424955	0.821324	0.843141	1.05427	0.629511	0.648089	0.553034	0.262406	1.50143	0.878995	1.16789	1.15858	0.835672	0.620604	1.02416
800	1.19509	0.58777	1.27012	1.25971	0.5986	1.4292	1.93735	0.778376	0.601456	1.94072	0.764202	0.905813	0.683776	0.918687	0.727128	1.3065	0.126467	0.57004	1.17125	0.753033	0.731593	0.647109	1.61557	1.12509	1.28554	0.698626
700	0.993398	1.12091	0.0699165	0.805671	1.00102	1.11476	0.893148	1.0754	1.48639	1.23984	0.996819	0.797553	0.773044	0.978402	0.554736	0.10128	0.937331	0.551456	1.51945	1.01343	0.207622	1.18721	1.12835	0.838161	1.07625	0.497219	1.40937
600	0.608441	1.71874	0.690657	0.723718	1.76114	1.64912	0.924297	0.546576	1.04511	0.462464	0.947371	1.09028	1.60136	1.0267	0.941454	0.296109	0.629784	1.80639	2.42521	1.99188	1.66345	2.24218	1.83316	0.714404	1.42382	1.45908	1.01383	1.52607
500	2.40291	2.02226	0.71932	1.37914	3.1812	0.445735	2.2891	0.571135	0.96841	1.15343	1.26295	2.5211	0.900884	1.31343	1.97319	1.04206	1.21501	0.637889	0.304944	1.21894	0.6974	1.72629	0.463331	1.31689	1.43784	1.3673	2.27096	0.769956	1.27148	1.22946
400	2.64027	2.09761	1.69434	1.33355	1.29481	2.18319	2.49179	1.59478	2.16602	2.08635	2.41846	1.88629	0.985541	2.61164	1.97794	1.39678	0.912464	1.67613	1.4308	1.96202	2.57685	1.08588	1.59977
300	1.56239	3.59655	1.56464	1.17709	1.97775	1.54783	2.85073	2.7128	0.767017	2.01443	2.29805	4.75153	1.64735	1.21585	1.94767	2.68496	1.89128	2.53594	1.58624	2.15482	0.737779	2.44145	4.37517	2.54086	2.97733	3.27743	1.37307	2.60465
[truncated: 23 more columns]
