# Supplementary material for: Membrane curvature initiates Cdc42-FBP17-N-WASP clustering and actin nucleation
Source: EMBO J. 2026 Jan 3;45(3):953–86. doi: 10.1038/s44318-025-00677-w (PMC12864879; doi:10.1038/s44318-025-00677-w)
Supplement: Supplementary file 16 — Source data Fig. 8 [file 44318_2025_677_MOESM16_ESM.zip › Figure 8/EMBOJ-2025-122516_SourceDataFor Figure 8K.xlsx]

## Sheet: Sheet1
Figure 8K_ Phalloidin(F-Actin) normalized end-to-center ratio
Bar width / nm	FBP17
	Repeat 1	Repeat 2	Repeat 3	Repeat 4	Repeat 5	Repeat 6	Repeat 7	Repeat 8	Repeat 9	Repeat 10	Repeat 11	Repeat 12	Repeat 13	Repeat 14	Repeat 15	Repeat 16	Repeat 17	Repeat 18	Repeat 19	Repeat 20	Repeat 21	Repeat 22	Repeat 23	Repeat 24	Repeat 25	Repeat 26	Repeat 27	Repeat 28	Repeat 29	Repeat 30	Repeat 31	Repeat 32	Repeat 33	Repeat 34	Repeat 35	Repeat 36	Repeat 37	Repeat 38	Repeat 39	Repeat 40	Repeat 41	Repeat 42	Repeat 43	Repeat 44	Repeat 45	Repeat 46	Repeat 47	Repeat 48	Repeat 49
1000	0.607726	1.04935	0.887203	1.31961	1.03228	1.44999	2.05684	1.90505	0.384759	1.19568	0.799703	0.545624	0.501222	0.869537	0.725885	1.00038	1.08062	0.778214	0.620591	0.785062	2.23666	0.809904	0.219197	0.761349	2.33329	0.803856	0.811624	0.790507	1.62326	0.486511	0.751753	1.76137	0.977957	0.323157	1.00931	0.704968
900	1.00087	0.658012	0.559465	0.577774	0.891902	0.903384	0.749619	1.38072	1.22459	0.588808	0.880517	0.378139	0.778158	0.628395	0.610326	0.89951	0.973102	0.666183	1.45323	0.913047	1.89405	1.11871	1.24241	0.346782	0.589991	0.897716	0.510673	1.65658	0.876945	0.770873	0.661404	0.567049	0.595782	1.23585	0.825141	1.56166
800	1.74325	0.602765	0.828115	1.06292	1.52501	1.15018	0.822784	0.636903	0.9428	1.56299	0.608038	1.53909	0.929407	0.421038	0.666853	0.933895	0.758149	0.451453	1.29839	0.63991	0.844123	0.898306	0.898292	1.31125	1.16973	0.257364	1.76248	2.05245	1.17403	0.844513	1.12936	1.12704	1.0301	0.587351	0.628862	0.979722	1.46421	0.494113	0.446696
700	0.633946	2.15555	1.06754	1.17132	0.72111	1.40679	0.942851	0.846456	2.80002	0.718429	2.64313	0.308862	0.380708	0.829732	0.793743	0.623363	0.433818	2.03516	1.13258	0.75351	0.379958	1.10509	0.932408	0.811396	0.878243	1.67124	0.965797	1.67098	1.57471	1.16109	1.05198	1.36796	1.41013	2.25245	2.07367	0.707983	0.303947	1.64889	1.55784	0.769829	0.791522	0.998097	2.75825	1.901	0.799995	0.251381	1.42635	0.808786	1.39868
600	2.37979	1.22573	0.953559	0.717543	1.19997	1.11922	1.33143	1.96761	2.29457	0.872949	1.2143	1.21939	2.42072	1.0732	0.538101	0.423569	1.36282	1.48546	1.30942	1.18515	1.20448	1.09882	1.83773	1.36401	1.09819	1.00061	1.17223	0.443582	1.58061	1.99582	1.03017	1.53074	1.1371	1.71834	0.885064	0.992799	1.41652	0.953607	0.745484	0.833102
500	2.03404	1.90489	2.00441	1.31947	1.16609	1.17258	1.04528	1.39438	1.11904	0.965369	2.90474	2.82279	1.53504	0.836617	3.68817	1.15088	2.15737	0.915754	2.35062	1.65258	0.924637	2.72018	1.78281	0.935106	1.25977	1.06528	0.849007	1.39173	1.36354	0.990867	1.22662	0.641525	1.17489	2.66684	1.41548	2.33805	0.906232	2.23253	0.809396	2.8321	1.70886	2.85975	0.839664	1.0365	2.83341
400	2.12591	3.07199	2.15691	3.17548	1.02294	1.18312	3.70618	1.15678	3.19333	1.61803	2.01755	2.11219	1.28649	2.13395	1.7837	2.02257	1.35018	2.14276	4.77959	2.36291	2.2967	3.97064	1.28311	1.07155	1.63227	1.95479	1.32759	0.688228	3.89458	1.04054	1.2572	1.72991	1.31249	1.79911	1.94227	1.40068	1.53798	1.17699	5.04445	3.0957	3.34411	3.55606	1.88008	2.74592	4.76412
300	2.00298	3.08795	6.56659	2.40902	2.26576	3.46353	4.24586	1.88276	3.61566	4.68635	4.5889	5.6529	2.55346	1.81816	1.62372	4.45084	1.28115	6.06176	3.43452	3.7874	3.36323	4.66028	3.78114	1.80051	2.84162	6.95825	1.94672	2.12455	2.93269	7.58122	5.93681	3.35859	2.89073	4.92455	6.55344	5.17695	3.15599	1.53757	3.71523	3.51535	5.36072	4.53824	1.35523	2.30592	2.04845	4.01356
Bar width / nm	FdHR1
	Repeat 1	Repeat 2	Repeat 3	Repeat 4	Repeat 5	Repeat 6	Repeat 7	Repeat 8	Repeat 9	Repeat 10	Repeat 11	Repeat 12	Repeat 13	Repeat 14	Repeat 15	Repeat 16	Repeat 17	Repeat 18	Repeat 19	Repeat 20	Repeat 22	Repeat 23	Repeat 24	Repeat 25	Repeat 26	Repeat 27	Repeat 28	Repeat 29	Repeat 30	Repeat 31	Repeat 32	Repeat 33	Repeat 34	Repeat 35	Repeat 36	Repeat 37	Repeat 38	Repeat 39	Repeat 40	Repeat 41	Repeat 42	Repeat 43	Repeat 44	Repeat 45	Repeat 46	Repeat 47	Repeat 48	Repeat 49	Repeat 50
1000	0.495766	2.73537	2.90058	0.499196	0.499772	0.542763	0.435287	0.429014	1.41447	0.183659	1.23747	0.48763	0.674236	3.6209	0.599144	0.905151	2.95213	0.160269	0.280935	0.637453	0.349857	0.311926	1.13271	0.405178	0.901495	1.38719	1.22136	0.787274	0.870486	0.941327
900	0.230621	0.158188	1.60978	0.976704	1.02315	0.717468	0.432939	0.42352	0.533703	1.02834	3.58762	3.92266	0.998094	0.833518	0.335914	0.899125	1.01692	0.626216	0.306936	0.481754	1.31526	1.89249	1.24842	1.19955	1.12024	0.756347	3.0384	3.18218	0.849063	1.13192	0.681482	1.43115
800	0.461108	0.663398	0.164176	0.328062	0.132569	0.387104	1.46344	0.395785	0.144608	0.626089	0.291257	1.0054	0.285291	1.01518	0.700666	2.30882	1.87659	0.958571	1.61239	1.06738	0.314896	0.865031	1.40095	1.04279	1.24842	1.9238	0.584462	1.51063	0.267864	1.36449	1.00486	0.908384	0.999951	0.694908	0.988478	0.69345	1.0289	0.678795	1.3482	3.4118	0.923166	1.16902	0.415952	0.470217	0.498344
700	2.10609	1.11458	0.16651	0.901753	2.88597	1.02776	0.530308	0.822609	1.78865	0.543855	0.853697	2.15076	0.766249	1.80205	0.262479	0.774851	0.363632	0.401505	1.30795	0.0740971	0.343386	0.43851	1.2416	0.805942	1.00047	0.560593	2.6165	1.44471	0.652356	0.620147	1.24543	0.766504	0.00512137	0.843392	0.466445	0.379673	0.82069	2.2317	2.37344	0.835561	1.7829	0.541329	0.234669	1.42256	1.86032	1.49703	1.3087	0.925878
600	0.558671	0.617691	0.367045	0.131287	0.159778	1.10233	0.331404	1.07579	0.691095	0.630121	0.0595501	0.247692	0.602347	0.331696	0.490209	0.479814	0.69171	1.10444	0.617415	1.63842	0.565305	0.654842	1.40376	0.782069	0.756195	1.12105	1.46942	0.979108	0.00388588	1.26554	0.64874	0.945995	0.491231	1.66887	0.599508	1.73756	0.923673	0.766166	0.932132	0.941506	1.39587	1.03367	0.921213	1.32195	0.867203	0.850864	0.953257	1.27271
500	0.999968	0.393621	1.3192	1.00809	0.523182	0.156358	0.734846	0.675397	2.23002	2.03878	1.45547	0.578442	1.35035	0.631884	0.611025	1.20439	0.116447	0.43248	1.2632	1.7327	0.803031	0.669497	0.569853	1.2796	0.765121	1.71263	2.76201	1.10277	1.29146	0.782198	0.663038	1.25722	0.831629	0.660196	0.361482	5.78522	0.924156	2.84898	0.596008	0.561532	1.1271	1.18767	0.890749	1.50184	1.75358	0.821426	2.18238	2.0707	0.75001
400	0.546927	0.663545	1.03623	1.08446	1.77655	0.00415801	1.62038	0.450304	2.13128	0.250047	0.952839	0.445373	2.48923	0.596468	1.26296	2.21193	1.70019	1.15221	0.502958	0.490009	0.492442	0.486859	1.35165	1.35861	0.73718	1.68097	3.00031	0.40192	1.56144	1.91391	0.674533	1.8793	1.54174	3.49317	2.52965	1.39427	1.37968	0.80895	1.11767	0.807162	1.97856	1.0231	1.37212	2.96702	1.63754	0.825906	0.707171	0.843978	0.698444
300	1.22889	2.65525	1.43709	1.10921	0.537731	0.300194	0.319056	1.40462	2.84577	0.361184	0.747154	0.728876	1.76808	2.26188	0.340458	0.963064	1.10883	2.24043	1.07795	0.359597	0.344421	0.33217	2.09156	2.85858	1.46167	2.25687	1.52064	1.43016	1.419	1.12557	2.44831	2.6111	1.97878	1.81667	0.654135	1.04387	0.964665	0.267534	1.21253	2.04178	3.37291	0.704937	1.15165	1.76215	0.774299	1.86594	1.73834	17.7148	0.45053
Bar width / nm	K166A
	Repeat 1	Repeat 2	Repeat 3	Repeat 4	Repeat 5	Repeat 6	Repeat 7	Repeat 8	Repeat 9	Repeat 10	Repeat 11	Repeat 12	Repeat 13	Repeat 14	Repeat 15	Repeat 16	Repeat 17	Repeat 18	Repeat 19	Repeat 20	Repeat 21	Repeat 22	Repeat 23	Repeat 24	Repeat 25	Repeat 26	Repeat 27	Repeat 28	Repeat 29	Repeat 30	Repeat 31	Repeat 32
1000	0.1152	0.922956	0.989935	0.828788	0.77104	0.55879	1.04462	0.862787	0.496624	1.36881	1.85307	1.33033	1.2313	1.80773	1.34838	1.49532	0.806593	0.703017	0.752764	0.711942
900	1.13763	0.971002	0.844992	0.259455	0.538046	2.84558	1.06415	1.18871	0.778379	0.428389	1.46239	0.56381	1.57892	0.473014	1.47963	0.309884	0.925781	2.09156	1.17563	1.08136	0.927023	0.89592	1.3433
800	0.435679	0.545414	1.29393	1.13403	0.847236	1.46196	2.16552	0.956849	0.801439	1.27636	1.13542	0.195433	0.270575	1.04216	0.31942	0.761682	1.05409	0.816935	0.94003	0.695108	0.78792	1.44957	1.10322
700	0.86378	1.05951	1.64929	0.854668	1.71767	0.930965	0.279862	1.70502	2.32801	1.39662	1.73034	1.09928	0.839941	1.49138	0.669858	0.214437	0.998835	1.09528	1.47243	1.3047	1.48751	1.1776	0.720142	0.916125	0.766846	1.23065	0.543644	1.80929
600	0.489267	1.25331	1.02039	1.56477	1.03878	0.711076	0.978785	1.32641	1.23604	0.792655	0.696875	0.829131	1.14683	0.899385	2.03396	2.38286	2.43353	1.23714	0.708559	1.77914	1.59781	1.08494	1.39798	0.854967	1.05914	0.735349
500	1.91685	0.963113	0.569963	1.73644	0.642881	1.84653	1.15078	1.16543	1.29961	0.721742	1.51005	0.71288	1.24783	1.43981	1.05515	1.24977	0.656706	1.66836	0.60309	1.23715	0.989291	1.15081	1.90277	1.6583	1.11699	0.621727	1.46304	0.864591
400	2.3006	1.60342	1.01419	2.26806	0.91784	1.61993	1.70289	2.20164	0.885526	1.55834	1.70443	1.1162	1.49547	1.32106	0.793718	1.67446	0.828739	0.773483	1.67197	0.962564	3.76958	2.1337	1.03006	1.56339
300	1.32473	2.23456	1.68681	2.39522	1.90538	2.20279	3.89345	2.54028	2.45055	2.16729	1.59913	2.54172	2.47205	0.732257	1.51086	2.30264	1.33812	3.76108	1.61556	2.03696	4.38003	3.16117	1.50515	2.39743	2.57642	1.52384	2.12482
[truncated: 22 more columns]
